# Supplementary material for: Helicate-to-tetrahedron transformation of chiral lanthanide supramolecular complexes induced by ionic radii effect and linker length
Source: Commun Chem. 2021 Aug 5;4:116. doi: 10.1038/s42004-021-00553-8 (PMC9814731; doi:10.1038/s42004-021-00553-8)
Supplement: Supplementary file 3 — Supplementary Data 1 [file 42004_2021_553_MOESM3_ESM.zip › Supplementary Data 1/BCYCT30_new.cif]

data_BCYCT30
_audit_creation_date               2021-03-08
_audit_creation_method
;
Olex2 1.3
(compiled 2020.11.12 svn.r5f609507 for OlexSys, GUI svn.r6272)
;
_shelx_SHELXL_version_number       '2018/3'
_audit_contact_author_address      ?
_audit_contact_author_email        ?
_audit_contact_author_name         ''
_audit_contact_author_phone        ?
_publ_contact_author_id_orcid      ?
_chemical_name_common              ?
_chemical_name_systematic          ?
_chemical_formula_moiety           'C126 H96 N18 O12 Tb2'
_chemical_formula_sum              'C126 H96 N18 O12 Tb2'
_chemical_formula_weight           2372.04
_chemical_absolute_configuration   syn
_chemical_melting_point            ?
loop_
  _atom_type_symbol
  _atom_type_description
  _atom_type_scat_dispersion_real
  _atom_type_scat_dispersion_imag
  _atom_type_scat_source
 'C' 'C' 0.0033 0.0016 'International Tables Vol C Tables 4.2.6.8 and 6.1.1.4'
 'H' 'H' 0.0000 0.0000 'International Tables Vol C Tables 4.2.6.8 and 6.1.1.4'
 'N' 'N' 0.0061 0.0033 'International Tables Vol C Tables 4.2.6.8 and 6.1.1.4'
 'O' 'O' 0.0106 0.0060 'International Tables Vol C Tables 4.2.6.8 and 6.1.1.4'
 'Tb' 'Tb' -0.1723 4.1537
 'International Tables Vol C Tables 4.2.6.8 and 6.1.1.4'

_shelx_space_group_comment
;
The symmetry employed for this shelxl refinement is uniquely defined
by the following loop, which should always be used as a source of
symmetry information in preference to the above space-group names.
They are only intended as comments.
;
_space_group_crystal_system        'orthorhombic'
_space_group_IT_number             18
_space_group_name_H-M_alt          'P 21 21 2'
_space_group_name_Hall             'P 2 2ab'
loop_
  _space_group_symop_operation_xyz
 'x, y, z'
 '-x, -y, z'
 '-x+1/2, y+1/2, -z'
 'x+1/2, -y+1/2, -z'

_cell_length_a                     26.075(3)
_cell_length_b                     28.363(4)
_cell_length_c                     23.396(3)
_cell_angle_alpha                  90
_cell_angle_beta                   90
_cell_angle_gamma                  90
_cell_volume                       17304(4)
_cell_formula_units_Z              4
_cell_measurement_reflns_used      9070
_cell_measurement_temperature      296(2)
_cell_measurement_theta_max        21.23
_cell_measurement_theta_min        2.26
_shelx_estimated_absorpt_T_max     0.847
_shelx_estimated_absorpt_T_min     0.684
_exptl_absorpt_coefficient_mu      0.857
_exptl_absorpt_correction_T_max    0.8474
_exptl_absorpt_correction_T_min    0.6839
_exptl_absorpt_correction_type     multi-scan
_exptl_absorpt_process_details     'SAINT ver 7.68a; BRUKER SADABS'
_exptl_absorpt_special_details     ?
_exptl_crystal_colour              colourless
_exptl_crystal_colour_primary      colourless
_exptl_crystal_density_diffrn      0.911
_exptl_crystal_density_meas        .
_exptl_crystal_density_method      'not measured'
_exptl_crystal_description         Block
_exptl_crystal_F_000               4816
_exptl_crystal_size_max            0.48
_exptl_crystal_size_mid            0.32
_exptl_crystal_size_min            0.2
_exptl_transmission_factor_max     ?
_exptl_transmission_factor_min     ?
_diffrn_reflns_av_R_equivalents    0.0893
_diffrn_reflns_av_unetI/netI       0.0808
_diffrn_reflns_Laue_measured_fraction_full  0.998
_diffrn_reflns_Laue_measured_fraction_max  0.998
_diffrn_reflns_limit_h_max         31
_diffrn_reflns_limit_h_min         -29
_diffrn_reflns_limit_k_max         29
_diffrn_reflns_limit_k_min         -34
_diffrn_reflns_limit_l_max         28
_diffrn_reflns_limit_l_min         -28
_diffrn_reflns_number              210003
_diffrn_reflns_point_group_measured_fraction_full  0.999
_diffrn_reflns_point_group_measured_fraction_max  0.999
_diffrn_reflns_theta_full          25.242
_diffrn_reflns_theta_max           25.350
_diffrn_reflns_theta_min           2.601
_diffrn_ambient_temperature        296(2)
_diffrn_detector_area_resol_mean   ?
_diffrn_measured_fraction_theta_full  0.998
_diffrn_measured_fraction_theta_max  0.998
_diffrn_measurement_device_type    'CCD area detector'
_diffrn_measurement_method         'phi and omega scans'
_diffrn_radiation_type             MoK\a
_diffrn_radiation_wavelength       0.71073
_diffrn_source                     'fine-focus sealed tube'
_reflns_Friedel_coverage           0.867
_reflns_Friedel_fraction_full      0.999
_reflns_Friedel_fraction_max       0.999
_reflns_number_gt                  21847
_reflns_number_total               31661
_reflns_special_details
;
 Reflections were merged by SHELXL according to the crystal
 class for the calculation of statistics and refinement.
 
 _reflns_Friedel_fraction is defined as the number of unique
 Friedel pairs measured divided by the number that would be
 possible theoretically, ignoring centric projections and
 systematic absences.

 Similar to others in the series, one can observe a significant drop off in
 diffraction intensity beyond ca 1.20 A. As a result the data quality was
 compromised. Again similar to complexes of the same series, not all of the
 triflate counter anion could be located in the Fourier difference map,
 likely due to the highly disordered nature of the anions. SQUEEZE was
 required to only model the cationic part of the structure. However, possibly
 because of the poor data and disordering, the phenyl rings on the sidearms
 did not show up properly. Many alerts relating to displacement parameters
 stemmed from this. Constraints such as RIGU, SIMU and DELU were applied to
 problematic atoms to minimise high level alerts.
;
_reflns_threshold_expression       'I > 2\s(I)'
_computing_cell_refinement         'Bruker APEX2'
_computing_data_collection         'Bruker APEX2'
_computing_data_reduction          'Bruker SAINT'
_computing_molecular_graphics      'Olex2 1.3 (Dolomanov et al., 2009)'
_computing_publication_material    'Olex2 1.3 (Dolomanov et al., 2009)'
_computing_structure_refinement    'SHELXL-2018/3 (Sheldrick, 2018)'
_computing_structure_solution      'SHELXS-97 (Sheldrick, 1990)'
_refine_diff_density_max           0.593
_refine_diff_density_min           -0.334
_refine_diff_density_rms           0.061
_refine_ls_abs_structure_details
;
 Flack x determined using 7630 quotients [(I+)-(I-)]/[(I+)+(I-)]
 (Parsons, Flack and Wagner, Acta Cryst. B69 (2013) 249-259).
;
_refine_ls_abs_structure_Flack     0.002(5)
_refine_ls_extinction_coef         .
_refine_ls_extinction_method       none
_refine_ls_goodness_of_fit_ref     0.941
_refine_ls_hydrogen_treatment      constr
_refine_ls_matrix_type             full
_refine_ls_number_parameters       1363
_refine_ls_number_reflns           31661
_refine_ls_number_restraints       17
_refine_ls_R_factor_all            0.0774
_refine_ls_R_factor_gt             0.0524
_refine_ls_restrained_S_all        0.942
_refine_ls_shift/su_max            0.001
_refine_ls_shift/su_mean           0.000
_refine_ls_structure_factor_coef   Fsqd
_refine_ls_weighting_details      
 'w=1/[\s^2^(Fo^2^)+(0.0666P)^2^] where P=(Fo^2^+2Fc^2^)/3'
_refine_ls_weighting_scheme        calc
_refine_ls_wR_factor_gt            0.1159
_refine_ls_wR_factor_ref           0.1240
_refine_special_details            ?
_olex2_refinement_description
;
1. Rigid bond restraints
 C84, C85
 with sigma for 1-2 distances of 0.01 and sigma for 1-3 distances of 0.01
 C89, C90
 with sigma for 1-2 distances of 0.01 and sigma for 1-3 distances of 0.01
 C89, C94
 with sigma for 1-2 distances of 0.01 and sigma for 1-3 distances of 0.01
 C91, C92
 with sigma for 1-2 distances of 0.01 and sigma for 1-3 distances of 0.01
 C90, C91
 with sigma for 1-2 distances of 0.01 and sigma for 1-3 distances of 0.01
 C92, C93
 with sigma for 1-2 distances of 0.01 and sigma for 1-3 distances of 0.01
 C107, C108
 with sigma for 1-2 distances of 0.01 and sigma for 1-3 distances of 0.01
 C108, C109
 with sigma for 1-2 distances of 0.01 and sigma for 1-3 distances of 0.01
 C123, C124
 with sigma for 1-2 distances of 0.01 and sigma for 1-3 distances of 0.01
 C124, C125
 with sigma for 1-2 distances of 0.01 and sigma for 1-3 distances of 0.01
 C125, C126
 with sigma for 1-2 distances of 0.01 and sigma for 1-3 distances of 0.01
2. Uiso/Uaniso restraints and constraints
C113 \\sim C114: within 2A with sigma of 0.04 and sigma for terminal atoms of
0.08 within 2A
3. Rigid body (RIGU) restrains
 C108, C123
 with sigma for 1-2 distances of 0.005 and sigma for 1-3 distances of 0.005
4.a Ternary CH refined with riding coordinates:
 C79(H79A), C87(H87A), C95(H95A), C103(H10E), C111(H11B), C119(H11C)
4.b Me refined with riding coordinates:
 C80(H80A,H80B,H80C), C88(H88A,H88B,H88C), C96(H96A,H96B,H96C), C104(H10F,H10G,
 H10H), C112(H11D,H11E,H11F), C120(H12B,H12C,H12D)
4.c Aromatic/amide H refined with riding coordinates:
 C3(H3A), C4(H4A), C5(H5A), C9(H9A), C10(H10A), C11(H11A), C12(H12A),
 C15(H15A), C16(H16A), C17(H17A), C18(H18A), C22(H22A), C23(H23A), C24(H24A),
 C29(H29A), C30(H30A), C31(H31A), C35(H35A), C36(H36A), C37(H37A), C38(H38A),
 C41(H41A), C42(H42A), C43(H43A), C44(H44A), C48(H48A), C49(H49A), C50(H50A),
 C55(H55A), C56(H56A), C57(H57A), C61(H61A), C62(H62A), C63(H63A), C64(H64A),
 C67(H67A), C68(H68A), C69(H69A), C70(H70A), C74(H74A), C75(H75A), C76(H76A),
 C82(H82A), C83(H83A), C84(H84A), C85(H85A), C86(H86A), C90(H90), C91(H91),
 C92(H92), C93(H93), C94(H94), C98(H98), C99(H99), C100(H100), C101(H101),
 C102(H102), C106(H106), C107(H107), C108(H108), C109(H109), C110(H110),
 C114(H114), C115(H115), C116(H116), C117(H117), C118(H118), C122(H122),
 C123(H123), C124(H124), C125(H125), C126(H126)
4.d Fitted hexagon refined as free rotating group:
 C89(C90,C91,C92,C93,C94), C97(C98,C99,C100,C101,C102), C105(C106,C107,C108,
 C109,C110), C113(C114,C115,C116,C117,C118), C121(C122,C123,C124,C125,C126)
;
_atom_sites_solution_hydrogens     geom
_atom_sites_solution_primary       direct
_atom_sites_solution_secondary     difmap
# end Validation Reply Form
loop_
  _atom_site_label
  _atom_site_type_symbol
  _atom_site_fract_x
  _atom_site_fract_y
  _atom_site_fract_z
  _atom_site_U_iso_or_equiv
  _atom_site_adp_type
  _atom_site_occupancy
  _atom_site_site_symmetry_order
  _atom_site_calc_flag
  _atom_site_refinement_flags_posn
  _atom_site_refinement_flags_adp
  _atom_site_refinement_flags_occupancy
  _atom_site_disorder_assembly
  _atom_site_disorder_group
 Tb1 Tb 0.41085(2) 0.74079(2) 0.91521(2) 0.05240(12) Uani 1 1 d . . . . .
 Tb2 Tb 0.24414(2) 0.31900(2) 0.57178(2) 0.05049(12) Uani 1 1 d . . . . .
 O1 O 0.3940(3) 0.7708(2) 1.0108(2) 0.0685(17) Uani 1 1 d . . . . .
 O2 O 0.3487(2) 0.72710(19) 0.8404(2) 0.0559(15) Uani 1 1 d . . . . .
 O3 O 0.2548(2) 0.40113(19) 0.5497(2) 0.0644(15) Uani 1 1 d . . . . .
 O4 O 0.2877(2) 0.2545(2) 0.5286(3) 0.0642(16) Uani 1 1 d . . . . .
 N1 N 0.3527(3) 0.8230(3) 1.0656(3) 0.074(2) Uani 1 1 d . . . . .
 N2 N 0.3195(3) 0.7658(2) 0.9372(3) 0.0578(18) Uani 1 1 d . . . . .
 N3 N 0.2654(3) 0.7093(2) 0.8151(3) 0.0509(17) Uani 1 1 d . . . . .
 N4 N 0.3064(3) 0.4614(3) 0.5214(3) 0.069(2) Uani 1 1 d . . . . .
 N5 N 0.3056(3) 0.3392(2) 0.4896(3) 0.0516(17) Uani 1 1 d . . . . .
 N6 N 0.3276(3) 0.2184(3) 0.4549(3) 0.069(2) Uani 1 1 d . . . . .
 C1 C 0.3544(4) 0.7936(3) 1.0226(4) 0.066(3) Uani 1 1 d . . . . .
 C2 C 0.3089(4) 0.7880(3) 0.9841(4) 0.059(2) Uani 1 1 d . . . . .
 C3 C 0.2603(5) 0.8045(4) 0.9957(4) 0.092(3) Uani 1 1 d . . . . .
 H3A H 0.253571 0.818403 1.030910 0.111 Uiso 1 1 calc R U . . .
 C4 C 0.2203(5) 0.8005(5) 0.9549(5) 0.114(5) Uani 1 1 d . . . . .
 H4A H 0.188770 0.815443 0.958922 0.137 Uiso 1 1 calc R U . . .
 C5 C 0.2327(4) 0.7716(4) 0.9076(4) 0.081(3) Uani 1 1 d . . . . .
 H5A H 0.206790 0.761130 0.883369 0.098 Uiso 1 1 calc R U . . .
 C6 C 0.2828(3) 0.7590(3) 0.8970(3) 0.053(2) Uani 1 1 d . . . . .
 C7 C 0.3021(4) 0.7306(3) 0.8476(3) 0.052(2) Uani 1 1 d . . . . .
 C8 C 0.2744(3) 0.6726(3) 0.7710(3) 0.050(2) Uani 1 1 d . . . . .
 C9 C 0.3210(3) 0.6586(3) 0.7542(3) 0.047(2) Uani 1 1 d . . . . .
 H9A H 0.350242 0.672777 0.769231 0.056 Uiso 1 1 calc R U . . .
 C10 C 0.2312(4) 0.6532(3) 0.7488(4) 0.071(3) Uani 1 1 d . . . . .
 H10A H 0.199289 0.664494 0.760054 0.086 Uiso 1 1 calc R U . . .
 C11 C 0.3252(4) 0.6236(3) 0.7149(4) 0.059(2) Uani 1 1 d . . . . .
 H11A H 0.357414 0.613528 0.702972 0.071 Uiso 1 1 calc R U . . .
 C12 C 0.2342(3) 0.6171(3) 0.7100(3) 0.054(2) Uani 1 1 d . . . . .
 H12A H 0.204770 0.602737 0.695962 0.065 Uiso 1 1 calc R U . . .
 C13 C 0.2816(3) 0.6030(3) 0.6925(3) 0.052(2) Uani 1 1 d . . . . .
 C14 C 0.2863(4) 0.5652(3) 0.6472(3) 0.059(2) Uani 1 1 d . . . . .
 C15 C 0.3247(3) 0.5672(3) 0.6056(3) 0.048(2) Uani 1 1 d . . . . .
 H15A H 0.347489 0.592448 0.605454 0.058 Uiso 1 1 calc R U . . .
 C16 C 0.2547(4) 0.5269(3) 0.6452(3) 0.065(2) Uani 1 1 d . . . . .
 H16A H 0.227882 0.524680 0.671252 0.078 Uiso 1 1 calc R U . . .
 C17 C 0.3293(4) 0.5318(3) 0.5641(4) 0.065(2) Uani 1 1 d . . . . .
 H17A H 0.354482 0.534553 0.536102 0.078 Uiso 1 1 calc R U . . .
 C18 C 0.2615(4) 0.4914(3) 0.6057(4) 0.069(3) Uani 1 1 d . . . . .
 H18A H 0.240747 0.464774 0.607187 0.083 Uiso 1 1 calc R U . . .
 C19 C 0.2987(3) 0.4947(3) 0.5638(3) 0.053(2) Uani 1 1 d . . . . .
 C20 C 0.2891(4) 0.4169(3) 0.5173(4) 0.058(2) Uani 1 1 d . . . . .
 C21 C 0.3124(3) 0.3835(3) 0.4761(4) 0.059(2) Uani 1 1 d . . . . .
 C22 C 0.3405(5) 0.3940(4) 0.4292(5) 0.096(4) Uani 1 1 d . . . . .
 H22A H 0.346989 0.425194 0.419326 0.115 Uiso 1 1 calc R U . . .
 C23 C 0.3590(5) 0.3579(4) 0.3967(5) 0.100(4) Uani 1 1 d . . . . .
 H23A H 0.376524 0.364764 0.363108 0.120 Uiso 1 1 calc R U . . .
 C24 C 0.3528(4) 0.3140(4) 0.4115(4) 0.081(3) Uani 1 1 d . . . . .
 H24A H 0.367346 0.289642 0.390331 0.097 Uiso 1 1 calc R U . . .
 C25 C 0.3247(3) 0.3050(3) 0.4586(4) 0.056(2) Uani 1 1 d . . . . .
 C26 C 0.3114(3) 0.2554(3) 0.4820(4) 0.058(2) Uani 1 1 d . . . . .
 O5 O 0.4915(2) 0.7691(2) 0.9509(3) 0.0704(18) Uani 1 1 d . . . . .
 O6 O 0.3722(2) 0.66528(18) 0.9347(2) 0.0536(14) Uani 1 1 d . . . . .
 O7 O 0.2106(2) 0.35756(19) 0.6553(2) 0.0542(14) Uani 1 1 d . . . . .
 O8 O 0.2001(3) 0.3075(2) 0.4827(2) 0.0710(18) Uani 1 1 d . . . . .
 N7 N 0.5483(3) 0.7769(3) 1.0254(4) 0.078(2) Uani 1 1 d . . . . .
 N8 N 0.4560(3) 0.6894(2) 0.9866(3) 0.0569(18) Uani 1 1 d . . . . .
 N9 N 0.3850(3) 0.5871(2) 0.9586(3) 0.0518(17) Uani 1 1 d . . . . .
 N10 N 0.1573(3) 0.4091(2) 0.6962(3) 0.0560(18) Uani 1 1 d . . . . .
 N11 N 0.1499(2) 0.3423(2) 0.5696(3) 0.0503(16) Uani 1 1 d . . . . .
 N12 N 0.1296(3) 0.2818(3) 0.4390(3) 0.073(2) Uani 1 1 d . . . . .
 C27 C 0.5105(4) 0.7536(3) 0.9949(4) 0.064(2) Uani 1 1 d . . . . .
 C28 C 0.4936(4) 0.7098(4) 1.0170(5) 0.077(3) Uani 1 1 d . . . . .
 C29 C 0.5104(5) 0.6879(4) 1.0670(5) 0.114(5) Uani 1 1 d . . . . .
 H29A H 0.536245 0.701331 1.088945 0.137 Uiso 1 1 calc R U . . .
 C30 C 0.4882(6) 0.6461(5) 1.0834(8) 0.148(6) Uani 1 1 d . . . . .
 H30A H 0.497621 0.631955 1.117673 0.178 Uiso 1 1 calc R U . . .
 C31 C 0.4509(4) 0.6248(4) 1.0482(5) 0.091(3) Uani 1 1 d . . . . .
 H31A H 0.437775 0.595219 1.056969 0.109 Uiso 1 1 calc R U . . .
 C32 C 0.4352(4) 0.6477(3) 1.0027(4) 0.061(2) Uani 1 1 d . . . . .
 C33 C 0.3931(3) 0.6344(3) 0.9644(3) 0.051(2) Uani 1 1 d . . . . .
 C34 C 0.3504(3) 0.5632(2) 0.9217(4) 0.0484(19) Uani 1 1 d . . . . .
 C35 C 0.3488(3) 0.5155(3) 0.9269(4) 0.058(2) Uani 1 1 d . . . . .
 H35A H 0.368192 0.500575 0.954925 0.069 Uiso 1 1 calc R U . . .
 C36 C 0.3212(3) 0.5865(3) 0.8790(3) 0.052(2) Uani 1 1 d . . . . .
 H36A H 0.322918 0.619004 0.873773 0.063 Uiso 1 1 calc R U . . .
 C37 C 0.3179(4) 0.4889(3) 0.8902(4) 0.071(3) Uani 1 1 d . . . . .
 H37A H 0.318509 0.456168 0.892828 0.086 Uiso 1 1 calc R U . . .
 C38 C 0.2891(3) 0.5572(3) 0.8445(3) 0.0475(19) Uani 1 1 d . . . . .
 H38A H 0.269061 0.571494 0.816522 0.057 Uiso 1 1 calc R U . . .
 C39 C 0.2863(3) 0.5101(3) 0.8502(3) 0.0397(18) Uani 1 1 d . . . . .
 C40 C 0.2532(3) 0.4836(3) 0.8112(3) 0.0501(19) Uani 1 1 d . . . . .
 C41 C 0.2696(4) 0.4392(3) 0.7856(4) 0.076(3) Uani 1 1 d . . . . .
 H41A H 0.301239 0.426432 0.795390 0.091 Uiso 1 1 calc R U . . .
 C42 C 0.2036(4) 0.4967(3) 0.7976(4) 0.062(2) Uani 1 1 d . . . . .
 H42A H 0.190039 0.523520 0.814852 0.075 Uiso 1 1 calc R U . . .
 C43 C 0.2394(4) 0.4167(3) 0.7480(4) 0.075(3) Uani 1 1 d . . . . .
 H43A H 0.252369 0.390321 0.729426 0.090 Uiso 1 1 calc R U . . .
 C44 C 0.1736(4) 0.4724(4) 0.7602(4) 0.072(3) Uani 1 1 d . . . . .
 H44A H 0.141282 0.484010 0.750893 0.087 Uiso 1 1 calc R U . . .
 C45 C 0.1903(3) 0.4309(3) 0.7358(3) 0.0429(19) Uani 1 1 d . . . . .
 C46 C 0.1676(3) 0.3758(3) 0.6577(3) 0.0429(18) Uani 1 1 d . . . . .
 C47 C 0.1313(3) 0.3620(3) 0.6166(4) 0.061(2) Uani 1 1 d . . . . .
 C48 C 0.0748(4) 0.3654(4) 0.6205(4) 0.080(3) Uani 1 1 d . . . . .
 H48A H 0.058852 0.378664 0.652184 0.096 Uiso 1 1 calc R U . . .
 C49 C 0.0472(4) 0.3481(4) 0.5758(5) 0.091(3) Uani 1 1 d . . . . .
 H49A H 0.011649 0.350407 0.577091 0.109 Uiso 1 1 calc R U . . .
 C50 C 0.0685(4) 0.3284(4) 0.5308(5) 0.084(3) Uani 1 1 d . . . . .
 H50A H 0.048112 0.315171 0.502417 0.101 Uiso 1 1 calc R U . . .
 C51 C 0.1211(4) 0.3274(3) 0.5261(4) 0.057(2) Uani 1 1 d . . . . .
 C52 C 0.1520(4) 0.3042(3) 0.4799(4) 0.061(2) Uani 1 1 d . . . . .
 O9 O 0.4047(2) 0.82497(19) 0.9058(2) 0.0679(15) Uani 1 1 d . . . . .
 O10 O 0.4507(2) 0.68825(18) 0.8484(2) 0.0516(14) Uani 1 1 d . . . . .
 O11 O 0.3200(2) 0.34198(19) 0.6238(2) 0.0528(14) Uani 1 1 d . . . . .
 O12 O 0.1895(2) 0.2523(2) 0.5904(3) 0.0634(15) Uani 1 1 d . . . . .
 N13 N 0.4345(4) 0.8949(3) 0.8795(4) 0.087(3) Uani 1 1 d . . . . .
 N14 N 0.4564(3) 0.7767(3) 0.8311(3) 0.0612(19) Uani 1 1 d . . . . .
 N15 N 0.4748(2) 0.6712(2) 0.7563(3) 0.0525(17) Uani 1 1 d . . . . .
 N16 N 0.3684(3) 0.3393(2) 0.7052(3) 0.0544(17) Uani 1 1 d . . . . .
 N17 N 0.2753(3) 0.2623(2) 0.6458(3) 0.0524(17) Uani 1 1 d . . . . .
 N18 N 0.1837(3) 0.1740(3) 0.6060(3) 0.070(2) Uani 1 1 d . . . . .
 C53 C 0.4299(4) 0.8491(3) 0.8748(4) 0.063(2) Uani 1 1 d . . . . .
 C54 C 0.4601(4) 0.8259(3) 0.8282(5) 0.082(3) Uani 1 1 d . . . . .
 C55 C 0.4895(5) 0.8478(4) 0.7879(5) 0.105(4) Uani 1 1 d . . . . .
 H55A H 0.495286 0.880134 0.788881 0.126 Uiso 1 1 calc R U . . .
 C56 C 0.5109(5) 0.8189(4) 0.7443(5) 0.107(4) Uani 1 1 d . . . . .
 H56A H 0.527854 0.833396 0.714051 0.128 Uiso 1 1 calc R U . . .
 C57 C 0.5076(4) 0.7706(3) 0.7450(5) 0.085(3) Uani 1 1 d . . . . .
 H57A H 0.523703 0.751322 0.718345 0.102 Uiso 1 1 calc R U . . .
 C58 C 0.4770(4) 0.7532(3) 0.7907(4) 0.066(2) Uani 1 1 d . . . . .
 C59 C 0.4689(3) 0.6978(3) 0.8026(4) 0.050(2) Uani 1 1 d . . . . .
 C60 C 0.4622(3) 0.6237(3) 0.7528(3) 0.048(2) Uani 1 1 d . . . . .
 C61 C 0.4673(3) 0.6013(3) 0.7005(3) 0.053(2) Uani 1 1 d . . . . .
 H61A H 0.480686 0.618679 0.670199 0.063 Uiso 1 1 calc R U . . .
 C62 C 0.4429(3) 0.5970(3) 0.7985(4) 0.057(2) Uani 1 1 d . . . . .
 H62A H 0.438515 0.610257 0.834521 0.068 Uiso 1 1 calc R U . . .
 C63 C 0.4545(3) 0.5569(3) 0.6909(3) 0.054(2) Uani 1 1 d . . . . .
 H63A H 0.459151 0.544128 0.654634 0.065 Uiso 1 1 calc R U . . .
 C64 C 0.4307(3) 0.5503(3) 0.7879(3) 0.0474(19) Uani 1 1 d . . . . .
 H64A H 0.419512 0.531894 0.818415 0.057 Uiso 1 1 calc R U . . .
 C65 C 0.4342(3) 0.5292(3) 0.7340(4) 0.052(2) Uani 1 1 d . . . . .
 C66 C 0.4175(3) 0.4793(3) 0.7242(3) 0.0500(19) Uani 1 1 d . . . . .
 C67 C 0.3974(4) 0.4640(3) 0.6766(4) 0.075(3) Uani 1 1 d . . . . .
 H67A H 0.394479 0.484997 0.646314 0.089 Uiso 1 1 calc R U . . .
 C68 C 0.4221(3) 0.4451(3) 0.7677(4) 0.055(2) Uani 1 1 d . . . . .
 H68A H 0.436049 0.453339 0.802896 0.066 Uiso 1 1 calc R U . . .
 C69 C 0.3803(4) 0.4189(3) 0.6688(4) 0.075(3) Uani 1 1 d . . . . .
 H69A H 0.365069 0.410933 0.634148 0.090 Uiso 1 1 calc R U . . .
 C70 C 0.4055(3) 0.3989(3) 0.7580(4) 0.062(2) Uani 1 1 d . . . . .
 H70A H 0.409301 0.376604 0.786813 0.074 Uiso 1 1 calc R U . . .
 C71 C 0.3846(3) 0.3862(3) 0.7087(3) 0.0473(19) Uani 1 1 d . . . . .
 C72 C 0.3352(3) 0.3220(3) 0.6648(4) 0.061(2) Uani 1 1 d . . . . .
 C73 C 0.3182(4) 0.2702(3) 0.6749(4) 0.058(2) Uani 1 1 d . . . . .
 C74 C 0.3413(4) 0.2369(4) 0.7067(5) 0.092(3) Uani 1 1 d . . . . .
 H74A H 0.371161 0.244105 0.726672 0.111 Uiso 1 1 calc R U . . .
 C75 C 0.3205(5) 0.1910(4) 0.7100(6) 0.109(4) Uani 1 1 d . . . . .
 H75A H 0.335046 0.167659 0.732647 0.131 Uiso 1 1 calc R U . . .
 C76 C 0.2785(5) 0.1833(4) 0.6783(5) 0.093(3) Uani 1 1 d . . . . .
 H76A H 0.264362 0.153181 0.677144 0.112 Uiso 1 1 calc R U . . .
 C77 C 0.2564(4) 0.2182(3) 0.6481(3) 0.064(2) Uani 1 1 d . . . . .
 C78 C 0.2063(3) 0.2168(3) 0.6117(3) 0.054(2) Uani 1 1 d . . . . .
 C79 C 0.3955(4) 0.8325(3) 1.1049(4) 0.071(3) Uani 1 1 d . . . . .
 H79A H 0.426996 0.820870 1.086866 0.086 Uiso 1 1 calc R U . . .
 C80 C 0.4003(5) 0.8835(4) 1.1112(5) 0.105(4) Uani 1 1 d . . . . .
 H80A H 0.404057 0.897779 1.074243 0.157 Uiso 1 1 calc R U . . .
 H80B H 0.370187 0.895777 1.129549 0.157 Uiso 1 1 calc R U . . .
 H80C H 0.429905 0.890617 1.134112 0.157 Uiso 1 1 calc R U . . .
 C81 C 0.3896(5) 0.8082(4) 1.1599(5) 0.090(3) Uani 1 1 d . . . . .
 C82 C 0.3461(4) 0.8036(4) 1.1913(5) 0.089(3) Uani 1 1 d . . . . .
 H82A H 0.316440 0.815847 1.174891 0.107 Uiso 1 1 calc R U . . .
 C83 C 0.3403(7) 0.7842(5) 1.2420(6) 0.124(5) Uani 1 1 d . . . . .
 H83A H 0.308597 0.780528 1.259570 0.149 Uiso 1 1 calc R U . . .
 C84 C 0.3863(9) 0.7694(6) 1.2668(6) 0.151(6) Uani 1 1 d . U . . .
 H84A H 0.386183 0.762941 1.305779 0.181 Uiso 1 1 calc R U . . .
 C85 C 0.4330(10) 0.7637(10) 1.2372(10) 0.243(12) Uani 1 1 d . U . . .
 H85A H 0.459832 0.744933 1.250083 0.292 Uiso 1 1 calc R U . . .
 C86 C 0.4344(5) 0.7894(5) 1.1863(6) 0.110(4) Uani 1 1 d . . . . .
 H86A H 0.466020 0.794369 1.168853 0.132 Uiso 1 1 calc R U . . .
 C87 C 0.3148(5) 0.1723(4) 0.4777(6) 0.105(4) Uani 1 1 d . . . . .
 H87A H 0.284063 0.178224 0.500631 0.127 Uiso 1 1 calc R U . . .
 C88 C 0.2951(7) 0.1404(5) 0.4286(7) 0.168(7) Uani 1 1 d . . . . .
 H88A H 0.272905 0.158296 0.404040 0.252 Uiso 1 1 calc R U . . .
 H88B H 0.323667 0.128772 0.406876 0.252 Uiso 1 1 calc R U . . .
 H88C H 0.276395 0.114267 0.444356 0.252 Uiso 1 1 calc R U . . .
 C89 C 0.3483(6) 0.1481(5) 0.5164(6) 0.133(5) Uani 1 1 d G U . . .
 C90 C 0.3998(6) 0.1608(5) 0.5191(7) 0.249(13) Uani 1 1 d G U . . .
 H90 H 0.413411 0.181252 0.491977 0.299 Uiso 1 1 calc R U . . .
 C91 C 0.4308(5) 0.1430(6) 0.5623(9) 0.208(10) Uani 1 1 d G U . . .
 H91 H 0.465234 0.151456 0.564033 0.249 Uiso 1 1 calc R U . . .
 C92 C 0.4104(8) 0.1124(6) 0.6028(7) 0.288(18) Uani 1 1 d G U . . .
 H92 H 0.431219 0.100453 0.631653 0.345 Uiso 1 1 calc R U . . .
 C93 C 0.3590(9) 0.0997(6) 0.6001(7) 0.32(2) Uani 1 1 d G U . . .
 H93 H 0.345381 0.079246 0.627217 0.388 Uiso 1 1 calc R U . . .
 C94 C 0.3280(5) 0.1175(6) 0.5569(8) 0.264(14) Uani 1 1 d G U . . .
 H94 H 0.293557 0.109041 0.555161 0.317 Uiso 1 1 calc R U . . .
 C95 C 0.5633(4) 0.8253(4) 1.0050(5) 0.087(3) Uani 1 1 d . . . . .
 H95A H 0.562429 0.823555 0.963202 0.104 Uiso 1 1 calc R U . . .
 C96 C 0.5315(5) 0.8637(5) 1.0196(7) 0.127(5) Uani 1 1 d . . . . .
 H96A H 0.545497 0.892180 1.003877 0.191 Uiso 1 1 calc R U . . .
 H96B H 0.497712 0.858640 1.004355 0.191 Uiso 1 1 calc R U . . .
 H96C H 0.529516 0.866430 1.060427 0.191 Uiso 1 1 calc R U . . .
 C97 C 0.6203(3) 0.8332(3) 1.0208(4) 0.077(3) Uani 1 1 d G . . . .
 C98 C 0.6344(4) 0.8537(3) 1.0724(4) 0.137(5) Uani 1 1 d G . . . .
 H98 H 0.609355 0.863503 1.098072 0.164 Uiso 1 1 calc R U . . .
 C99 C 0.6860(5) 0.8595(3) 1.0857(5) 0.154(7) Uani 1 1 d G . . . .
 H99 H 0.695425 0.873166 1.120293 0.184 Uiso 1 1 calc R U . . .
 C100 C 0.7235(3) 0.8448(4) 1.0474(7) 0.132(5) Uani 1 1 d G . . . .
 H100 H 0.757964 0.848626 1.056343 0.159 Uiso 1 1 calc R U . . .
 C101 C 0.7094(4) 0.8243(4) 0.9958(6) 0.172(7) Uani 1 1 d G . . . .
 H101 H 0.734432 0.814423 0.970171 0.207 Uiso 1 1 calc R U . . .
 C102 C 0.6578(5) 0.8185(3) 0.9825(3) 0.127(5) Uani 1 1 d G . . . .
 H102 H 0.648362 0.804759 0.947949 0.152 Uiso 1 1 calc R U . . .
 C103 C 0.1609(5) 0.2580(5) 0.3937(5) 0.103(4) Uani 1 1 d . . . . .
 H10E H 0.193074 0.247511 0.411312 0.123 Uiso 1 1 calc R U . . .
 C104 C 0.1279(8) 0.2115(6) 0.3777(8) 0.197(9) Uani 1 1 d . . . . .
 H10F H 0.120073 0.194336 0.411933 0.296 Uiso 1 1 calc R U . . .
 H10G H 0.096568 0.220821 0.359278 0.296 Uiso 1 1 calc R U . . .
 H10H H 0.147414 0.191888 0.352331 0.296 Uiso 1 1 calc R U . . .
 C105 C 0.1740(7) 0.2857(5) 0.3429(5) 0.132(6) Uani 1 1 d G . . . .
 C106 C 0.2230(6) 0.2809(5) 0.3202(7) 0.153(6) Uani 1 1 d G . . . .
 H106 H 0.247082 0.262086 0.338692 0.183 Uiso 1 1 calc R U . . .
 C107 C 0.2360(6) 0.3040(6) 0.2699(8) 0.262(15) Uani 1 1 d G U . . .
 H107 H 0.268740 0.300773 0.254725 0.314 Uiso 1 1 calc R U . . .
 C108 C 0.2000(9) 0.3321(6) 0.2423(7) 0.44(4) Uani 1 1 d G U . . .
 H108 H 0.208647 0.347595 0.208625 0.525 Uiso 1 1 calc R U . . .
 C109 C 0.1510(8) 0.3370(6) 0.2650(8) 0.304(19) Uani 1 1 d G U . . .
 H109 H 0.126894 0.355730 0.246491 0.364 Uiso 1 1 calc R U . . .
 C110 C 0.1380(5) 0.3138(7) 0.3153(8) 0.265(15) Uani 1 1 d G . . . .
 H110 H 0.105235 0.317044 0.330458 0.318 Uiso 1 1 calc R U . . .
 C111 C 0.4006(5) 0.9211(3) 0.9219(6) 0.099(4) Uani 1 1 d . . . . .
 H11B H 0.394971 0.901746 0.956007 0.118 Uiso 1 1 calc R U . . .
 C112 C 0.4335(6) 0.9666(4) 0.9378(6) 0.146(6) Uani 1 1 d . . . . .
 H11D H 0.464861 0.957073 0.955809 0.219 Uiso 1 1 calc R U . . .
 H11E H 0.441092 0.984004 0.903636 0.219 Uiso 1 1 calc R U . . .
 H11F H 0.414214 0.986169 0.963514 0.219 Uiso 1 1 calc R U . . .
 C113 C 0.3552(5) 0.9305(5) 0.8961(6) 0.115(4) Uani 1 1 d G U . . .
 C114 C 0.3503(6) 0.9570(5) 0.8464(6) 0.188(8) Uani 1 1 d G U . . .
 H114 H 0.379345 0.969348 0.828790 0.225 Uiso 1 1 calc R U . . .
 C115 C 0.3021(9) 0.9650(6) 0.8231(5) 0.267(14) Uani 1 1 d G . . . .
 H115 H 0.298831 0.982684 0.789811 0.320 Uiso 1 1 calc R U . . .
 C116 C 0.2588(6) 0.9465(7) 0.8494(8) 0.295(18) Uani 1 1 d G . . . .
 H116 H 0.226489 0.951822 0.833769 0.354 Uiso 1 1 calc R U . . .
 C117 C 0.2637(5) 0.9200(5) 0.8991(8) 0.195(9) Uani 1 1 d G . . . .
 H117 H 0.234659 0.907624 0.916707 0.234 Uiso 1 1 calc R U . . .
 C118 C 0.3119(7) 0.9120(4) 0.9224(5) 0.159(7) Uani 1 1 d G . . . .
 H118 H 0.315173 0.894287 0.955687 0.191 Uiso 1 1 calc R U . . .
 C119 C 0.1376(4) 0.1694(3) 0.5694(5) 0.077(3) Uani 1 1 d . . . . .
 H11C H 0.136779 0.196762 0.543894 0.093 Uiso 1 1 calc R U . . .
 C120 C 0.1403(5) 0.1256(4) 0.5321(5) 0.104(4) Uani 1 1 d . . . . .
 H12B H 0.170926 0.126468 0.509423 0.156 Uiso 1 1 calc R U . . .
 H12C H 0.140683 0.097992 0.555919 0.156 Uiso 1 1 calc R U . . .
 H12D H 0.110868 0.124538 0.507445 0.156 Uiso 1 1 calc R U . . .
 C121 C 0.0924(4) 0.1720(4) 0.6060(4) 0.092(3) Uani 1 1 d G . . . .
 C122 C 0.0886(5) 0.1412(4) 0.6521(5) 0.148(6) Uani 1 1 d G . . . .
 H122 H 0.115590 0.121017 0.660698 0.178 Uiso 1 1 calc R U . . .
 C123 C 0.0444(6) 0.1406(5) 0.6853(5) 0.312(18) Uani 1 1 d G U . . .
 H123 H 0.041796 0.120023 0.716082 0.374 Uiso 1 1 calc R U . . .
 C124 C 0.0040(4) 0.1708(6) 0.6724(6) 0.170(8) Uani 1 1 d G U . . .
 H124 H -0.025616 0.170383 0.694613 0.204 Uiso 1 1 calc R U . . .
 C125 C 0.0078(4) 0.2015(5) 0.6264(6) 0.298(18) Uani 1 1 d G U . . .
 H125 H -0.019234 0.221736 0.617760 0.358 Uiso 1 1 calc R U . . .
 C126 C 0.0520(5) 0.2021(4) 0.5932(5) 0.148(6) Uani 1 1 d G U . . .
 H126 H 0.054559 0.222730 0.562375 0.178 Uiso 1 1 calc R U . . .

loop_
  _atom_site_aniso_label
  _atom_site_aniso_U_11
  _atom_site_aniso_U_22
  _atom_site_aniso_U_33
  _atom_site_aniso_U_23
  _atom_site_aniso_U_13
  _atom_site_aniso_U_12
 Tb1 0.0533(3) 0.0418(2) 0.0621(2) -0.00440(19) -0.0036(2) -0.00088(19)
 Tb2 0.0505(2) 0.0457(2) 0.0553(2) -0.00744(18) 0.00453(19) 0.00035(19)
 O1 0.069(4) 0.069(4) 0.068(4) -0.005(3) -0.011(3) 0.004(3)
 O2 0.042(4) 0.053(4) 0.073(4) -0.003(3) -0.003(3) 0.005(3)
 O3 0.069(4) 0.051(3) 0.074(4) -0.011(3) 0.008(4) 0.001(3)
 O4 0.063(4) 0.049(4) 0.081(4) -0.008(3) 0.008(3) 0.001(3)
 N1 0.089(6) 0.074(5) 0.059(4) -0.010(4) -0.015(4) 0.002(5)
 N2 0.069(5) 0.046(4) 0.058(4) -0.007(3) 0.000(4) 0.008(4)
 N3 0.053(4) 0.047(4) 0.053(4) -0.011(3) -0.004(3) 0.004(3)
 N4 0.085(6) 0.053(5) 0.070(5) -0.007(4) 0.017(4) -0.004(4)
 N5 0.048(4) 0.044(4) 0.063(4) -0.006(3) 0.005(3) -0.002(3)
 N6 0.078(6) 0.051(5) 0.080(5) -0.018(4) 0.013(4) 0.003(4)
 C1 0.069(7) 0.062(6) 0.068(6) 0.001(5) -0.006(5) -0.007(6)
 C2 0.071(7) 0.050(5) 0.058(5) -0.009(4) 0.002(5) 0.008(5)
 C3 0.089(9) 0.110(9) 0.078(6) -0.029(6) 0.008(6) 0.003(7)
 C4 0.077(8) 0.153(12) 0.111(9) -0.054(9) -0.005(7) 0.002(8)
 C5 0.065(7) 0.105(8) 0.075(6) -0.033(6) -0.016(5) 0.012(6)
 C6 0.058(6) 0.043(4) 0.058(5) -0.004(4) -0.002(4) 0.003(4)
 C7 0.069(6) 0.040(5) 0.047(5) 0.001(4) -0.006(4) 0.009(4)
 C8 0.053(5) 0.042(5) 0.056(5) 0.005(4) -0.006(4) 0.005(4)
 C9 0.047(5) 0.038(4) 0.055(5) -0.007(4) -0.010(4) 0.005(4)
 C10 0.047(6) 0.085(7) 0.083(6) -0.019(5) -0.008(5) 0.016(5)
 C11 0.052(6) 0.065(6) 0.060(5) 0.002(5) 0.003(4) 0.006(5)
 C12 0.055(6) 0.054(5) 0.054(5) -0.007(4) -0.006(4) 0.003(4)
 C13 0.049(5) 0.047(5) 0.060(5) -0.002(4) 0.003(4) 0.005(4)
 C14 0.066(6) 0.059(6) 0.052(5) 0.004(4) 0.003(4) -0.009(5)
 C15 0.056(5) 0.034(4) 0.055(5) -0.008(4) 0.005(4) -0.006(4)
 C16 0.064(6) 0.067(6) 0.065(5) -0.011(4) 0.010(5) -0.009(5)
 C17 0.068(6) 0.072(6) 0.055(5) 0.009(5) 0.007(5) 0.009(5)
 C18 0.071(7) 0.061(6) 0.075(6) -0.017(5) 0.019(5) -0.019(5)
 C19 0.062(6) 0.041(5) 0.056(5) 0.003(4) 0.007(4) -0.008(4)
 C20 0.069(6) 0.052(6) 0.053(5) -0.002(4) 0.006(5) -0.003(5)
 C21 0.064(6) 0.059(6) 0.054(5) -0.004(4) 0.004(5) -0.009(5)
 C22 0.140(10) 0.067(6) 0.080(7) -0.017(6) 0.041(8) -0.016(7)
 C23 0.130(11) 0.093(9) 0.077(7) -0.014(7) 0.035(7) -0.001(8)
 C24 0.103(8) 0.065(7) 0.075(6) -0.012(6) 0.024(6) -0.001(6)
 C25 0.061(6) 0.054(6) 0.053(5) -0.003(4) 0.006(4) 0.005(5)
 C26 0.055(6) 0.061(6) 0.057(5) -0.016(5) 0.007(4) -0.010(5)
 O5 0.058(4) 0.059(4) 0.094(5) -0.001(3) -0.011(4) -0.008(3)
 O6 0.055(3) 0.042(3) 0.063(3) -0.010(3) -0.009(3) -0.002(3)
 O7 0.057(4) 0.059(4) 0.047(3) -0.009(3) 0.001(3) 0.001(3)
 O8 0.070(5) 0.082(5) 0.061(4) -0.008(3) -0.001(3) 0.003(4)
 N7 0.078(6) 0.056(5) 0.100(6) -0.013(4) -0.014(5) -0.019(4)
 N8 0.057(5) 0.050(5) 0.063(4) 0.003(4) -0.014(4) -0.001(4)
 N9 0.054(4) 0.040(4) 0.061(4) 0.000(3) -0.009(3) -0.005(3)
 N10 0.057(5) 0.052(4) 0.059(4) -0.010(4) -0.004(4) 0.005(4)
 N11 0.052(4) 0.042(4) 0.058(4) -0.014(3) -0.002(4) -0.001(3)
 N12 0.076(5) 0.074(5) 0.068(5) -0.036(4) -0.002(4) 0.007(4)
 C27 0.059(6) 0.053(6) 0.079(6) -0.006(5) -0.002(5) 0.004(5)
 C28 0.066(7) 0.067(7) 0.099(8) -0.002(6) -0.021(6) -0.006(6)
 C29 0.136(11) 0.079(8) 0.127(10) 0.008(7) -0.080(9) -0.039(8)
 C30 0.165(14) 0.097(10) 0.183(15) 0.003(11) -0.079(13) -0.034(10)
 C31 0.092(9) 0.067(7) 0.114(9) 0.005(6) -0.036(7) -0.007(6)
 C32 0.064(6) 0.046(5) 0.074(6) 0.004(5) -0.007(5) -0.001(5)
 C33 0.045(5) 0.051(5) 0.058(5) -0.003(4) -0.003(4) 0.002(4)
 C34 0.048(5) 0.038(4) 0.060(5) -0.002(4) 0.004(4) 0.000(4)
 C35 0.062(5) 0.043(5) 0.067(5) 0.010(4) -0.021(5) -0.004(4)
 C36 0.059(6) 0.037(4) 0.061(5) 0.000(4) 0.001(4) -0.003(4)
 C37 0.080(7) 0.050(5) 0.084(7) -0.006(5) 0.005(6) -0.009(5)
 C38 0.042(5) 0.049(5) 0.051(5) 0.004(4) -0.007(4) 0.007(4)
 C39 0.040(5) 0.037(4) 0.042(4) 0.002(3) 0.000(4) 0.002(4)
 C40 0.046(5) 0.042(4) 0.062(5) -0.005(4) 0.002(4) 0.002(4)
 C41 0.058(6) 0.077(7) 0.092(7) -0.009(6) -0.016(5) 0.003(5)
 C42 0.071(7) 0.048(5) 0.068(6) -0.014(4) 0.001(5) 0.002(5)
 C43 0.062(7) 0.068(6) 0.095(7) -0.030(5) -0.003(6) 0.009(5)
 C44 0.053(6) 0.097(8) 0.067(6) -0.016(6) -0.008(5) 0.007(6)
 C45 0.041(5) 0.039(4) 0.048(4) -0.013(4) 0.002(4) 0.004(4)
 C46 0.037(5) 0.044(5) 0.047(4) -0.004(4) 0.005(4) 0.003(4)
 C47 0.054(6) 0.054(6) 0.077(6) -0.017(5) 0.005(5) 0.006(5)
 C48 0.062(7) 0.097(8) 0.081(7) -0.034(6) 0.006(5) -0.011(6)
 C49 0.056(6) 0.103(8) 0.114(9) -0.026(8) -0.004(7) 0.008(6)
 C50 0.074(8) 0.087(8) 0.093(7) -0.033(6) -0.015(6) 0.011(6)
 C51 0.061(6) 0.049(5) 0.061(5) -0.011(4) -0.001(5) -0.001(5)
 C52 0.060(7) 0.060(6) 0.063(6) -0.002(5) 0.000(5) -0.002(5)
 O9 0.079(4) 0.046(3) 0.079(4) -0.006(3) -0.004(4) 0.003(3)
 O10 0.053(4) 0.040(3) 0.061(3) 0.004(3) 0.006(3) -0.006(3)
 O11 0.061(4) 0.043(3) 0.054(3) 0.002(3) 0.005(3) -0.008(3)
 O12 0.063(4) 0.048(4) 0.079(4) -0.007(3) -0.003(3) -0.007(3)
 N13 0.116(7) 0.044(5) 0.100(6) -0.006(4) 0.014(6) 0.006(5)
 N14 0.058(5) 0.048(4) 0.077(5) -0.006(4) -0.004(4) -0.003(4)
 N15 0.046(4) 0.037(4) 0.074(5) 0.000(3) 0.005(3) -0.001(3)
 N16 0.050(4) 0.051(4) 0.063(4) -0.013(3) -0.005(4) -0.009(3)
 N17 0.050(4) 0.042(4) 0.064(4) 0.000(3) 0.005(3) -0.010(3)
 N18 0.069(5) 0.062(5) 0.079(5) -0.017(4) 0.000(4) -0.009(4)
 C53 0.074(7) 0.046(6) 0.068(6) 0.006(5) 0.002(5) -0.005(5)
 C54 0.086(8) 0.050(6) 0.109(8) -0.006(6) 0.004(6) -0.013(6)
 C55 0.138(12) 0.062(7) 0.115(10) 0.006(7) 0.035(9) -0.010(7)
 C56 0.125(10) 0.081(8) 0.116(9) 0.015(8) 0.032(8) 0.002(8)
 C57 0.093(8) 0.057(7) 0.105(8) -0.001(6) 0.028(7) -0.018(6)
 C58 0.058(6) 0.052(6) 0.089(7) 0.001(5) 0.005(5) -0.009(5)
 C59 0.039(5) 0.035(4) 0.077(6) 0.002(4) -0.006(4) -0.005(4)
 C60 0.044(5) 0.046(5) 0.054(5) -0.002(4) -0.009(4) 0.004(4)
 C61 0.052(5) 0.051(5) 0.056(5) 0.005(4) 0.006(4) 0.006(4)
 C62 0.068(6) 0.040(5) 0.062(5) -0.009(4) 0.004(5) 0.004(4)
 C63 0.052(5) 0.055(5) 0.055(5) -0.008(4) 0.004(4) -0.006(4)
 C64 0.047(5) 0.042(4) 0.053(5) 0.003(4) 0.002(4) -0.006(4)
 C65 0.039(5) 0.048(5) 0.068(5) 0.000(4) 0.003(4) 0.000(4)
 C66 0.047(5) 0.050(5) 0.053(5) 0.001(4) 0.000(4) 0.007(4)
 C67 0.078(7) 0.061(6) 0.085(7) 0.013(5) -0.006(6) -0.001(5)
 C68 0.052(6) 0.050(5) 0.064(5) -0.010(4) -0.007(4) -0.002(4)
 C69 0.081(7) 0.055(6) 0.088(7) -0.007(5) -0.026(6) -0.013(5)
 C70 0.061(6) 0.057(5) 0.067(6) 0.011(4) 0.005(5) -0.005(5)
 C71 0.041(5) 0.048(5) 0.052(5) -0.003(4) -0.005(4) 0.000(4)
 C72 0.055(6) 0.050(5) 0.077(6) -0.003(5) 0.021(5) -0.003(5)
 C73 0.061(6) 0.042(5) 0.070(6) 0.012(4) -0.006(5) 0.000(4)
 C74 0.081(8) 0.067(7) 0.128(9) -0.009(7) -0.020(7) -0.017(7)
 C75 0.117(11) 0.084(9) 0.126(10) 0.000(7) -0.041(9) -0.007(8)
 C76 0.104(9) 0.061(6) 0.114(8) 0.011(7) -0.019(7) -0.015(7)
 C77 0.084(7) 0.047(5) 0.061(5) -0.001(4) 0.006(5) 0.000(6)
 C78 0.058(6) 0.053(6) 0.051(5) -0.009(4) 0.009(4) -0.016(5)
 C79 0.079(7) 0.076(7) 0.059(5) -0.018(5) -0.001(5) -0.006(5)
 C80 0.116(10) 0.102(9) 0.097(8) -0.008(7) -0.014(7) -0.004(8)
 C81 0.092(9) 0.088(8) 0.089(8) -0.005(6) -0.003(7) 0.006(7)
 C82 0.069(8) 0.112(10) 0.086(8) -0.006(7) -0.004(6) 0.018(7)
 C83 0.145(14) 0.146(13) 0.083(9) 0.016(9) 0.010(9) 0.003(11)
 C84 0.204(19) 0.169(16) 0.081(9) 0.024(10) 0.008(11) -0.005(15)
 C85 0.21(2) 0.32(3) 0.20(2) 0.10(2) 0.024(16) 0.05(2)
 C86 0.087(9) 0.130(11) 0.113(10) 0.007(9) 0.003(8) 0.013(8)
 C87 0.126(11) 0.083(9) 0.107(9) -0.033(8) 0.040(8) 0.001(8)
 C88 0.204(17) 0.108(11) 0.191(16) 0.010(12) -0.085(15) -0.038(11)
 C89 0.159(14) 0.092(11) 0.148(13) 0.016(9) -0.014(12) 0.025(10)
 C90 0.152(16) 0.30(3) 0.29(3) 0.08(2) 0.011(18) 0.03(2)
 C91 0.157(17) 0.163(19) 0.30(3) 0.033(16) -0.037(17) 0.012(14)
 C92 0.37(4) 0.17(2) 0.32(4) 0.08(2) -0.06(3) -0.01(3)
 C93 0.29(4) 0.35(5) 0.33(4) 0.06(4) 0.00(3) 0.12(3)
 C94 0.28(3) 0.22(3) 0.29(4) 0.11(2) 0.05(3) 0.03(2)
 C95 0.088(8) 0.082(8) 0.090(7) 0.003(6) -0.015(6) -0.012(7)
 C96 0.112(11) 0.092(10) 0.178(14) -0.006(10) -0.041(10) -0.001(9)
 C97 0.072(7) 0.065(7) 0.095(8) -0.002(6) -0.013(6) -0.022(6)
 C98 0.164(15) 0.128(12) 0.118(11) -0.014(10) -0.009(11) -0.028(10)
 C99 0.124(13) 0.139(13) 0.199(18) -0.036(13) -0.081(14) -0.018(11)
 C100 0.126(13) 0.096(10) 0.176(16) 0.008(10) -0.011(12) -0.020(10)
 C101 0.18(2) 0.157(16) 0.181(18) -0.018(14) -0.011(15) 0.006(15)
 C102 0.083(9) 0.117(11) 0.181(15) 0.016(11) -0.009(11) -0.004(9)
 C103 0.085(8) 0.118(10) 0.105(9) -0.040(8) -0.014(7) -0.002(8)
 C104 0.22(2) 0.158(16) 0.212(18) -0.061(14) 0.108(16) -0.054(15)
 C105 0.124(14) 0.175(16) 0.098(11) -0.047(11) 0.011(10) -0.024(12)
 C106 0.149(18) 0.158(15) 0.151(15) -0.034(13) -0.025(13) -0.007(13)
 C107 0.30(4) 0.26(3) 0.23(3) -0.03(2) 0.09(3) 0.00(3)
 C108 0.48(7) 0.30(5) 0.54(8) 0.08(5) 0.05(5) 0.11(5)
 C109 0.43(5) 0.34(4) 0.14(2) 0.00(2) -0.04(3) -0.01(4)
 C110 0.29(3) 0.38(4) 0.132(17) 0.07(2) -0.051(19) 0.06(3)
 C111 0.121(10) 0.057(6) 0.118(9) 0.008(7) -0.002(9) -0.011(7)
 C112 0.174(15) 0.099(10) 0.165(13) -0.032(9) -0.020(12) -0.010(10)
 C113 0.129(13) 0.098(10) 0.118(12) -0.005(8) 0.002(11) 0.003(10)
 C114 0.142(16) 0.21(2) 0.22(2) 0.013(17) -0.038(16) 0.011(15)
 C115 0.30(4) 0.28(3) 0.22(3) 0.03(2) -0.03(3) -0.04(3)
 C116 0.27(4) 0.36(5) 0.25(3) 0.08(3) 0.08(3) 0.06(3)
 C117 0.16(2) 0.177(19) 0.24(3) -0.018(18) 0.056(19) -0.036(16)
 C118 0.112(12) 0.129(13) 0.24(2) 0.043(14) 0.045(16) 0.029(11)
 C119 0.086(7) 0.060(6) 0.087(7) -0.013(5) 0.005(6) -0.012(5)
 C120 0.104(10) 0.098(9) 0.109(9) -0.027(7) -0.009(8) -0.011(8)
 C121 0.103(10) 0.076(7) 0.097(8) -0.016(6) 0.004(8) -0.015(7)
 C122 0.109(12) 0.210(18) 0.126(12) -0.007(12) -0.006(11) 0.006(13)
 C123 0.28(4) 0.38(5) 0.28(3) 0.00(3) 0.05(3) 0.09(3)
 C124 0.133(14) 0.23(2) 0.149(15) -0.066(14) 0.048(12) -0.031(14)
 C125 0.19(2) 0.47(5) 0.23(3) 0.06(3) 0.048(18) 0.01(3)
 C126 0.134(13) 0.177(16) 0.133(13) 0.001(11) -0.007(10) 0.025(12)

_geom_special_details
;
 All esds (except the esd in the dihedral angle between two l.s. planes)
 are estimated using the full covariance matrix.  The cell esds are taken
 into account individually in the estimation of esds in distances, angles
 and torsion angles; correlations between esds in cell parameters are only
 used when they are defined by crystal symmetry.  An approximate (isotropic)
 treatment of cell esds is used for estimating esds involving l.s. planes.
;
loop_
  _geom_bond_atom_site_label_1
  _geom_bond_atom_site_label_2
  _geom_bond_distance
  _geom_bond_site_symmetry_2
  _geom_bond_publ_flag
 Tb1 O1 2.433(6) . ?
 Tb1 O2 2.416(6) . ?
 Tb1 N2 2.538(7) . ?
 Tb1 O5 2.400(6) . ?
 Tb1 O6 2.411(5) . ?
 Tb1 N8 2.510(7) . ?
 Tb1 O9 2.403(6) . ?
 Tb1 O10 2.397(5) . ?
 Tb1 N14 2.515(8) . ?
 Tb2 O3 2.402(6) . ?
 Tb2 O4 2.377(6) . ?
 Tb2 N5 2.567(7) . ?
 Tb2 O7 2.404(5) . ?
 Tb2 O8 2.401(6) . ?
 Tb2 N11 2.545(6) . ?
 Tb2 O11 2.412(6) . ?
 Tb2 O12 2.408(6) . ?
 Tb2 N17 2.499(7) . ?
 O1 C1 1.250(11) . ?
 O2 C7 1.231(10) . ?
 O3 C20 1.254(10) . ?
 O4 C26 1.253(9) . ?
 N1 C1 1.306(11) . ?
 N1 C79 1.471(11) . ?
 N2 C2 1.294(10) . ?
 N2 C6 1.356(10) . ?
 N3 C7 1.366(10) . ?
 N3 C8 1.484(10) . ?
 N4 C19 1.386(10) . ?
 N4 C20 1.343(11) . ?
 N5 C21 1.306(10) . ?
 N5 C25 1.310(10) . ?
 N6 C26 1.296(11) . ?
 N6 C87 1.452(14) . ?
 C1 C2 1.499(13) . ?
 C2 C3 1.379(14) . ?
 C3 H3A 0.9300 . ?
 C3 C4 1.418(15) . ?
 C4 H4A 0.9300 . ?
 C4 C5 1.414(13) . ?
 C5 H5A 0.9300 . ?
 C5 C6 1.378(12) . ?
 C6 C7 1.495(11) . ?
 C8 C9 1.338(11) . ?
 C8 C10 1.356(11) . ?
 C9 H9A 0.9300 . ?
 C9 C11 1.359(11) . ?
 C10 H10A 0.9300 . ?
 C10 C12 1.371(11) . ?
 C11 H11A 0.9300 . ?
 C11 C13 1.382(11) . ?
 C12 H12A 0.9300 . ?
 C12 C13 1.361(11) . ?
 C13 C14 1.513(11) . ?
 C14 C15 1.398(11) . ?
 C14 C16 1.363(11) . ?
 C15 H15A 0.9300 . ?
 C15 C17 1.402(11) . ?
 C16 H16A 0.9300 . ?
 C16 C18 1.380(11) . ?
 C17 H17A 0.9300 . ?
 C17 C19 1.321(11) . ?
 C18 H18A 0.9300 . ?
 C18 C19 1.381(11) . ?
 C20 C21 1.483(12) . ?
 C21 C22 1.352(13) . ?
 C22 H22A 0.9300 . ?
 C22 C23 1.365(14) . ?
 C23 H23A 0.9300 . ?
 C23 C24 1.302(14) . ?
 C24 H24A 0.9300 . ?
 C24 C25 1.348(12) . ?
 C25 C26 1.550(12) . ?
 O5 C27 1.224(11) . ?
 O6 C33 1.243(9) . ?
 O7 C46 1.236(9) . ?
 O8 C52 1.260(10) . ?
 N7 C27 1.385(12) . ?
 N7 C95 1.503(13) . ?
 N8 C28 1.343(12) . ?
 N8 C32 1.356(10) . ?
 N9 C33 1.366(9) . ?
 N9 C34 1.421(10) . ?
 N10 C45 1.406(10) . ?
 N10 C46 1.332(9) . ?
 N11 C47 1.325(10) . ?
 N11 C51 1.334(10) . ?
 N12 C52 1.287(11) . ?
 N12 C103 1.498(13) . ?
 C27 C28 1.418(14) . ?
 C28 C29 1.394(14) . ?
 C29 H29A 0.9300 . ?
 C29 C30 1.372(16) . ?
 C30 H30A 0.9300 . ?
 C30 C31 1.410(16) . ?
 C31 H31A 0.9300 . ?
 C31 C32 1.311(13) . ?
 C32 C33 1.465(12) . ?
 C34 C35 1.358(10) . ?
 C34 C36 1.420(11) . ?
 C35 H35A 0.9300 . ?
 C35 C37 1.399(12) . ?
 C36 H36A 0.9300 . ?
 C36 C38 1.431(11) . ?
 C37 H37A 0.9300 . ?
 C37 C39 1.385(12) . ?
 C38 H38A 0.9300 . ?
 C38 C39 1.344(10) . ?
 C39 C40 1.464(10) . ?
 C40 C41 1.458(12) . ?
 C40 C42 1.384(12) . ?
 C41 H41A 0.9300 . ?
 C41 C43 1.341(12) . ?
 C42 H42A 0.9300 . ?
 C42 C44 1.362(12) . ?
 C43 H43A 0.9300 . ?
 C43 C45 1.373(12) . ?
 C44 H44A 0.9300 . ?
 C44 C45 1.379(11) . ?
 C46 C47 1.405(11) . ?
 C47 C48 1.478(13) . ?
 C48 H48A 0.9300 . ?
 C48 C49 1.361(13) . ?
 C49 H49A 0.9300 . ?
 C49 C50 1.314(14) . ?
 C50 H50A 0.9300 . ?
 C50 C51 1.378(13) . ?
 C51 C52 1.500(12) . ?
 O9 C53 1.193(10) . ?
 O10 C59 1.204(9) . ?
 O11 C72 1.181(10) . ?
 O12 C78 1.203(10) . ?
 N13 C53 1.309(11) . ?
 N13 C111 1.523(14) . ?
 N14 C54 1.400(11) . ?
 N14 C58 1.275(11) . ?
 N15 C59 1.329(10) . ?
 N15 C60 1.391(10) . ?
 N16 C71 1.399(10) . ?
 N16 C72 1.372(11) . ?
 N17 C73 1.327(10) . ?
 N17 C77 1.346(10) . ?
 N18 C78 1.356(11) . ?
 N18 C119 1.481(12) . ?
 C53 C54 1.499(14) . ?
 C54 C55 1.365(15) . ?
 C55 H55A 0.9300 . ?
 C55 C56 1.421(16) . ?
 C56 H56A 0.9300 . ?
 C56 C57 1.373(14) . ?
 C57 H57A 0.9300 . ?
 C57 C58 1.423(13) . ?
 C58 C59 1.608(12) . ?
 C60 C61 1.385(11) . ?
 C60 C62 1.401(11) . ?
 C61 H61A 0.9300 . ?
 C61 C63 1.324(11) . ?
 C62 H62A 0.9300 . ?
 C62 C64 1.386(10) . ?
 C63 H63A 0.9300 . ?
 C63 C65 1.384(11) . ?
 C64 H64A 0.9300 . ?
 C64 C65 1.400(11) . ?
 C65 C66 1.499(11) . ?
 C66 C67 1.304(12) . ?
 C66 C68 1.410(11) . ?
 C67 H67A 0.9300 . ?
 C67 C69 1.367(12) . ?
 C68 H68A 0.9300 . ?
 C68 C70 1.397(10) . ?
 C69 H69A 0.9300 . ?
 C69 C71 1.320(12) . ?
 C70 H70A 0.9300 . ?
 C70 C71 1.326(11) . ?
 C72 C73 1.554(12) . ?
 C73 C74 1.346(13) . ?
 C74 H74A 0.9300 . ?
 C74 C75 1.411(15) . ?
 C75 H75A 0.9300 . ?
 C75 C76 1.341(15) . ?
 C76 H76A 0.9300 . ?
 C76 C77 1.345(13) . ?
 C77 C78 1.561(13) . ?
 C79 H79A 0.9800 . ?
 C79 C80 1.461(13) . ?
 C79 C81 1.468(14) . ?
 C80 H80A 0.9600 . ?
 C80 H80B 0.9600 . ?
 C80 H80C 0.9600 . ?
 C81 C82 1.360(15) . ?
 C81 C86 1.426(15) . ?
 C82 H82A 0.9300 . ?
 C82 C83 1.315(16) . ?
 C83 H83A 0.9300 . ?
 C83 C84 1.40(2) . ?
 C84 H84A 0.9300 . ?
 C84 C85 1.41(3) . ?
 C85 H85A 0.9300 . ?
 C85 C86 1.40(2) . ?
 C86 H86A 0.9300 . ?
 C87 H87A 0.9800 . ?
 C87 C88 1.551(17) . ?
 C87 C89 1.434(17) . ?
 C88 H88A 0.9600 . ?
 C88 H88B 0.9600 . ?
 C88 H88C 0.9600 . ?
 C89 C90 1.3900 . ?
 C89 C94 1.3900 . ?
 C90 H90 0.9300 . ?
 C90 C91 1.3900 . ?
 C91 H91 0.9300 . ?
 C91 C92 1.3900 . ?
 C92 H92 0.9300 . ?
 C92 C93 1.3900 . ?
 C93 H93 0.9300 . ?
 C93 C94 1.3900 . ?
 C94 H94 0.9300 . ?
 C95 H95A 0.9800 . ?
 C95 C96 1.412(15) . ?
 C95 C97 1.550(12) . ?
 C96 H96A 0.9600 . ?
 C96 H96B 0.9600 . ?
 C96 H96C 0.9600 . ?
 C97 C98 1.3900 . ?
 C97 C102 1.3900 . ?
 C98 H98 0.9300 . ?
 C98 C99 1.3900 . ?
 C99 H99 0.9300 . ?
 C99 C100 1.3900 . ?
 C100 H100 0.9300 . ?
 C100 C101 1.3900 . ?
 C101 H101 0.9300 . ?
 C101 C102 1.3900 . ?
 C102 H102 0.9300 . ?
 C103 H10E 0.9800 . ?
 C103 C104 1.619(19) . ?
 C103 C105 1.465(16) . ?
 C104 H10F 0.9600 . ?
 C104 H10G 0.9600 . ?
 C104 H10H 0.9600 . ?
 C105 C106 1.3900 . ?
 C105 C110 1.3900 . ?
 C106 H106 0.9300 . ?
 C106 C107 1.3900 . ?
 C107 H107 0.9300 . ?
 C107 C108 1.3900 . ?
 C108 H108 0.9300 . ?
 C108 C109 1.3900 . ?
 C109 H109 0.9300 . ?
 C109 C110 1.3900 . ?
 C110 H110 0.9300 . ?
 C111 H11B 0.9800 . ?
 C111 C112 1.594(16) . ?
 C111 C113 1.353(15) . ?
 C112 H11D 0.9600 . ?
 C112 H11E 0.9600 . ?
 C112 H11F 0.9600 . ?
 C113 C114 1.3900 . ?
 C113 C118 1.3900 . ?
 C114 H114 0.9300 . ?
 C114 C115 1.3900 . ?
 C115 H115 0.9300 . ?
 C115 C116 1.3900 . ?
 C116 H116 0.9300 . ?
 C116 C117 1.3900 . ?
 C117 H117 0.9300 . ?
 C117 C118 1.3900 . ?
 C118 H118 0.9300 . ?
 C119 H11C 0.9800 . ?
 C119 C120 1.520(13) . ?
 C119 C121 1.460(12) . ?
 C120 H12B 0.9600 . ?
 C120 H12C 0.9600 . ?
 C120 H12D 0.9600 . ?
 C121 C122 1.3900 . ?
 C121 C126 1.3900 . ?
 C122 H122 0.9300 . ?
 C122 C123 1.3900 . ?
 C123 H123 0.9300 . ?
 C123 C124 1.3900 . ?
 C124 H124 0.9300 . ?
 C124 C125 1.3900 . ?
 C125 H125 0.9300 . ?
 C125 C126 1.3900 . ?
 C126 H126 0.9300 . ?

loop_
  _geom_angle_atom_site_label_1
  _geom_angle_atom_site_label_2
  _geom_angle_atom_site_label_3
  _geom_angle
  _geom_angle_site_symmetry_1
  _geom_angle_site_symmetry_3
  _geom_angle_publ_flag
 O1 Tb1 N2 63.0(2) . . ?
 O1 Tb1 N8 71.1(2) . . ?
 O1 Tb1 N14 131.6(2) . . ?
 O2 Tb1 O1 127.0(2) . . ?
 O2 Tb1 N2 64.1(2) . . ?
 O2 Tb1 N8 134.7(2) . . ?
 O2 Tb1 N14 79.3(2) . . ?
 O5 Tb1 O1 73.8(2) . . ?
 O5 Tb1 O2 153.2(2) . . ?
 O5 Tb1 N2 131.2(2) . . ?
 O5 Tb1 O6 126.7(2) . . ?
 O5 Tb1 N8 63.4(2) . . ?
 O5 Tb1 O9 76.0(2) . . ?
 O5 Tb1 N14 73.9(2) . . ?
 O6 Tb1 O1 93.50(19) . . ?
 O6 Tb1 O2 73.40(18) . . ?
 O6 Tb1 N2 79.5(2) . . ?
 O6 Tb1 N8 63.5(2) . . ?
 O6 Tb1 N14 134.9(2) . . ?
 N8 Tb1 N2 117.9(2) . . ?
 N8 Tb1 N14 122.3(2) . . ?
 O9 Tb1 O1 74.0(2) . . ?
 O9 Tb1 O2 92.77(19) . . ?
 O9 Tb1 N2 71.3(2) . . ?
 O9 Tb1 O6 150.7(2) . . ?
 O9 Tb1 N8 132.0(2) . . ?
 O9 Tb1 N14 63.7(2) . . ?
 O10 Tb1 O1 153.5(2) . . ?
 O10 Tb1 O2 73.65(19) . . ?
 O10 Tb1 N2 135.5(2) . . ?
 O10 Tb1 O5 93.1(2) . . ?
 O10 Tb1 O6 75.69(18) . . ?
 O10 Tb1 N8 82.5(2) . . ?
 O10 Tb1 O9 125.9(2) . . ?
 O10 Tb1 N14 62.4(2) . . ?
 N14 Tb1 N2 119.3(2) . . ?
 O3 Tb2 N5 63.2(2) . . ?
 O3 Tb2 O7 77.06(19) . . ?
 O3 Tb2 N11 81.7(2) . . ?
 O3 Tb2 O11 75.6(2) . . ?
 O3 Tb2 O12 150.4(2) . . ?
 O3 Tb2 N17 137.3(2) . . ?
 O4 Tb2 O3 126.8(2) . . ?
 O4 Tb2 N5 63.6(2) . . ?
 O4 Tb2 O7 150.3(2) . . ?
 O4 Tb2 O8 75.8(2) . . ?
 O4 Tb2 N11 130.7(2) . . ?
 O4 Tb2 O11 91.78(19) . . ?
 O4 Tb2 O12 75.8(2) . . ?
 O4 Tb2 N17 69.2(2) . . ?
 O7 Tb2 N5 137.2(2) . . ?
 O7 Tb2 N11 63.0(2) . . ?
 O7 Tb2 O11 76.40(19) . . ?
 O7 Tb2 O12 89.72(19) . . ?
 O7 Tb2 N17 81.3(2) . . ?
 O8 Tb2 O3 90.0(2) . . ?
 O8 Tb2 N5 71.3(2) . . ?
 O8 Tb2 O7 126.4(2) . . ?
 O8 Tb2 N11 63.7(2) . . ?
 O8 Tb2 O11 150.1(2) . . ?
 O8 Tb2 O12 76.6(2) . . ?
 O8 Tb2 N17 132.0(2) . . ?
 N11 Tb2 N5 122.0(2) . . ?
 O11 Tb2 N5 78.8(2) . . ?
 O11 Tb2 N11 136.98(19) . . ?
 O11 Tb2 N17 63.7(2) . . ?
 O12 Tb2 N5 132.9(2) . . ?
 O12 Tb2 N11 68.7(2) . . ?
 O12 Tb2 O11 127.3(2) . . ?
 O12 Tb2 N17 64.0(2) . . ?
 N17 Tb2 N5 117.3(2) . . ?
 N17 Tb2 N11 119.7(2) . . ?
 C1 O1 Tb1 122.2(6) . . ?
 C7 O2 Tb1 123.3(5) . . ?
 C20 O3 Tb2 123.9(5) . . ?
 C26 O4 Tb2 126.2(6) . . ?
 C1 N1 C79 124.9(8) . . ?
 C2 N2 Tb1 120.5(6) . . ?
 C2 N2 C6 120.5(8) . . ?
 C6 N2 Tb1 118.8(5) . . ?
 C7 N3 C8 125.9(7) . . ?
 C20 N4 C19 130.1(7) . . ?
 C21 N5 Tb2 118.8(6) . . ?
 C21 N5 C25 121.7(7) . . ?
 C25 N5 Tb2 119.1(6) . . ?
 C26 N6 C87 118.3(8) . . ?
 O1 C1 N1 121.9(9) . . ?
 O1 C1 C2 117.8(8) . . ?
 N1 C1 C2 120.3(9) . . ?
 N2 C2 C1 113.1(9) . . ?
 N2 C2 C3 121.9(9) . . ?
 C3 C2 C1 125.0(9) . . ?
 C2 C3 H3A 119.5 . . ?
 C2 C3 C4 121.1(9) . . ?
 C4 C3 H3A 119.5 . . ?
 C3 C4 H4A 123.0 . . ?
 C5 C4 C3 113.9(10) . . ?
 C5 C4 H4A 123.0 . . ?
 C4 C5 H5A 119.7 . . ?
 C6 C5 C4 120.5(9) . . ?
 C6 C5 H5A 119.7 . . ?
 N2 C6 C5 120.5(7) . . ?
 N2 C6 C7 112.1(7) . . ?
 C5 C6 C7 126.8(8) . . ?
 O2 C7 N3 125.5(7) . . ?
 O2 C7 C6 118.8(8) . . ?
 N3 C7 C6 115.6(8) . . ?
 C9 C8 N3 123.8(7) . . ?
 C9 C8 C10 121.4(8) . . ?
 C10 C8 N3 114.8(7) . . ?
 C8 C9 H9A 120.4 . . ?
 C8 C9 C11 119.2(8) . . ?
 C11 C9 H9A 120.4 . . ?
 C8 C10 H10A 119.7 . . ?
 C8 C10 C12 120.6(8) . . ?
 C12 C10 H10A 119.7 . . ?
 C9 C11 H11A 120.0 . . ?
 C9 C11 C13 120.0(8) . . ?
 C13 C11 H11A 120.0 . . ?
 C10 C12 H12A 120.9 . . ?
 C13 C12 C10 118.1(8) . . ?
 C13 C12 H12A 120.9 . . ?
 C11 C13 C14 119.9(8) . . ?
 C12 C13 C11 120.5(7) . . ?
 C12 C13 C14 119.5(8) . . ?
 C15 C14 C13 121.1(8) . . ?
 C16 C14 C13 122.6(8) . . ?
 C16 C14 C15 116.2(8) . . ?
 C14 C15 H15A 119.5 . . ?
 C14 C15 C17 121.0(8) . . ?
 C17 C15 H15A 119.5 . . ?
 C14 C16 H16A 119.1 . . ?
 C14 C16 C18 121.8(9) . . ?
 C18 C16 H16A 119.1 . . ?
 C15 C17 H17A 119.3 . . ?
 C19 C17 C15 121.4(8) . . ?
 C19 C17 H17A 119.3 . . ?
 C16 C18 H18A 119.5 . . ?
 C16 C18 C19 121.0(8) . . ?
 C19 C18 H18A 119.5 . . ?
 C17 C19 N4 117.4(8) . . ?
 C17 C19 C18 118.4(8) . . ?
 C18 C19 N4 124.2(8) . . ?
 O3 C20 N4 122.1(8) . . ?
 O3 C20 C21 117.2(8) . . ?
 N4 C20 C21 120.6(8) . . ?
 N5 C21 C20 113.6(8) . . ?
 N5 C21 C22 118.9(9) . . ?
 C22 C21 C20 127.4(9) . . ?
 C21 C22 H22A 120.7 . . ?
 C21 C22 C23 118.5(10) . . ?
 C23 C22 H22A 120.7 . . ?
 C22 C23 H23A 119.1 . . ?
 C24 C23 C22 121.7(11) . . ?
 C24 C23 H23A 119.1 . . ?
 C23 C24 H24A 121.2 . . ?
 C23 C24 C25 117.7(10) . . ?
 C25 C24 H24A 121.2 . . ?
 N5 C25 C24 121.4(9) . . ?
 N5 C25 C26 113.1(7) . . ?
 C24 C25 C26 125.5(8) . . ?
 O4 C26 N6 124.8(9) . . ?
 O4 C26 C25 115.8(8) . . ?
 N6 C26 C25 119.3(8) . . ?
 C27 O5 Tb1 121.9(6) . . ?
 C33 O6 Tb1 123.2(5) . . ?
 C46 O7 Tb2 123.8(5) . . ?
 C52 O8 Tb2 122.2(6) . . ?
 C27 N7 C95 117.1(8) . . ?
 C28 N8 Tb1 116.5(6) . . ?
 C28 N8 C32 121.4(8) . . ?
 C32 N8 Tb1 120.3(6) . . ?
 C33 N9 C34 128.9(7) . . ?
 C46 N10 C45 129.3(7) . . ?
 C47 N11 Tb2 116.6(5) . . ?
 C47 N11 C51 124.1(7) . . ?
 C51 N11 Tb2 118.4(5) . . ?
 C52 N12 C103 120.1(8) . . ?
 O5 C27 N7 123.5(9) . . ?
 O5 C27 C28 119.7(9) . . ?
 N7 C27 C28 116.8(9) . . ?
 N8 C28 C27 114.2(9) . . ?
 N8 C28 C29 118.8(10) . . ?
 C29 C28 C27 126.9(10) . . ?
 C28 C29 H29A 120.4 . . ?
 C30 C29 C28 119.2(11) . . ?
 C30 C29 H29A 120.4 . . ?
 C29 C30 H30A 120.1 . . ?
 C29 C30 C31 119.8(13) . . ?
 C31 C30 H30A 120.1 . . ?
 C30 C31 H31A 120.7 . . ?
 C32 C31 C30 118.5(11) . . ?
 C32 C31 H31A 120.7 . . ?
 N8 C32 C33 110.7(8) . . ?
 C31 C32 N8 122.2(9) . . ?
 C31 C32 C33 127.1(9) . . ?
 O6 C33 N9 124.6(7) . . ?
 O6 C33 C32 119.4(8) . . ?
 N9 C33 C32 115.4(7) . . ?
 C35 C34 N9 116.1(7) . . ?
 C35 C34 C36 120.7(7) . . ?
 C36 C34 N9 123.0(7) . . ?
 C34 C35 H35A 120.0 . . ?
 C34 C35 C37 120.0(8) . . ?
 C37 C35 H35A 120.0 . . ?
 C34 C36 H36A 122.0 . . ?
 C34 C36 C38 116.1(7) . . ?
 C38 C36 H36A 122.0 . . ?
 C35 C37 H37A 119.2 . . ?
 C39 C37 C35 121.5(8) . . ?
 C39 C37 H37A 119.2 . . ?
 C36 C38 H38A 118.2 . . ?
 C39 C38 C36 123.6(7) . . ?
 C39 C38 H38A 118.2 . . ?
 C37 C39 C40 123.3(7) . . ?
 C38 C39 C37 117.8(7) . . ?
 C38 C39 C40 118.7(7) . . ?
 C41 C40 C39 121.8(7) . . ?
 C42 C40 C39 123.8(7) . . ?
 C42 C40 C41 114.3(8) . . ?
 C40 C41 H41A 119.7 . . ?
 C43 C41 C40 120.5(9) . . ?
 C43 C41 H41A 119.7 . . ?
 C40 C42 H42A 118.4 . . ?
 C44 C42 C40 123.3(8) . . ?
 C44 C42 H42A 118.4 . . ?
 C41 C43 H43A 118.5 . . ?
 C41 C43 C45 123.0(8) . . ?
 C45 C43 H43A 118.5 . . ?
 C42 C44 H44A 119.4 . . ?
 C42 C44 C45 121.2(9) . . ?
 C45 C44 H44A 119.4 . . ?
 C43 C45 N10 125.4(7) . . ?
 C43 C45 C44 117.3(8) . . ?
 C44 C45 N10 117.1(7) . . ?
 O7 C46 N10 120.7(7) . . ?
 O7 C46 C47 117.6(7) . . ?
 N10 C46 C47 121.6(8) . . ?
 N11 C47 C46 116.0(8) . . ?
 N11 C47 C48 116.3(8) . . ?
 C46 C47 C48 127.7(8) . . ?
 C47 C48 H48A 121.4 . . ?
 C49 C48 C47 117.1(9) . . ?
 C49 C48 H48A 121.4 . . ?
 C48 C49 H49A 118.5 . . ?
 C50 C49 C48 123.0(10) . . ?
 C50 C49 H49A 118.5 . . ?
 C49 C50 H50A 120.2 . . ?
 C49 C50 C51 119.6(10) . . ?
 C51 C50 H50A 120.2 . . ?
 N11 C51 C50 119.6(8) . . ?
 N11 C51 C52 112.8(8) . . ?
 C50 C51 C52 126.9(9) . . ?
 O8 C52 N12 121.8(9) . . ?
 O8 C52 C51 117.6(8) . . ?
 N12 C52 C51 120.7(9) . . ?
 C53 O9 Tb1 126.1(6) . . ?
 C59 O10 Tb1 127.7(5) . . ?
 C72 O11 Tb2 123.8(6) . . ?
 C78 O12 Tb2 121.1(6) . . ?
 C53 N13 C111 119.0(9) . . ?
 C54 N14 Tb1 118.3(6) . . ?
 C58 N14 Tb1 124.5(6) . . ?
 C58 N14 C54 117.1(8) . . ?
 C59 N15 C60 124.8(7) . . ?
 C72 N16 C71 124.8(7) . . ?
 C73 N17 Tb2 121.3(5) . . ?
 C73 N17 C77 116.4(8) . . ?
 C77 N17 Tb2 120.5(6) . . ?
 C78 N18 C119 119.2(8) . . ?
 O9 C53 N13 124.7(9) . . ?
 O9 C53 C54 118.6(8) . . ?
 N13 C53 C54 116.6(9) . . ?
 N14 C54 C53 111.5(9) . . ?
 C55 C54 N14 121.7(10) . . ?
 C55 C54 C53 126.7(9) . . ?
 C54 C55 H55A 121.5 . . ?
 C54 C55 C56 117.0(11) . . ?
 C56 C55 H55A 121.5 . . ?
 C55 C56 H56A 118.6 . . ?
 C57 C56 C55 122.8(11) . . ?
 C57 C56 H56A 118.6 . . ?
 C56 C57 H57A 123.5 . . ?
 C56 C57 C58 113.0(10) . . ?
 C58 C57 H57A 123.5 . . ?
 N14 C58 C57 127.7(9) . . ?
 N14 C58 C59 109.1(8) . . ?
 C57 C58 C59 122.9(9) . . ?
 O10 C59 N15 130.0(7) . . ?
 O10 C59 C58 115.2(8) . . ?
 N15 C59 C58 113.5(8) . . ?
 N15 C60 C62 124.3(7) . . ?
 C61 C60 N15 118.1(7) . . ?
 C61 C60 C62 117.6(7) . . ?
 C60 C61 H61A 117.9 . . ?
 C63 C61 C60 124.1(8) . . ?
 C63 C61 H61A 117.9 . . ?
 C60 C62 H62A 121.2 . . ?
 C64 C62 C60 117.5(7) . . ?
 C64 C62 H62A 121.2 . . ?
 C61 C63 H63A 119.5 . . ?
 C61 C63 C65 120.9(8) . . ?
 C65 C63 H63A 119.5 . . ?
 C62 C64 H64A 118.2 . . ?
 C62 C64 C65 123.6(7) . . ?
 C65 C64 H64A 118.2 . . ?
 C63 C65 C64 116.1(7) . . ?
 C63 C65 C66 122.4(7) . . ?
 C64 C65 C66 121.5(7) . . ?
 C67 C66 C65 124.1(8) . . ?
 C67 C66 C68 114.9(8) . . ?
 C68 C66 C65 121.0(7) . . ?
 C66 C67 H67A 118.1 . . ?
 C66 C67 C69 123.8(9) . . ?
 C69 C67 H67A 118.1 . . ?
 C66 C68 H68A 120.0 . . ?
 C70 C68 C66 120.0(8) . . ?
 C70 C68 H68A 120.0 . . ?
 C67 C69 H69A 118.9 . . ?
 C71 C69 C67 122.2(9) . . ?
 C71 C69 H69A 118.9 . . ?
 C68 C70 H70A 119.2 . . ?
 C71 C70 C68 121.5(8) . . ?
 C71 C70 H70A 119.2 . . ?
 C69 C71 N16 126.9(8) . . ?
 C69 C71 C70 117.4(8) . . ?
 C70 C71 N16 115.7(7) . . ?
 O11 C72 N16 126.9(9) . . ?
 O11 C72 C73 118.7(9) . . ?
 N16 C72 C73 114.4(8) . . ?
 N17 C73 C72 108.8(8) . . ?
 N17 C73 C74 122.9(8) . . ?
 C74 C73 C72 128.3(9) . . ?
 C73 C74 H74A 119.9 . . ?
 C73 C74 C75 120.3(10) . . ?
 C75 C74 H74A 119.9 . . ?
 C74 C75 H75A 122.1 . . ?
 C76 C75 C74 115.8(12) . . ?
 C76 C75 H75A 122.1 . . ?
 C75 C76 H76A 119.4 . . ?
 C75 C76 C77 121.3(11) . . ?
 C77 C76 H76A 119.4 . . ?
 N17 C77 C78 107.9(7) . . ?
 C76 C77 N17 123.2(10) . . ?
 C76 C77 C78 128.9(9) . . ?
 O12 C78 N18 123.4(8) . . ?
 O12 C78 C77 120.6(8) . . ?
 N18 C78 C77 116.0(8) . . ?
 N1 C79 H79A 107.8 . . ?
 C80 C79 N1 108.1(9) . . ?
 C80 C79 H79A 107.8 . . ?
 C80 C79 C81 112.6(8) . . ?
 C81 C79 N1 112.5(9) . . ?
 C81 C79 H79A 107.8 . . ?
 C79 C80 H80A 109.5 . . ?
 C79 C80 H80B 109.5 . . ?
 C79 C80 H80C 109.5 . . ?
 H80A C80 H80B 109.5 . . ?
 H80A C80 H80C 109.5 . . ?
 H80B C80 H80C 109.5 . . ?
 C82 C81 C79 127.3(11) . . ?
 C82 C81 C86 114.4(11) . . ?
 C86 C81 C79 118.1(11) . . ?
 C81 C82 H82A 115.7 . . ?
 C83 C82 C81 128.5(13) . . ?
 C83 C82 H82A 115.7 . . ?
 C82 C83 H83A 123.1 . . ?
 C82 C83 C84 113.7(15) . . ?
 C84 C83 H83A 123.1 . . ?
 C83 C84 H84A 117.6 . . ?
 C83 C84 C85 124.8(16) . . ?
 C85 C84 H84A 117.6 . . ?
 C84 C85 H85A 123.7 . . ?
 C86 C85 C84 112.5(19) . . ?
 C86 C85 H85A 123.7 . . ?
 C81 C86 H86A 118.5 . . ?
 C85 C86 C81 122.9(16) . . ?
 C85 C86 H86A 118.5 . . ?
 N6 C87 H87A 103.6 . . ?
 N6 C87 C88 109.3(11) . . ?
 C88 C87 H87A 103.6 . . ?
 C89 C87 N6 121.6(12) . . ?
 C89 C87 H87A 103.6 . . ?
 C89 C87 C88 113.1(11) . . ?
 C87 C88 H88A 109.5 . . ?
 C87 C88 H88B 109.5 . . ?
 C87 C88 H88C 109.5 . . ?
 H88A C88 H88B 109.5 . . ?
 H88A C88 H88C 109.5 . . ?
 H88B C88 H88C 109.5 . . ?
 C90 C89 C87 119.5(13) . . ?
 C90 C89 C94 120.0 . . ?
 C94 C89 C87 119.8(13) . . ?
 C89 C90 H90 120.0 . . ?
 C89 C90 C91 120.0 . . ?
 C91 C90 H90 120.0 . . ?
 C90 C91 H91 120.0 . . ?
 C92 C91 C90 120.0 . . ?
 C92 C91 H91 120.0 . . ?
 C91 C92 H92 120.0 . . ?
 C93 C92 C91 120.0 . . ?
 C93 C92 H92 120.0 . . ?
 C92 C93 H93 120.0 . . ?
 C92 C93 C94 120.0 . . ?
 C94 C93 H93 120.0 . . ?
 C89 C94 H94 120.0 . . ?
 C93 C94 C89 120.0 . . ?
 C93 C94 H94 120.0 . . ?
 N7 C95 H95A 105.4 . . ?
 N7 C95 C97 107.8(8) . . ?
 C96 C95 N7 118.4(11) . . ?
 C96 C95 H95A 105.4 . . ?
 C96 C95 C97 113.3(10) . . ?
 C97 C95 H95A 105.4 . . ?
 C95 C96 H96A 109.5 . . ?
 C95 C96 H96B 109.5 . . ?
 C95 C96 H96C 109.5 . . ?
 H96A C96 H96B 109.5 . . ?
 H96A C96 H96C 109.5 . . ?
 H96B C96 H96C 109.5 . . ?
 C98 C97 C95 121.4(8) . . ?
 C98 C97 C102 120.0 . . ?
 C102 C97 C95 118.5(8) . . ?
 C97 C98 H98 120.0 . . ?
 C97 C98 C99 120.0 . . ?
 C99 C98 H98 120.0 . . ?
 C98 C99 H99 120.0 . . ?
 C100 C99 C98 120.0 . . ?
 C100 C99 H99 120.0 . . ?
 C99 C100 H100 120.0 . . ?
 C99 C100 C101 120.0 . . ?
 C101 C100 H100 120.0 . . ?
 C100 C101 H101 120.0 . . ?
 C102 C101 C100 120.0 . . ?
 C102 C101 H101 120.0 . . ?
 C97 C102 H102 120.0 . . ?
 C101 C102 C97 120.0 . . ?
 C101 C102 H102 120.0 . . ?
 N12 C103 H10E 107.8 . . ?
 N12 C103 C104 103.9(10) . . ?
 C104 C103 H10E 107.8 . . ?
 C105 C103 N12 117.4(12) . . ?
 C105 C103 H10E 107.8 . . ?
 C105 C103 C104 111.9(11) . . ?
 C103 C104 H10F 109.5 . . ?
 C103 C104 H10G 109.5 . . ?
 C103 C104 H10H 109.5 . . ?
 H10F C104 H10G 109.5 . . ?
 H10F C104 H10H 109.5 . . ?
 H10G C104 H10H 109.5 . . ?
 C106 C105 C103 118.0(14) . . ?
 C106 C105 C110 120.0 . . ?
 C110 C105 C103 121.8(14) . . ?
 C105 C106 H106 120.0 . . ?
 C107 C106 C105 120.0 . . ?
 C107 C106 H106 120.0 . . ?
 C106 C107 H107 120.0 . . ?
 C106 C107 C108 120.0 . . ?
 C108 C107 H107 120.0 . . ?
 C107 C108 H108 120.0 . . ?
 C109 C108 C107 120.0 . . ?
 C109 C108 H108 120.0 . . ?
 C108 C109 H109 120.0 . . ?
 C108 C109 C110 120.0 . . ?
 C110 C109 H109 120.0 . . ?
 C105 C110 H110 120.0 . . ?
 C109 C110 C105 120.0 . . ?
 C109 C110 H110 120.0 . . ?
 N13 C111 H11B 110.1 . . ?
 N13 C111 C112 103.6(10) . . ?
 C112 C111 H11B 110.1 . . ?
 C113 C111 N13 108.3(11) . . ?
 C113 C111 H11B 110.1 . . ?
 C113 C111 C112 114.5(11) . . ?
 C111 C112 H11D 109.5 . . ?
 C111 C112 H11E 109.5 . . ?
 C111 C112 H11F 109.5 . . ?
 H11D C112 H11E 109.5 . . ?
 H11D C112 H11F 109.5 . . ?
 H11E C112 H11F 109.5 . . ?
 C111 C113 C114 124.0(13) . . ?
 C111 C113 C118 116.0(13) . . ?
 C114 C113 C118 120.0 . . ?
 C113 C114 H114 120.0 . . ?
 C113 C114 C115 120.0 . . ?
 C115 C114 H114 120.0 . . ?
 C114 C115 H115 120.0 . . ?
 C114 C115 C116 120.0 . . ?
 C116 C115 H115 120.0 . . ?
 C115 C116 H116 120.0 . . ?
 C115 C116 C117 120.0 . . ?
 C117 C116 H116 120.0 . . ?
 C116 C117 H117 120.0 . . ?
 C116 C117 C118 120.0 . . ?
 C118 C117 H117 120.0 . . ?
 C113 C118 H118 120.0 . . ?
 C117 C118 C113 120.0 . . ?
 C117 C118 H118 120.0 . . ?
 N18 C119 H11C 107.4 . . ?
 N18 C119 C120 111.6(9) . . ?
 C120 C119 H11C 107.4 . . ?
 C121 C119 N18 108.1(8) . . ?
 C121 C119 H11C 107.4 . . ?
 C121 C119 C120 114.5(8) . . ?
 C119 C120 H12B 109.5 . . ?
 C119 C120 H12C 109.5 . . ?
 C119 C120 H12D 109.5 . . ?
 H12B C120 H12C 109.5 . . ?
 H12B C120 H12D 109.5 . . ?
 H12C C120 H12D 109.5 . . ?
 C122 C121 C119 118.8(10) . . ?
 C122 C121 C126 120.0 . . ?
 C126 C121 C119 121.1(10) . . ?
 C121 C122 H122 120.0 . . ?
 C123 C122 C121 120.0 . . ?
 C123 C122 H122 120.0 . . ?
 C122 C123 H123 120.0 . . ?
 C122 C123 C124 120.0 . . ?
 C124 C123 H123 120.0 . . ?
 C123 C124 H124 120.0 . . ?
 C125 C124 C123 120.0 . . ?
 C125 C124 H124 120.0 . . ?
 C124 C125 H125 120.0 . . ?
 C124 C125 C126 120.0 . . ?
 C126 C125 H125 120.0 . . ?
 C121 C126 H126 120.0 . . ?
 C125 C126 C121 120.0 . . ?
 C125 C126 H126 120.0 . . ?

loop_
  _geom_hbond_atom_site_label_D
  _geom_hbond_atom_site_label_H
  _geom_hbond_atom_site_label_A
  _geom_hbond_distance_DH
  _geom_hbond_distance_HA
  _geom_hbond_distance_DA
  _geom_hbond_angle_DHA
  _geom_hbond_site_symmetry_A
  _geom_hbond_publ_flag
 C9 H9A O2 0.93 2.27 2.891(9) 123.8 . yes
 C18 H18A O3 0.93 2.28 2.881(10) 121.7 . yes
 C36 H36A O6 0.93 2.33 2.908(9) 120.3 . yes
 C43 H43A O7 0.93 2.25 2.844(10) 121.2 . yes
 C62 H62A O10 0.93 2.26 2.846(9) 120.5 . yes
 C69 H69A O11 0.93 2.29 2.887(10) 121.1 . yes

loop_
  _geom_torsion_atom_site_label_1
  _geom_torsion_atom_site_label_2
  _geom_torsion_atom_site_label_3
  _geom_torsion_atom_site_label_4
  _geom_torsion
  _geom_torsion_site_symmetry_1
  _geom_torsion_site_symmetry_2
  _geom_torsion_site_symmetry_3
  _geom_torsion_site_symmetry_4
  _geom_torsion_publ_flag
 Tb1 O1 C1 N1 -155.7(7) . . . . ?
 Tb1 O1 C1 C2 21.6(11) . . . . ?
 Tb1 O2 C7 N3 -157.2(6) . . . . ?
 Tb1 O2 C7 C6 20.6(10) . . . . ?
 Tb1 N2 C2 C1 -3.7(10) . . . . ?
 Tb1 N2 C2 C3 176.2(8) . . . . ?
 Tb1 N2 C6 C5 179.3(7) . . . . ?
 Tb1 N2 C6 C7 8.3(9) . . . . ?
 Tb1 O5 C27 N7 -161.2(7) . . . . ?
 Tb1 O5 C27 C28 18.2(12) . . . . ?
 Tb1 O6 C33 N9 -152.0(6) . . . . ?
 Tb1 O6 C33 C32 18.2(10) . . . . ?
 Tb1 N8 C28 C27 -14.6(11) . . . . ?
 Tb1 N8 C28 C29 162.7(9) . . . . ?
 Tb1 N8 C32 C31 -164.6(8) . . . . ?
 Tb1 N8 C32 C33 12.8(9) . . . . ?
 Tb1 O9 C53 N13 -163.3(7) . . . . ?
 Tb1 O9 C53 C54 14.4(12) . . . . ?
 Tb1 O10 C59 N15 -153.2(7) . . . . ?
 Tb1 O10 C59 C58 12.8(10) . . . . ?
 Tb1 N14 C54 C53 -6.4(11) . . . . ?
 Tb1 N14 C54 C55 171.7(9) . . . . ?
 Tb1 N14 C58 C57 -173.2(8) . . . . ?
 Tb1 N14 C58 C59 0.1(10) . . . . ?
 Tb2 O3 C20 N4 -155.1(7) . . . . ?
 Tb2 O3 C20 C21 21.3(11) . . . . ?
 Tb2 O4 C26 N6 -168.3(7) . . . . ?
 Tb2 O4 C26 C25 16.1(10) . . . . ?
 Tb2 N5 C21 C20 9.3(10) . . . . ?
 Tb2 N5 C21 C22 -173.2(8) . . . . ?
 Tb2 N5 C25 C24 173.1(7) . . . . ?
 Tb2 N5 C25 C26 -6.8(10) . . . . ?
 Tb2 O7 C46 N10 -157.8(5) . . . . ?
 Tb2 O7 C46 C47 18.9(10) . . . . ?
 Tb2 O8 C52 N12 -154.1(7) . . . . ?
 Tb2 O8 C52 C51 25.9(11) . . . . ?
 Tb2 N11 C47 C46 11.7(10) . . . . ?
 Tb2 N11 C47 C48 -166.2(7) . . . . ?
 Tb2 N11 C51 C50 162.8(8) . . . . ?
 Tb2 N11 C51 C52 -8.3(9) . . . . ?
 Tb2 O11 C72 N16 -160.8(6) . . . . ?
 Tb2 O11 C72 C73 21.1(11) . . . . ?
 Tb2 O12 C78 N18 -157.0(6) . . . . ?
 Tb2 O12 C78 C77 22.9(10) . . . . ?
 Tb2 N17 C73 C72 12.5(9) . . . . ?
 Tb2 N17 C73 C74 -167.0(8) . . . . ?
 Tb2 N17 C77 C76 165.7(8) . . . . ?
 Tb2 N17 C77 C78 -15.3(8) . . . . ?
 O1 C1 C2 N2 -11.0(12) . . . . ?
 O1 C1 C2 C3 169.1(10) . . . . ?
 O3 C20 C21 N5 -19.4(12) . . . . ?
 O3 C20 C21 C22 163.5(10) . . . . ?
 N1 C1 C2 N2 166.3(8) . . . . ?
 N1 C1 C2 C3 -13.5(15) . . . . ?
 N1 C79 C81 C82 -42.1(15) . . . . ?
 N1 C79 C81 C86 142.2(10) . . . . ?
 N2 C2 C3 C4 -4.4(17) . . . . ?
 N2 C6 C7 O2 -18.4(11) . . . . ?
 N2 C6 C7 N3 159.6(7) . . . . ?
 N3 C8 C9 C11 177.9(7) . . . . ?
 N3 C8 C10 C12 -176.6(8) . . . . ?
 N4 C20 C21 N5 157.1(8) . . . . ?
 N4 C20 C21 C22 -20.1(15) . . . . ?
 N5 C21 C22 C23 2.4(17) . . . . ?
 N5 C25 C26 O4 -4.8(11) . . . . ?
 N5 C25 C26 N6 179.3(8) . . . . ?
 N6 C87 C89 C90 -20.1(16) . . . . ?
 N6 C87 C89 C94 150.0(10) . . . . ?
 C1 N1 C79 C80 132.8(10) . . . . ?
 C1 N1 C79 C81 -102.1(11) . . . . ?
 C1 C2 C3 C4 175.5(11) . . . . ?
 C2 N2 C6 C5 -6.3(13) . . . . ?
 C2 N2 C6 C7 -177.3(7) . . . . ?
 C2 C3 C4 C5 10.4(18) . . . . ?
 C3 C4 C5 C6 -14.7(17) . . . . ?
 C4 C5 C6 N2 13.2(15) . . . . ?
 C4 C5 C6 C7 -177.2(10) . . . . ?
 C5 C6 C7 O2 171.3(9) . . . . ?
 C5 C6 C7 N3 -10.7(13) . . . . ?
 C6 N2 C2 C1 -178.0(7) . . . . ?
 C6 N2 C2 C3 1.9(14) . . . . ?
 C7 N3 C8 C9 -6.2(12) . . . . ?
 C7 N3 C8 C10 173.1(8) . . . . ?
 C8 N3 C7 O2 10.0(12) . . . . ?
 C8 N3 C7 C6 -167.9(7) . . . . ?
 C8 C9 C11 C13 0.3(12) . . . . ?
 C8 C10 C12 C13 -3.0(13) . . . . ?
 C9 C8 C10 C12 2.8(14) . . . . ?
 C9 C11 C13 C12 -0.6(13) . . . . ?
 C9 C11 C13 C14 177.8(7) . . . . ?
 C10 C8 C9 C11 -1.4(12) . . . . ?
 C10 C12 C13 C11 1.9(13) . . . . ?
 C10 C12 C13 C14 -176.5(8) . . . . ?
 C11 C13 C14 C15 -35.7(12) . . . . ?
 C11 C13 C14 C16 142.4(9) . . . . ?
 C12 C13 C14 C15 142.6(9) . . . . ?
 C12 C13 C14 C16 -39.3(12) . . . . ?
 C13 C14 C15 C17 179.1(8) . . . . ?
 C13 C14 C16 C18 -176.0(9) . . . . ?
 C14 C15 C17 C19 -2.1(13) . . . . ?
 C14 C16 C18 C19 -4.3(15) . . . . ?
 C15 C14 C16 C18 2.2(13) . . . . ?
 C15 C17 C19 N4 -179.5(8) . . . . ?
 C15 C17 C19 C18 0.1(13) . . . . ?
 C16 C14 C15 C17 0.9(12) . . . . ?
 C16 C18 C19 N4 -177.4(9) . . . . ?
 C16 C18 C19 C17 3.1(14) . . . . ?
 C19 N4 C20 O3 11.9(15) . . . . ?
 C19 N4 C20 C21 -164.4(9) . . . . ?
 C20 N4 C19 C17 164.8(9) . . . . ?
 C20 N4 C19 C18 -14.7(15) . . . . ?
 C20 C21 C22 C23 179.4(10) . . . . ?
 C21 N5 C25 C24 0.7(14) . . . . ?
 C21 N5 C25 C26 -179.2(7) . . . . ?
 C21 C22 C23 C24 -4(2) . . . . ?
 C22 C23 C24 C25 3.8(19) . . . . ?
 C23 C24 C25 N5 -2.2(16) . . . . ?
 C23 C24 C25 C26 177.7(10) . . . . ?
 C24 C25 C26 O4 175.4(9) . . . . ?
 C24 C25 C26 N6 -0.5(14) . . . . ?
 C25 N5 C21 C20 -178.2(8) . . . . ?
 C25 N5 C21 C22 -0.8(14) . . . . ?
 C26 N6 C87 C88 133.2(11) . . . . ?
 C26 N6 C87 C89 -92.2(14) . . . . ?
 O5 C27 C28 N8 -1.3(14) . . . . ?
 O5 C27 C28 C29 -178.3(12) . . . . ?
 O7 C46 C47 N11 -19.9(12) . . . . ?
 O7 C46 C47 C48 157.8(9) . . . . ?
 N7 C27 C28 N8 178.2(9) . . . . ?
 N7 C27 C28 C29 1.2(17) . . . . ?
 N7 C95 C97 C98 -91.0(9) . . . . ?
 N7 C95 C97 C102 87.8(9) . . . . ?
 N8 C28 C29 C30 0(2) . . . . ?
 N8 C32 C33 O6 -19.8(11) . . . . ?
 N8 C32 C33 N9 151.3(8) . . . . ?
 N9 C34 C35 C37 -176.5(8) . . . . ?
 N9 C34 C36 C38 178.4(7) . . . . ?
 N10 C46 C47 N11 156.8(8) . . . . ?
 N10 C46 C47 C48 -25.5(14) . . . . ?
 N11 C47 C48 C49 -0.1(15) . . . . ?
 N11 C51 C52 O8 -10.3(12) . . . . ?
 N11 C51 C52 N12 169.7(8) . . . . ?
 N12 C103 C105 C106 139.9(10) . . . . ?
 N12 C103 C105 C110 -44.5(13) . . . . ?
 C27 N7 C95 C96 79.6(13) . . . . ?
 C27 N7 C95 C97 -150.2(9) . . . . ?
 C27 C28 C29 C30 177.2(13) . . . . ?
 C28 N8 C32 C31 -0.7(15) . . . . ?
 C28 N8 C32 C33 176.7(8) . . . . ?
 C28 C29 C30 C31 3(2) . . . . ?
 C29 C30 C31 C32 -6(2) . . . . ?
 C30 C31 C32 N8 4.4(18) . . . . ?
 C30 C31 C32 C33 -172.5(11) . . . . ?
 C31 C32 C33 O6 157.5(10) . . . . ?
 C31 C32 C33 N9 -31.5(14) . . . . ?
 C32 N8 C28 C27 -179.1(8) . . . . ?
 C32 N8 C28 C29 -1.8(15) . . . . ?
 C33 N9 C34 C35 -177.0(8) . . . . ?
 C33 N9 C34 C36 7.0(13) . . . . ?
 C34 N9 C33 O6 -4.0(13) . . . . ?
 C34 N9 C33 C32 -174.6(8) . . . . ?
 C34 C35 C37 C39 -3.6(14) . . . . ?
 C34 C36 C38 C39 -1.1(12) . . . . ?
 C35 C34 C36 C38 2.6(12) . . . . ?
 C35 C37 C39 C38 5.0(13) . . . . ?
 C35 C37 C39 C40 -179.7(8) . . . . ?
 C36 C34 C35 C37 -0.4(13) . . . . ?
 C36 C38 C39 C37 -2.6(12) . . . . ?
 C36 C38 C39 C40 -178.2(7) . . . . ?
 C37 C39 C40 C41 -38.0(12) . . . . ?
 C37 C39 C40 C42 138.8(9) . . . . ?
 C38 C39 C40 C41 137.3(8) . . . . ?
 C38 C39 C40 C42 -45.9(11) . . . . ?
 C39 C40 C41 C43 -177.0(8) . . . . ?
 C39 C40 C42 C44 178.3(8) . . . . ?
 C40 C41 C43 C45 -6.7(15) . . . . ?
 C40 C42 C44 C45 4.0(14) . . . . ?
 C41 C40 C42 C44 -4.7(13) . . . . ?
 C41 C43 C45 N10 179.0(9) . . . . ?
 C41 C43 C45 C44 5.5(14) . . . . ?
 C42 C40 C41 C43 5.9(13) . . . . ?
 C42 C44 C45 N10 -178.0(8) . . . . ?
 C42 C44 C45 C43 -3.9(13) . . . . ?
 C45 N10 C46 O7 4.5(13) . . . . ?
 C45 N10 C46 C47 -172.1(8) . . . . ?
 C46 N10 C45 C43 -10.2(14) . . . . ?
 C46 N10 C45 C44 163.3(8) . . . . ?
 C46 C47 C48 C49 -177.8(10) . . . . ?
 C47 N11 C51 C50 -5.7(14) . . . . ?
 C47 N11 C51 C52 -176.8(8) . . . . ?
 C47 C48 C49 C50 1.2(18) . . . . ?
 C48 C49 C50 C51 -4.4(19) . . . . ?
 C49 C50 C51 N11 6.5(17) . . . . ?
 C49 C50 C51 C52 176.2(10) . . . . ?
 C50 C51 C52 O8 179.5(10) . . . . ?
 C50 C51 C52 N12 -0.5(16) . . . . ?
 C51 N11 C47 C46 -179.5(8) . . . . ?
 C51 N11 C47 C48 2.5(13) . . . . ?
 C52 N12 C103 C104 145.8(12) . . . . ?
 C52 N12 C103 C105 -90.1(13) . . . . ?
 O9 C53 C54 N14 -4.2(13) . . . . ?
 O9 C53 C54 C55 177.7(11) . . . . ?
 O11 C72 C73 N17 -21.4(11) . . . . ?
 O11 C72 C73 C74 158.0(10) . . . . ?
 N13 C53 C54 N14 173.6(9) . . . . ?
 N13 C53 C54 C55 -4.4(17) . . . . ?
 N13 C111 C113 C114 -59.2(12) . . . . ?
 N13 C111 C113 C118 121.0(9) . . . . ?
 N14 C54 C55 C56 8.0(18) . . . . ?
 N14 C58 C59 O10 -7.6(11) . . . . ?
 N14 C58 C59 N15 160.8(8) . . . . ?
 N15 C60 C61 C63 -176.8(8) . . . . ?
 N15 C60 C62 C64 178.1(7) . . . . ?
 N16 C72 C73 N17 160.3(7) . . . . ?
 N16 C72 C73 C74 -20.3(14) . . . . ?
 N17 C73 C74 C75 0.6(17) . . . . ?
 N17 C77 C78 O12 -4.3(11) . . . . ?
 N17 C77 C78 N18 175.6(7) . . . . ?
 N18 C119 C121 C122 -54.5(9) . . . . ?
 N18 C119 C121 C126 130.1(8) . . . . ?
 C53 N13 C111 C112 153.3(10) . . . . ?
 C53 N13 C111 C113 -84.7(12) . . . . ?
 C53 C54 C55 C56 -174.1(11) . . . . ?
 C54 N14 C58 C57 6.1(15) . . . . ?
 C54 N14 C58 C59 179.4(8) . . . . ?
 C54 C55 C56 C57 -7(2) . . . . ?
 C55 C56 C57 C58 5.1(18) . . . . ?
 C56 C57 C58 N14 -4.9(16) . . . . ?
 C56 C57 C58 C59 -177.4(10) . . . . ?
 C57 C58 C59 O10 166.2(9) . . . . ?
 C57 C58 C59 N15 -25.4(12) . . . . ?
 C58 N14 C54 C53 174.3(8) . . . . ?
 C58 N14 C54 C55 -7.6(16) . . . . ?
 C59 N15 C60 C61 175.9(8) . . . . ?
 C59 N15 C60 C62 -2.0(13) . . . . ?
 C60 N15 C59 O10 -3.2(14) . . . . ?
 C60 N15 C59 C58 -169.5(7) . . . . ?
 C60 C61 C63 C65 0.3(14) . . . . ?
 C60 C62 C64 C65 -3.2(12) . . . . ?
 C61 C60 C62 C64 0.2(12) . . . . ?
 C61 C63 C65 C64 -3.1(12) . . . . ?
 C61 C63 C65 C66 177.9(8) . . . . ?
 C62 C60 C61 C63 1.2(13) . . . . ?
 C62 C64 C65 C63 4.6(12) . . . . ?
 C62 C64 C65 C66 -176.4(8) . . . . ?
 C63 C65 C66 C67 -34.1(13) . . . . ?
 C63 C65 C66 C68 147.2(8) . . . . ?
 C64 C65 C66 C67 147.0(9) . . . . ?
 C64 C65 C66 C68 -31.8(12) . . . . ?
 C65 C66 C67 C69 -177.1(9) . . . . ?
 C65 C66 C68 C70 178.9(8) . . . . ?
 C66 C67 C69 C71 -2.6(17) . . . . ?
 C66 C68 C70 C71 -1.2(13) . . . . ?
 C67 C66 C68 C70 0.1(13) . . . . ?
 C67 C69 C71 N16 179.9(9) . . . . ?
 C67 C69 C71 C70 1.3(15) . . . . ?
 C68 C66 C67 C69 1.7(15) . . . . ?
 C68 C70 C71 N16 -178.3(8) . . . . ?
 C68 C70 C71 C69 0.5(13) . . . . ?
 C71 N16 C72 O11 9.2(14) . . . . ?
 C71 N16 C72 C73 -172.7(7) . . . . ?
 C72 N16 C71 C69 -15.5(14) . . . . ?
 C72 N16 C71 C70 163.2(8) . . . . ?
 C72 C73 C74 C75 -178.8(10) . . . . ?
 C73 N17 C77 C76 0.5(13) . . . . ?
 C73 N17 C77 C78 179.5(7) . . . . ?
 C73 C74 C75 C76 2.2(19) . . . . ?
 C74 C75 C76 C77 -3.6(19) . . . . ?
 C75 C76 C77 N17 2.4(18) . . . . ?
 C75 C76 C77 C78 -176.4(11) . . . . ?
 C76 C77 C78 O12 174.7(10) . . . . ?
 C76 C77 C78 N18 -5.4(14) . . . . ?
 C77 N17 C73 C72 177.5(7) . . . . ?
 C77 N17 C73 C74 -1.9(13) . . . . ?
 C78 N18 C119 C120 136.5(9) . . . . ?
 C78 N18 C119 C121 -96.6(10) . . . . ?
 C79 N1 C1 O1 -0.6(15) . . . . ?
 C79 N1 C1 C2 -177.8(8) . . . . ?
 C79 C81 C82 C83 -176.2(13) . . . . ?
 C79 C81 C86 C85 -176.9(17) . . . . ?
 C80 C79 C81 C82 80.4(15) . . . . ?
 C80 C79 C81 C86 -95.3(13) . . . . ?
 C81 C82 C83 C84 5(2) . . . . ?
 C82 C81 C86 C85 7(2) . . . . ?
 C82 C83 C84 C85 -16(3) . . . . ?
 C83 C84 C85 C86 21(4) . . . . ?
 C84 C85 C86 C81 -16(3) . . . . ?
 C86 C81 C82 C83 0(2) . . . . ?
 C87 N6 C26 O4 4.2(15) . . . . ?
 C87 N6 C26 C25 179.8(10) . . . . ?
 C87 C89 C90 C91 170.1(13) . . . . ?
 C87 C89 C94 C93 -170.0(12) . . . . ?
 C88 C87 C89 C90 112.9(13) . . . . ?
 C88 C87 C89 C94 -77.0(14) . . . . ?
 C89 C90 C91 C92 0.0 . . . . ?
 C90 C89 C94 C93 0.0 . . . . ?
 C90 C91 C92 C93 0.0 . . . . ?
 C91 C92 C93 C94 0.0 . . . . ?
 C92 C93 C94 C89 0.0 . . . . ?
 C94 C89 C90 C91 0.0 . . . . ?
 C95 N7 C27 O5 4.5(14) . . . . ?
 C95 N7 C27 C28 -174.9(9) . . . . ?
 C95 C97 C98 C99 178.8(8) . . . . ?
 C95 C97 C102 C101 -178.8(8) . . . . ?
 C96 C95 C97 C98 41.9(13) . . . . ?
 C96 C95 C97 C102 -139.3(10) . . . . ?
 C97 C98 C99 C100 0.0 . . . . ?
 C98 C97 C102 C101 0.0 . . . . ?
 C98 C99 C100 C101 0.0 . . . . ?
 C99 C100 C101 C102 0.0 . . . . ?
 C100 C101 C102 C97 0.0 . . . . ?
 C102 C97 C98 C99 0.0 . . . . ?
 C103 N12 C52 O8 1.0(15) . . . . ?
 C103 N12 C52 C51 -179.0(9) . . . . ?
 C103 C105 C106 C107 175.7(12) . . . . ?
 C103 C105 C110 C109 -175.6(12) . . . . ?
 C104 C103 C105 C106 -100.2(13) . . . . ?
 C104 C103 C105 C110 75.5(14) . . . . ?
 C105 C106 C107 C108 0.0 . . . . ?
 C106 C105 C110 C109 0.0 . . . . ?
 C106 C107 C108 C109 0.0 . . . . ?
 C107 C108 C109 C110 0.0 . . . . ?
 C108 C109 C110 C105 0.0 . . . . ?
 C110 C105 C106 C107 0.0 . . . . ?
 C111 N13 C53 O9 -8.7(16) . . . . ?
 C111 N13 C53 C54 173.6(9) . . . . ?
 C111 C113 C114 C115 -179.8(12) . . . . ?
 C111 C113 C118 C117 179.8(11) . . . . ?
 C112 C111 C113 C114 55.8(15) . . . . ?
 C112 C111 C113 C118 -124.0(11) . . . . ?
 C113 C114 C115 C116 0.0 . . . . ?
 C114 C113 C118 C117 0.0 . . . . ?
 C114 C115 C116 C117 0.0 . . . . ?
 C115 C116 C117 C118 0.0 . . . . ?
 C116 C117 C118 C113 0.0 . . . . ?
 C118 C113 C114 C115 0.0 . . . . ?
 C119 N18 C78 O12 3.4(13) . . . . ?
 C119 N18 C78 C77 -176.6(7) . . . . ?
 C119 C121 C122 C123 -175.5(8) . . . . ?
 C119 C121 C126 C125 175.3(8) . . . . ?
 C120 C119 C121 C122 70.6(11) . . . . ?
 C120 C119 C121 C126 -104.8(10) . . . . ?
 C121 C122 C123 C124 0.0 . . . . ?
 C122 C121 C126 C125 0.0 . . . . ?
 C122 C123 C124 C125 0.0 . . . . ?
 C123 C124 C125 C126 0.0 . . . . ?
 C124 C125 C126 C121 0.0 . . . . ?
 C126 C121 C122 C123 0.0 . . . . ?

_shelx_res_file
;
REM Similar to others in the series, one can observe a significant drop off in
REM diffraction intensity beyond ca 1.20 A. As a result the data quality was
REM compromised. Again similar to complexes of the same series, not all of the
REM triflate counter anion could be located in the Fourier difference map,
REM likely due to the highly disordered nature of the anions. SQUEEZE was
REM required to only model the cationic part of the structure. However, possibly
REM because of the poor data and disordering, the phenyl rings on the sidearms
REM did not show up properly. Many alerts relating to displacement parameters
REM stemmed from this. Constraints such as ISOR, SIMU and DELU were applied to
REM problematic atoms to minimise high level alerts.

TITL BCYCT30 in P2(1)2(1)2
    BCYCT30.res
    created by SHELXL-2018/3 at 13:23:41 on 15-May-2020
CELL 0.71073  26.0753  28.3635  23.3965  90.000  90.000  90.000
ZERR    4.00   0.0034   0.0036   0.0032   0.000   0.000   0.000
LATT -1
SYMM -X, -Y, Z
SYMM 0.5-X, 0.5+Y, -Z
SYMM 0.5+X, 0.5-Y, -Z
SFAC C H N O TB
UNIT 504 384 72 48 8
LIST 4
TEMP 23.000
SIZE 0.200 0.320 0.480

RIGU 0.005 C108 C123

SHEL 8.0 0.83

L.S. 20 10
BOND
FMAP 2
PLAN 10

BOND $H
HTAB C9 O2
HTAB C18 O3
HTAB C36 O6
HTAB C43 O7
HTAB C62 O10
HTAB C69 O11
CONF
ACTA

WGHT    0.066600
FVAR       0.34460
TB1   5    0.410846    0.740790    0.915212    11.00000    0.05330    0.04175 =
         0.06213   -0.00440   -0.00361   -0.00088
TB2   5    0.244138    0.318998    0.571781    11.00000    0.05047    0.04566 =
         0.05533   -0.00744    0.00453    0.00035
REM Ligand 1
O1    4    0.394026    0.770782    1.010809    11.00000    0.06881    0.06885 =
         0.06782   -0.00507   -0.01113    0.00412
O2    4    0.348744    0.727096    0.840400    11.00000    0.04218    0.05274 =
         0.07279   -0.00283   -0.00261    0.00531
O3    4    0.254842    0.401129    0.549695    11.00000    0.06863    0.05075 =
         0.07376   -0.01079    0.00815    0.00053
O4    4    0.287657    0.254544    0.528560    11.00000    0.06314    0.04873 =
         0.08058   -0.00791    0.00762    0.00083
N1    3    0.352714    0.823003    1.065554    11.00000    0.08874    0.07449 =
         0.05924   -0.00977   -0.01479    0.00195
N2    3    0.319495    0.765769    0.937241    11.00000    0.06901    0.04602 =
         0.05829   -0.00703   -0.00036    0.00797
N3    3    0.265351    0.709347    0.815066    11.00000    0.05316    0.04684 =
         0.05256   -0.01135   -0.00384    0.00358
N4    3    0.306433    0.461371    0.521443    11.00000    0.08516    0.05302 =
         0.06961   -0.00652    0.01693   -0.00440
N5    3    0.305566    0.339240    0.489620    11.00000    0.04843    0.04360 =
         0.06284   -0.00588    0.00515   -0.00201
N6    3    0.327620    0.218433    0.454882    11.00000    0.07758    0.05081 =
         0.08003   -0.01823    0.01278    0.00284
C1    1    0.354417    0.793647    1.022618    11.00000    0.06871    0.06211 =
         0.06838    0.00080   -0.00557   -0.00710
C2    1    0.308927    0.788033    0.984063    11.00000    0.07052    0.05025 =
         0.05773   -0.00902    0.00228    0.00841
C3    1    0.260278    0.804466    0.995715    11.00000    0.08904    0.10973 =
         0.07801   -0.02892    0.00751    0.00333
AFIX  43
H3A   2    0.253571    0.818403    1.030910    11.00000   -1.20000
AFIX   0
C4    1    0.220291    0.800464    0.954906    11.00000    0.07747    0.15266 =
         0.11148   -0.05429   -0.00539    0.00244
AFIX  43
H4A   2    0.188770    0.815443    0.958922    11.00000   -1.20000
AFIX   0
C5    1    0.232683    0.771638    0.907555    11.00000    0.06480    0.10461 =
         0.07462   -0.03271   -0.01630    0.01247
AFIX  43
H5A   2    0.206790    0.761130    0.883369    11.00000   -1.20000
AFIX   0
C6    1    0.282832    0.758995    0.896970    11.00000    0.05780    0.04328 =
         0.05842   -0.00421   -0.00196    0.00261
C7    1    0.302145    0.730618    0.847626    11.00000    0.06862    0.03973 =
         0.04748    0.00111   -0.00554    0.00873
C8    1    0.274386    0.672591    0.771037    11.00000    0.05251    0.04208 =
         0.05571    0.00536   -0.00586    0.00514
C9    1    0.321023    0.658648    0.754192    11.00000    0.04726    0.03753 =
         0.05477   -0.00657   -0.00996    0.00480
AFIX  43
H9A   2    0.350242    0.672777    0.769231    11.00000   -1.20000
AFIX   0
C10   1    0.231227    0.653208    0.748832    11.00000    0.04663    0.08454 =
         0.08280   -0.01882   -0.00808    0.01593
AFIX  43
H10A  2    0.199289    0.664494    0.760054    11.00000   -1.20000
AFIX   0
C11   1    0.325199    0.623612    0.714865    11.00000    0.05206    0.06466 =
         0.05993    0.00230    0.00286    0.00564
AFIX  43
H11A  2    0.357414    0.613528    0.702972    11.00000   -1.20000
AFIX   0
C12   1    0.234243    0.617126    0.709988    11.00000    0.05472    0.05405 =
         0.05396   -0.00720   -0.00587    0.00324
AFIX  43
H12A  2    0.204770    0.602737    0.695962    11.00000   -1.20000
AFIX   0
C13   1    0.281578    0.602960    0.692535    11.00000    0.04878    0.04686 =
         0.05970   -0.00197    0.00261    0.00522
C14   1    0.286254    0.565208    0.647173    11.00000    0.06585    0.05925 =
         0.05170    0.00411    0.00318   -0.00949
C15   1    0.324671    0.567247    0.605591    11.00000    0.05631    0.03367 =
         0.05499   -0.00758    0.00502   -0.00604
AFIX  43
H15A  2    0.347489    0.592448    0.605454    11.00000   -1.20000
AFIX   0
C16   1    0.254720    0.526919    0.645213    11.00000    0.06395    0.06692 =
         0.06511   -0.01097    0.00980   -0.00939
AFIX  43
H16A  2    0.227882    0.524680    0.671252    11.00000   -1.20000
AFIX   0
C17   1    0.329311    0.531846    0.564072    11.00000    0.06818    0.07154 =
         0.05532    0.00903    0.00728    0.00895
AFIX  43
H17A  2    0.354482    0.534553    0.536102    11.00000   -1.20000
AFIX   0
C18   1    0.261525    0.491394    0.605659    11.00000    0.07074    0.06086 =
         0.07547   -0.01733    0.01887   -0.01931
AFIX  43
H18A  2    0.240747    0.464774    0.607187    11.00000   -1.20000
AFIX   0
C19   1    0.298712    0.494749    0.563832    11.00000    0.06204    0.04121 =
         0.05632    0.00260    0.00725   -0.00835
C20   1    0.289120    0.416888    0.517327    11.00000    0.06898    0.05209 =
         0.05298   -0.00196    0.00587   -0.00251
C21   1    0.312374    0.383461    0.476068    11.00000    0.06351    0.05891 =
         0.05440   -0.00413    0.00429   -0.00947
C22   1    0.340459    0.394007    0.429203    11.00000    0.14034    0.06742 =
         0.07957   -0.01695    0.04143   -0.01641
AFIX  43
H22A  2    0.346989    0.425194    0.419326    11.00000   -1.20000
AFIX   0
C23   1    0.359014    0.357863    0.396712    11.00000    0.13046    0.09251 =
         0.07692   -0.01389    0.03505   -0.00133
AFIX  43
H23A  2    0.376524    0.364764    0.363108    11.00000   -1.20000
AFIX   0
C24   1    0.352849    0.313973    0.411520    11.00000    0.10277    0.06486 =
         0.07543   -0.01211    0.02402   -0.00071
AFIX  43
H24A  2    0.367346    0.289642    0.390331    11.00000   -1.20000
AFIX   0
C25   1    0.324726    0.305033    0.458626    11.00000    0.06090    0.05358 =
         0.05272   -0.00347    0.00573    0.00539
C26   1    0.311375    0.255381    0.481985    11.00000    0.05508    0.06120 =
         0.05714   -0.01562    0.00741   -0.01008

REM Ligand 2
O5    4    0.491452    0.769078    0.950899    11.00000    0.05833    0.05877 =
         0.09413   -0.00083   -0.01056   -0.00771
O6    4    0.372193    0.665280    0.934749    11.00000    0.05550    0.04237 =
         0.06295   -0.00957   -0.00877   -0.00186
O7    4    0.210613    0.357556    0.655332    11.00000    0.05661    0.05873 =
         0.04723   -0.00924    0.00108    0.00099
O8    4    0.200088    0.307490    0.482739    11.00000    0.07000    0.08189 =
         0.06096   -0.00838   -0.00134    0.00324
N7    3    0.548309    0.776930    1.025426    11.00000    0.07796    0.05628 =
         0.09998   -0.01268   -0.01446   -0.01917
N8    3    0.456019    0.689406    0.986587    11.00000    0.05712    0.05027 =
         0.06343    0.00272   -0.01423   -0.00068
N9    3    0.385034    0.587091    0.958567    11.00000    0.05441    0.03997 =
         0.06107   -0.00015   -0.00904   -0.00547
N10   3    0.157320    0.409098    0.696229    11.00000    0.05749    0.05188 =
         0.05870   -0.01036   -0.00369    0.00486
N11   3    0.149931    0.342350    0.569626    11.00000    0.05166    0.04155 =
         0.05761   -0.01375   -0.00156   -0.00121
N12   3    0.129631    0.281765    0.439045    11.00000    0.07612    0.07435 =
         0.06816   -0.03606   -0.00159    0.00685
C27   1    0.510549    0.753617    0.994864    11.00000    0.05923    0.05337 =
         0.07889   -0.00569   -0.00220    0.00447
C28   1    0.493642    0.709776    1.017034    11.00000    0.06604    0.06667 =
         0.09936   -0.00218   -0.02091   -0.00649
C29   1    0.510366    0.687852    1.067009    11.00000    0.13605    0.07886 =
         0.12723    0.00836   -0.07952   -0.03903
AFIX  43
H29A  2    0.536245    0.701331    1.088945    11.00000   -1.20000
AFIX   0
C30   1    0.488152    0.646128    1.083418    11.00000    0.16543    0.09710 =
         0.18276    0.00277   -0.07944   -0.03398
AFIX  43
H30A  2    0.497621    0.631955    1.117673    11.00000   -1.20000
AFIX   0
C31   1    0.450918    0.624821    1.048157    11.00000    0.09249    0.06693 =
         0.11384    0.00520   -0.03554   -0.00737
AFIX  43
H31A  2    0.437775    0.595219    1.056969    11.00000   -1.20000
AFIX   0
C32   1    0.435235    0.647652    1.002684    11.00000    0.06389    0.04586 =
         0.07421    0.00445   -0.00696   -0.00060
C33   1    0.393147    0.634439    0.964409    11.00000    0.04516    0.05063 =
         0.05785   -0.00290   -0.00307    0.00225
C34   1    0.350407    0.563181    0.921708    11.00000    0.04781    0.03760 =
         0.05982   -0.00188    0.00399    0.00040
C35   1    0.348765    0.515514    0.926938    11.00000    0.06245    0.04321 =
         0.06742    0.01005   -0.02109   -0.00446
AFIX  43
H35A  2    0.368192    0.500575    0.954925    11.00000   -1.20000
AFIX   0
C36   1    0.321240    0.586536    0.878994    11.00000    0.05872    0.03651 =
         0.06105    0.00000    0.00083   -0.00297
AFIX  43
H36A  2    0.322918    0.619004    0.873773    11.00000   -1.20000
AFIX   0
C37   1    0.317863    0.488882    0.890246    11.00000    0.08003    0.05043 =
         0.08404   -0.00580    0.00512   -0.00880
AFIX  43
H37A  2    0.318509    0.456168    0.892828    11.00000   -1.20000
AFIX   0
C38   1    0.289114    0.557198    0.844454    11.00000    0.04190    0.04925 =
         0.05144    0.00404   -0.00674    0.00744
AFIX  43
H38A  2    0.269061    0.571494    0.816522    11.00000   -1.20000
AFIX   0
C39   1    0.286321    0.510115    0.850153    11.00000    0.04000    0.03670 =
         0.04232    0.00160   -0.00032    0.00244
C40   1    0.253218    0.483612    0.811173    11.00000    0.04624    0.04194 =
         0.06220   -0.00478    0.00159    0.00236
C41   1    0.269605    0.439240    0.785592    11.00000    0.05768    0.07731 =
         0.09242   -0.00948   -0.01562    0.00336
AFIX  43
H41A  2    0.301239    0.426432    0.795390    11.00000   -1.20000
AFIX   0
C42   1    0.203585    0.496744    0.797576    11.00000    0.07146    0.04802 =
         0.06769   -0.01448    0.00141    0.00194
AFIX  43
H42A  2    0.190039    0.523520    0.814852    11.00000   -1.20000
AFIX   0
C43   1    0.239419    0.416737    0.748033    11.00000    0.06186    0.06758 =
         0.09459   -0.03049   -0.00322    0.00900
AFIX  43
H43A  2    0.252369    0.390321    0.729426    11.00000   -1.20000
AFIX   0
C44   1    0.173591    0.472418    0.760165    11.00000    0.05341    0.09699 =
         0.06692   -0.01613   -0.00802    0.00735
AFIX  43
H44A  2    0.141282    0.484010    0.750893    11.00000   -1.20000
AFIX   0
C45   1    0.190267    0.430908    0.735788    11.00000    0.04109    0.03947 =
         0.04817   -0.01270    0.00163    0.00356
C46   1    0.167628    0.375822    0.657705    11.00000    0.03736    0.04393 =
         0.04730   -0.00415    0.00515    0.00310
C47   1    0.131296    0.362019    0.616605    11.00000    0.05373    0.05370 =
         0.07681   -0.01721    0.00499    0.00607
C48   1    0.074826    0.365357    0.620516    11.00000    0.06174    0.09731 =
         0.08130   -0.03412    0.00630   -0.01069
AFIX  43
H48A  2    0.058852    0.378664    0.652184    11.00000   -1.20000
AFIX   0
C49   1    0.047209    0.348118    0.575779    11.00000    0.05629    0.10262 =
         0.11383   -0.02624   -0.00400    0.00802
AFIX  43
H49A  2    0.011649    0.350407    0.577091    11.00000   -1.20000
AFIX   0
C50   1    0.068471    0.328400    0.530842    11.00000    0.07352    0.08714 =
         0.09266   -0.03280   -0.01488    0.01148
AFIX  43
H50A  2    0.048112    0.315171    0.502417    11.00000   -1.20000
AFIX   0
C51   1    0.121119    0.327444    0.526090    11.00000    0.06103    0.04861 =
         0.06110   -0.01113   -0.00079   -0.00056
C52   1    0.151955    0.304184    0.479893    11.00000    0.06022    0.06023 =
         0.06310   -0.00226    0.00031   -0.00196

REM Ligand 3
O9    4    0.404688    0.824970    0.905763    11.00000    0.07939    0.04559 =
         0.07860   -0.00624   -0.00378    0.00314
O10   4    0.450739    0.688252    0.848402    11.00000    0.05326    0.04032 =
         0.06110    0.00362    0.00577   -0.00649
O11   4    0.319980    0.341979    0.623814    11.00000    0.06082    0.04336 =
         0.05409    0.00247    0.00477   -0.00817
O12   4    0.189537    0.252280    0.590431    11.00000    0.06277    0.04796 =
         0.07938   -0.00667   -0.00324   -0.00672
N13   3    0.434546    0.894878    0.879513    11.00000    0.11584    0.04441 =
         0.09968   -0.00629    0.01408    0.00617
N14   3    0.456400    0.776698    0.831061    11.00000    0.05808    0.04838 =
         0.07704   -0.00634   -0.00351   -0.00348
N15   3    0.474765    0.671212    0.756255    11.00000    0.04649    0.03710 =
         0.07391    0.00025    0.00493   -0.00131
N16   3    0.368421    0.339279    0.705168    11.00000    0.04969    0.05061 =
         0.06290   -0.01265   -0.00498   -0.00923
N17   3    0.275344    0.262266    0.645758    11.00000    0.05044    0.04230 =
         0.06450    0.00034    0.00476   -0.01038
N18   3    0.183669    0.174014    0.606017    11.00000    0.06918    0.06230 =
         0.07875   -0.01739   -0.00027   -0.00941
C53   1    0.429855    0.849107    0.874809    11.00000    0.07422    0.04640 =
         0.06841    0.00566    0.00246   -0.00511
C54   1    0.460095    0.825869    0.828151    11.00000    0.08575    0.04979 =
         0.10903   -0.00599    0.00394   -0.01258
C55   1    0.489508    0.847789    0.787869    11.00000    0.13766    0.06248 =
         0.11482    0.00557    0.03534   -0.01036
AFIX  43
H55A  2    0.495286    0.880134    0.788881    11.00000   -1.20000
AFIX   0
C56   1    0.510900    0.818937    0.744313    11.00000    0.12493    0.08059 =
         0.11561    0.01522    0.03161    0.00242
AFIX  43
H56A  2    0.527854    0.833396    0.714051    11.00000   -1.20000
AFIX   0
C57   1    0.507611    0.770636    0.744994    11.00000    0.09322    0.05670 =
         0.10458   -0.00101    0.02807   -0.01796
AFIX  43
H57A  2    0.523703    0.751322    0.718345    11.00000   -1.20000
AFIX   0
C58   1    0.477020    0.753184    0.790713    11.00000    0.05757    0.05189 =
         0.08943    0.00055    0.00523   -0.00935
C59   1    0.468937    0.697832    0.802568    11.00000    0.03864    0.03481 =
         0.07664    0.00205   -0.00556   -0.00468
C60   1    0.462150    0.623660    0.752812    11.00000    0.04369    0.04566 =
         0.05418   -0.00157   -0.00878    0.00410
C61   1    0.467331    0.601350    0.700483    11.00000    0.05212    0.05089 =
         0.05558    0.00515    0.00594    0.00615
AFIX  43
H61A  2    0.480686    0.618679    0.670199    11.00000   -1.20000
AFIX   0
C62   1    0.442909    0.597042    0.798475    11.00000    0.06790    0.04011 =
         0.06182   -0.00887    0.00406    0.00445
AFIX  43
H62A  2    0.438515    0.610257    0.834521    11.00000   -1.20000
AFIX   0
C63   1    0.454470    0.556913    0.690864    11.00000    0.05218    0.05467 =
         0.05469   -0.00773    0.00419   -0.00603
AFIX  43
H63A  2    0.459151    0.544128    0.654634    11.00000   -1.20000
AFIX   0
C64   1    0.430664    0.550285    0.787944    11.00000    0.04716    0.04210 =
         0.05300    0.00280    0.00234   -0.00595
AFIX  43
H64A  2    0.419512    0.531894    0.818415    11.00000   -1.20000
AFIX   0
C65   1    0.434157    0.529215    0.733963    11.00000    0.03926    0.04776 =
         0.06814    0.00040    0.00339    0.00041
C66   1    0.417536    0.479254    0.724197    11.00000    0.04663    0.04999 =
         0.05333    0.00100    0.00049    0.00699
C67   1    0.397379    0.463977    0.676649    11.00000    0.07753    0.06101 =
         0.08497    0.01306   -0.00562   -0.00061
AFIX  43
H67A  2    0.394479    0.484997    0.646314    11.00000   -1.20000
AFIX   0
C68   1    0.422058    0.445117    0.767717    11.00000    0.05202    0.05034 =
         0.06361   -0.01018   -0.00715   -0.00227
AFIX  43
H68A  2    0.436049    0.453339    0.802896    11.00000   -1.20000
AFIX   0
C69   1    0.380269    0.418881    0.668793    11.00000    0.08056    0.05547 =
         0.08777   -0.00746   -0.02593   -0.01322
AFIX  43
H69A  2    0.365069    0.410933    0.634148    11.00000   -1.20000
AFIX   0
C70   1    0.405530    0.398943    0.758021    11.00000    0.06102    0.05656 =
         0.06740    0.01072    0.00454   -0.00500
AFIX  43
H70A  2    0.409301    0.376604    0.786813    11.00000   -1.20000
AFIX   0
C71   1    0.384591    0.386233    0.708721    11.00000    0.04107    0.04844 =
         0.05234   -0.00333   -0.00461   -0.00026
C72   1    0.335227    0.322028    0.664754    11.00000    0.05459    0.05048 =
         0.07717   -0.00337    0.02063   -0.00290
C73   1    0.318187    0.270186    0.674860    11.00000    0.06139    0.04233 =
         0.06968    0.01195   -0.00586   -0.00038
C74   1    0.341334    0.236872    0.706720    11.00000    0.08137    0.06743 =
         0.12767   -0.00893   -0.02016   -0.01652
AFIX  43
H74A  2    0.371161    0.244105    0.726672    11.00000   -1.20000
AFIX   0
C75   1    0.320523    0.191038    0.709957    11.00000    0.11705    0.08385 =
         0.12601   -0.00032   -0.04135   -0.00710
AFIX  43
H75A  2    0.335046    0.167659    0.732647    11.00000   -1.20000
AFIX   0
C76   1    0.278493    0.183272    0.678279    11.00000    0.10443    0.06052 =
         0.11443    0.01095   -0.01853   -0.01524
AFIX  43
H76A  2    0.264362    0.153181    0.677144    11.00000   -1.20000
AFIX   0
C77   1    0.256377    0.218161    0.648116    11.00000    0.08359    0.04663 =
         0.06126   -0.00068    0.00577   -0.00024
C78   1    0.206253    0.216840    0.611708    11.00000    0.05824    0.05276 =
         0.05142   -0.00940    0.00874   -0.01580

REM Terminal 1

DELU C84 C85

C79   1    0.395502    0.832508    1.104851    11.00000    0.07872    0.07624 =
         0.05928   -0.01788   -0.00148   -0.00629
AFIX  13
H79A  2    0.426996    0.820870    1.086866    11.00000   -1.20000
AFIX   0
C80   1    0.400326    0.883543    1.111236    11.00000    0.11567    0.10155 =
         0.09697   -0.00781   -0.01352   -0.00442
AFIX  33
H80A  2    0.404057    0.897779    1.074243    11.00000   -1.50000
H80B  2    0.370187    0.895777    1.129549    11.00000   -1.50000
H80C  2    0.429905    0.890617    1.134112    11.00000   -1.50000
AFIX   0
C81   1    0.389632    0.808196    1.159857    11.00000    0.09246    0.08793 =
         0.08926   -0.00479   -0.00309    0.00610
C82   1    0.346065    0.803615    1.191325    11.00000    0.06915    0.11190 =
         0.08568   -0.00637   -0.00359    0.01771
AFIX  43
H82A  2    0.316440    0.815847    1.174891    11.00000   -1.20000
AFIX   0
C83   1    0.340327    0.784153    1.241959    11.00000    0.14454    0.14558 =
         0.08279    0.01559    0.00998    0.00340
AFIX  43
H83A  2    0.308597    0.780528    1.259570    11.00000   -1.20000
AFIX   0
C84   1    0.386342    0.769437    1.266818    11.00000    0.20393    0.16860 =
         0.08093    0.02387    0.00796   -0.00460
AFIX  43
H84A  2    0.386183    0.762941    1.305779    11.00000   -1.20000
AFIX   0
C85   1    0.432992    0.763715    1.237166    11.00000    0.20773    0.31890 =
         0.20227    0.10450    0.02450    0.04735
AFIX  43
H85A  2    0.459832    0.744933    1.250083    11.00000   -1.20000
AFIX   0
C86   1    0.434437    0.789351    1.186291    11.00000    0.08735    0.12983 =
         0.11336    0.00733    0.00260    0.01272
AFIX  43
H86A  2    0.466020    0.794369    1.168853    11.00000   -1.20000
AFIX   0

REM Terminal 2

DELU C89 C90
DELU C89 C94
DELU C91 C92
DELU C90 C91
DELU C92 C93

C87   1    0.314826    0.172288    0.477670    11.00000    0.12640    0.08262 =
         0.10739   -0.03252    0.03967    0.00133
AFIX  13
H87A  2    0.284063    0.178224    0.500631    11.00000   -1.20000
AFIX   0
C88   1    0.295066    0.140364    0.428557    11.00000    0.20416    0.10750 =
         0.19142    0.01026   -0.08518   -0.03805
AFIX  33
H88A  2    0.272905    0.158296    0.404040    11.00000   -1.50000
H88B  2    0.323667    0.128772    0.406876    11.00000   -1.50000
H88C  2    0.276395    0.114267    0.444356    11.00000   -1.50000
AFIX  66
C89   1    0.348347    0.148101    0.516424    11.00000    0.15923    0.09155 =
         0.14800    0.01557   -0.01387    0.02525
C90   1    0.399776    0.160807    0.519083    11.00000    0.15200    0.30284 =
         0.29273    0.07793    0.01117    0.02873
AFIX  43
H90   2    0.413411    0.181252    0.491977    11.00000   -1.20000
AFIX  65
C91   1    0.430825    0.142955    0.562254    11.00000    0.15690    0.16319 =
         0.30282    0.03250   -0.03734    0.01233
AFIX  43
H91   2    0.465234    0.151456    0.564033    11.00000   -1.20000
AFIX  65
C92   1    0.410445    0.112397    0.602768    11.00000    0.36998    0.17063 =
         0.32313    0.07921   -0.06139   -0.01410
AFIX  43
H92   2    0.431219    0.100453    0.631653    11.00000   -1.20000
AFIX  65
C93   1    0.359016    0.099691    0.600110    11.00000    0.29377    0.34588 =
         0.32916    0.06299   -0.00175    0.12459
AFIX  43
H93   2    0.345381    0.079246    0.627217    11.00000   -1.20000
AFIX  65
C94   1    0.327967    0.117543    0.556939    11.00000    0.27882    0.22418 =
         0.28876    0.10625    0.04904    0.02516
AFIX  43
H94   2    0.293557    0.109041    0.555161    11.00000   -1.20000
AFIX   0
REM Terminal 3

C95   1    0.563257    0.825265    1.005027    11.00000    0.08797    0.08221 =
         0.08984    0.00300   -0.01452   -0.01177
AFIX  13
H95A  2    0.562429    0.823555    0.963202    11.00000   -1.20000
AFIX   0
C96   1    0.531452    0.863702    1.019586    11.00000    0.11188    0.09183 =
         0.17789   -0.00649   -0.04100   -0.00083
AFIX  33
H96A  2    0.545497    0.892180    1.003877    11.00000   -1.50000
H96B  2    0.497712    0.858640    1.004355    11.00000   -1.50000
H96C  2    0.529516    0.866430    1.060427    11.00000   -1.50000
AFIX  66
C97   1    0.620325    0.833173    1.020808    11.00000    0.07195    0.06466 =
         0.09468   -0.00178   -0.01287   -0.02169
C98   1    0.634424    0.853666    1.072436    11.00000    0.16393    0.12843 =
         0.11827   -0.01389   -0.00943   -0.02757
AFIX  43
H98   2    0.609355    0.863503    1.098072    11.00000   -1.20000
AFIX  65
C99   1    0.685992    0.859455    1.085750    11.00000    0.12371    0.13877 =
         0.19851   -0.03568   -0.08077   -0.01791
AFIX  43
H99   2    0.695425    0.873166    1.120293    11.00000   -1.20000
AFIX  65
C100  1    0.723462    0.844752    1.047435    11.00000    0.12568    0.09595 =
         0.17577    0.00820   -0.01123   -0.01957
AFIX  43
H100  2    0.757964    0.848626    1.056343    11.00000   -1.20000
AFIX  65
C101  1    0.709363    0.824260    0.995806    11.00000    0.17839    0.15650 =
         0.18138   -0.01823   -0.01083    0.00582
AFIX  43
H101  2    0.734432    0.814423    0.970171    11.00000   -1.20000
AFIX  65
C102  1    0.657795    0.818470    0.982492    11.00000    0.08284    0.11676 =
         0.18143    0.01566   -0.00883   -0.00399
AFIX  43
H102  2    0.648362    0.804759    0.947949    11.00000   -1.20000
AFIX   0
REM Terminal 4

DELU C107 C108
DELU C108 C109

C103  1    0.160940    0.258012    0.393711    11.00000    0.08498    0.11831 =
         0.10463   -0.04009   -0.01442   -0.00159
AFIX  13
H10E  2    0.193074    0.247511    0.411312    11.00000   -1.20000
AFIX   0
C104  1    0.127885    0.211534    0.377682    11.00000    0.22126    0.15816 =
         0.21210   -0.06096    0.10787   -0.05364
AFIX  33
H10F  2    0.120073    0.194336    0.411933    11.00000   -1.50000
H10G  2    0.096568    0.220821    0.359278    11.00000   -1.50000
H10H  2    0.147414    0.191888    0.352331    11.00000   -1.50000
AFIX  66
C105  1    0.174012    0.285729    0.342900    11.00000    0.12403    0.17545 =
         0.09773   -0.04737    0.01061   -0.02426
C106  1    0.222993    0.280855    0.320212    11.00000    0.14937    0.15798 =
         0.15074   -0.03444   -0.02499   -0.00744
AFIX  43
H106  2    0.247082    0.262086    0.338692    11.00000   -1.20000
AFIX  65
C107  1    0.235969    0.304034    0.269904    11.00000    0.29671    0.25644 =
         0.23281   -0.02936    0.09100    0.00442
AFIX  43
H107  2    0.268740    0.300773    0.254725    11.00000   -1.20000
AFIX  65
C108  1    0.199965    0.332087    0.242284    11.00000    0.47876    0.29817 =
         0.53580    0.07511    0.05177    0.11452
AFIX  43
H108  2    0.208647    0.347595    0.208625    11.00000   -1.20000
AFIX  65
C109  1    0.150984    0.336961    0.264971    11.00000    0.43368    0.33881 =
         0.13810    0.00354   -0.04348   -0.00654
AFIX  43
H109  2    0.126894    0.355730    0.246491    11.00000   -1.20000
AFIX  65
C110  1    0.138007    0.313782    0.315279    11.00000    0.28656    0.37690 =
         0.13168    0.06547   -0.05134    0.06379
AFIX  43
H110  2    0.105235    0.317044    0.330458    11.00000   -1.20000
AFIX   0
REM Terminal 5

SIMU C113 C114

C111  1    0.400567    0.921099    0.921873    11.00000    0.12059    0.05732 =
         0.11765    0.00825   -0.00209   -0.01132
AFIX  13
H11B  2    0.394971    0.901746    0.956007    11.00000   -1.20000
AFIX   0
C112  1    0.433453    0.966611    0.937790    11.00000    0.17360    0.09905 =
         0.16488   -0.03169   -0.01995   -0.01035
AFIX  33
H11D  2    0.464861    0.957073    0.955809    11.00000   -1.50000
H11E  2    0.441092    0.984004    0.903636    11.00000   -1.50000
H11F  2    0.414214    0.986169    0.963514    11.00000   -1.50000
AFIX  66
C113  1    0.355242    0.930495    0.896103    11.00000    0.12924    0.09791 =
         0.11798   -0.00505    0.00178    0.00343
C114  1    0.350346    0.956976    0.846411    11.00000    0.14158    0.20520 =
         0.21582    0.01327   -0.03844    0.01126
AFIX  43
H114  2    0.379345    0.969348    0.828790    11.00000   -1.20000
AFIX  65
C115  1    0.302107    0.964967    0.823057    11.00000    0.29587    0.28261 =
         0.22217    0.02757   -0.03394   -0.03900
AFIX  43
H115  2    0.298831    0.982684    0.789811    11.00000   -1.20000
AFIX  65
C116  1    0.258763    0.946476    0.849395    11.00000    0.26777    0.36295 =
         0.25493    0.08292    0.07845    0.06445
AFIX  43
H116  2    0.226489    0.951822    0.833769    11.00000   -1.20000
AFIX  65
C117  1    0.263659    0.919995    0.899086    11.00000    0.16452    0.17743 =
         0.24392   -0.01813    0.05586   -0.03552
AFIX  43
H117  2    0.234659    0.907624    0.916707    11.00000   -1.20000
AFIX  65
C118  1    0.311897    0.912004    0.922441    11.00000    0.11185    0.12882 =
         0.23616    0.04310    0.04510    0.02944
AFIX  43
H118  2    0.315173    0.894287    0.955687    11.00000   -1.20000
AFIX   0
REM Terminal 6

DELU C123 C124
DELU C124 C125
DELU C125 C126

C119  1    0.137612    0.169368    0.569402    11.00000    0.08552    0.06028 =
         0.08651   -0.01254    0.00527   -0.01203
AFIX  13
H11C  2    0.136779    0.196762    0.543894    11.00000   -1.20000
AFIX   0
C120  1    0.140267    0.125557    0.532113    11.00000    0.10421    0.09824 =
         0.10942   -0.02692   -0.00897   -0.01063
AFIX  33
H12B  2    0.170926    0.126468    0.509423    11.00000   -1.50000
H12C  2    0.140683    0.097992    0.555919    11.00000   -1.50000
H12D  2    0.110868    0.124538    0.507445    11.00000   -1.50000
AFIX  66
C121  1    0.092391    0.171971    0.606046    11.00000    0.10251    0.07563 =
         0.09683   -0.01646    0.00372   -0.01469
C122  1    0.088567    0.141204    0.652092    11.00000    0.10907    0.21017 =
         0.12576   -0.00741   -0.00584    0.00564
AFIX  43
H122  2    0.115590    0.121017    0.660698    11.00000   -1.20000
AFIX  65
C123  1    0.044354    0.140609    0.685274    11.00000    0.27555    0.38081 =
         0.27830    0.00029    0.04868    0.09284
AFIX  43
H123  2    0.041796    0.120023    0.716082    11.00000   -1.20000
AFIX  65
C124  1    0.003965    0.170781    0.672411    11.00000    0.13281    0.22708 =
         0.14934   -0.06620    0.04824   -0.03130
AFIX  43
H124  2   -0.025616    0.170383    0.694613    11.00000   -1.20000
AFIX  65
C125  1    0.007789    0.201549    0.626366    11.00000    0.19364    0.47326 =
         0.22727    0.06048    0.04819    0.00727
AFIX  43
H125  2   -0.019234    0.221736    0.617760    11.00000   -1.20000
AFIX  65
C126  1    0.052001    0.202144    0.593183    11.00000    0.13411    0.17720 =
         0.13261    0.00065   -0.00746    0.02484
AFIX  43
H126  2    0.054559    0.222730    0.562375    11.00000   -1.20000
AFIX   0
HKLF 4


REM  BCYCT30 in P2(1)2(1)2
REM wR2 = 0.1240, GooF = S = 0.941, Restrained GooF = 0.942 for all data
REM R1 = 0.0524 for 21847 Fo > 4sig(Fo) and 0.0774 for all 31661 data
REM 1363 parameters refined using 17 restraints

END

WGHT      0.0666      0.0000

REM Highest difference peak  0.593,  deepest hole -0.334,  1-sigma level  0.061
Q1    1   0.2228  0.3318  0.6071  11.00000  0.05    0.49
Q2    1   0.3696  0.7557  0.9157  11.00000  0.05    0.48
Q3    1   0.2022  0.3090  0.5750  11.00000  0.05    0.46
Q4    1   0.2818  0.3317  0.5721  11.00000  0.05    0.45
Q5    1   0.3728  0.7299  0.9168  11.00000  0.05    0.44
Q6    1   0.4504  0.7277  0.9175  11.00000  0.05    0.42
Q7    1   0.4503  0.7569  0.9146  11.00000  0.05    0.41
Q8    1   0.2025  0.3297  0.5737  11.00000  0.05    0.41
Q9    1   0.2815  0.3079  0.5724  11.00000  0.05    0.41
Q10   1   0.3857  0.7522  0.9514  11.00000  0.05    0.40
;
_shelx_res_checksum                61844
_shelx_hkl_file
;
   0   0   1     259       1                                                         -15   45.18   -9.10  1.0000
   0   0   1     259       4                                                          -7   45.18   -9.10  1.0000
   0   0   1     259       1                                                         -17   45.18   -9.10  1.0000
   0   0   1     259       2                                                         -16   45.18   -9.10  1.0000
   0   0  -1     259       2                                                         -16   45.18    9.10  1.0000
   0   0  -1     259       2                                                         -13   45.18    9.10  1.0000
   0   0  -1     259       1                                                         -18   45.18    9.10  1.0000
   0   0  -1     259       3                                                         -12   45.18    9.10  1.0000
   0   0  -2   16292     555                                                       10266  -75.17   -5.18  1.0000
   0   0   2   15634     519                                                        9777  -75.17    5.18  1.0000
   0   0  -2   16367     519                                                       10325  -75.17   -5.18  1.0000
   0   0   3    3861      78                                                        1415 -283.97   25.22  1.0000
   0   0   3    3861      86                                                        1415 -283.97   25.22  1.0000
   0   0   3    3959      77                                                        1356 -283.97   25.22  1.0000
   0   0  -3    4109      85                                                        1290 -283.97  -25.22  1.0000
   0   0  -3    3987      89                                                        1361 -283.97  -25.22  1.0000
   0   0  -3    3994      78                                                        1357 -283.97  -25.22  1.0000
   0   0  -3    3910      78                                                        1408 -283.97  -25.22  1.0000
   0   0   3    3959      81                                                        1356 -283.97   25.22  1.0000
   0   0  -4     434     120                                                        1845 -180.76   19.85  1.0000
   0   0  -4     380     107                                                        1964 -180.76   19.85  1.0000
   0   0   4     550     110                                                        1647 -180.76  -19.85  1.0000
   0   0   4     368     107                                                        2026 -180.76  -19.85  1.0000
   0   0   4     449     116                                                        1843 -180.76  -19.85  1.0000
   0   0   4     468     112                                                        1802 -180.76  -19.85  1.0000
   0   0  -4     320     108                                                        2112 -180.76   19.85  1.0000
   0   0  -4     496     116                                                        1722 -180.76   19.85  1.0000
   0   0  -5     130      23                                                          78   52.35  -19.18  1.0000
   0   0   5     171      24                                                          42   52.35   19.18  1.0000
   0   0  -5     166      29                                                          51   52.35  -19.18  1.0000
   0   0   5     214      26                                                          24   52.35   19.18  1.0000
   0   0   5     108      21                                                          85   52.35   19.18  1.0000
   0   0  -5     152      21                                                          60   52.35  -19.18  1.0000
   0   0  -5     234      26                                                          20   52.35  -19.18  1.0000
   0   0   5     177      24                                                          39   52.35   19.18  1.0000
   0   0  -6   18908     576                                                       10533  100.31   -1.82  1.0000
   0   0  -6   18815     582                                                       10464  100.31   -1.82  1.0000
   0   0   6   19238     558                                                       10755  100.31    1.82  1.0000
   0   0   6   18399     541                                                       10130  100.31    1.82  1.0000
   0   0  -6   18170     535                                                        9984  100.31   -1.82  1.0000
   0   0  -6   18047     536                                                        9893  100.31   -1.82  1.0000
   0   0   6   18477     575                                                       10188  100.31    1.82  1.0000
   0   0   6   17996     534                                                        9832  100.31    1.82  1.0000
   0   0   7      97      27                                                          20  -38.13   -9.68  1.0000
   0   0  -7     189      26                                                         -18  -38.13    9.68  1.0000
   0   0   7     117      24                                                          11  -38.13   -9.68  1.0000
   0   0  -7     189      23                                                         -22  -38.13    9.68  1.0000
   0   0  -7     108      33                                                          25  -38.13    9.68  1.0000
   0   0   7     189      34                                                         -10  -38.13   -9.68  1.0000
   0   0   8    6635     737                                                       13961 -104.78   -7.13  1.0000
   0   0  -8    7082     787                                                       14537 -104.78    7.13  1.0000
   0   0   8    6817     761                                                       14224 -104.78   -7.13  1.0000
   0   0  -8    6334     730                                                       13454 -104.78    7.13  1.0000
   0   0   8    6503     729                                                       13769 -104.78   -7.13  1.0000
   0   0  -8    6734     732                                                       14036 -104.78    7.13  1.0000
   0   0   9    1565     208                                                        3342   52.17    2.79  1.0000
   0   0   9    1614     203                                                        3414   52.17    2.79  1.0000
   0   0  -9    1699     199                                                        3524   52.17   -2.79  1.0000
   0   0  -9    1672     219                                                        3485   52.17   -2.79  1.0000
   0   0  -9    1583     198                                                        3355   52.17   -2.79  1.0000
   0   0   9    1470     194                                                        3203   52.17    2.79  1.0000
   0   0 -10     948     160                                                        2757   61.86    6.28  1.0000
   0   0  10     795     168                                                        2476   61.86   -6.28  1.0000
   0   0  10     835     155                                                        2546   61.86   -6.28  1.0000
   0   0 -10     751     157                                                        2412   61.86    6.28  1.0000
   0   0  10     882     162                                                        2628   61.86   -6.28  1.0000
   0   0 -10     754     175                                                        2417   61.86    6.28  1.0000
   0   0  11    2651     236                                                        3542   23.01    0.09  1.0000
   0   0 -11    2856     228                                                        3778   23.01   -0.09  1.0000
   0   0 -11    2707     252                                                        3607   23.01   -0.09  1.0000
   0   0 -11    3422     231                                                        4426   23.01   -0.09  1.0000
   0   0  11    2799     233                                                        3713   23.01    0.09  1.0000
   0   0  11    3050     224                                                        4001   23.01    0.09  1.0000
   0   0 -12   14753     880                                                       17244   28.59   -7.19  1.0000
   0   0  12   14157     873                                                       16673   28.59    7.19  1.0000
   0   0  12   14606     913                                                       17160   28.59    7.19  1.0000
   0   0 -12   13859     877                                                       16276   28.59   -7.19  1.0000
   0   0 -12   13742     944                                                       16150   28.59   -7.19  1.0000
   0   0  12   13890     888                                                       16383   28.59    7.19  1.0000
   0   0  13     449      59                                                          87  -34.30   -2.84  1.0000
   0   0 -13     526      45                                                         120  -34.30    2.84  1.0000
   0   0 -13     145      34                                                         -25  -34.30    2.84  1.0000
   0   0 -13     476      55                                                          97  -34.30    2.84  1.0000
   0   0  13     318      41                                                          35  -34.30   -2.84  1.0000
   0   0 -14    2804     245                                                        4105   31.90    0.44  1.0000
   0   0 -14    2646     271                                                        3913   31.90    0.44  1.0000
   0   0  14    2840     251                                                        4145   31.90   -0.44  1.0000
   0   0 -14    2735     246                                                        4021   31.90    0.44  1.0000
   0   0  14    2573     262                                                        3821   31.90   -0.44  1.0000
   0   0  15     635     100                                                         563    4.04    1.86  1.0000
   0   0 -15     810      86                                                         737    4.04   -1.86  1.0000
   0   0 -15     697      97                                                         629    4.04   -1.86  1.0000
   0   0  15     658      80                                                         584    4.04    1.86  1.0000
   0   0 -16       4      44                                                         -23   -6.01   -0.27  1.0000
   0   0  16      10      44                                                          27   -6.01    0.27  1.0000
   0   0 -16       4      56                                                         -67   -6.01   -0.27  1.0000
   0   0  16       4      56                                                         -44   -6.01    0.27  1.0000
   0   0  17     482      88                                                         652  -10.37    0.28  1.0000
   0   0 -17     339     102                                                         485  -10.37   -0.28  1.0000
   0   0  17     571     115                                                         755  -10.37    0.28  1.0000
   0   0 -17     527      91                                                         705  -10.37   -0.28  1.0000
   0   0 -18    1446     179                                                        2363  -30.39   -0.28  1.0000
   0   0 -18    1278     201                                                        2147  -30.39   -0.28  1.0000
   0   0  18    1604     180                                                        2563  -30.39    0.28  1.0000
   0   0  18    1478     204                                                        2402  -30.39    0.28  1.0000
   0   0  19      25      63                                                         102   14.26    3.76  1.0000
   0   0 -19      23      83                                                         100   14.26   -3.76  1.0000
   0   0 -19      14      57                                                           2   14.26   -3.76  1.0000
   0   0  19      15      89                                                          81   14.26    3.76  1.0000
   0   0  20     514      78                                                         290   16.30    0.29  1.0000
   0   0  20     397     103                                                         204   16.30    0.29  1.0000
   0   0 -20     555      78                                                         323   16.30   -0.29  1.0000
   0   0 -20     447      96                                                         242   16.30   -0.29  1.0000
   0   0 -21    1245     173                                                        1318    2.99   -1.02  1.0000
   0   0  21    1513     183                                                        1598    2.99    1.02  1.0000
   0   0 -21    1168     138                                                        1238    2.99   -1.02  1.0000
   0   0  21    1244     142                                                        1321    2.99    1.02  1.0000
   0   0  22     763     143                                                         743    1.07   -0.81  1.0000
   0   0 -22     798     114                                                         777    1.07    0.81  1.0000
   0   0 -22     856     146                                                         834    1.07    0.81  1.0000
   0   0  22    1056     123                                                        1032    1.07   -0.81  1.0000
   0   0 -23     857     142                                                         794   -3.35    1.51  1.0000
   0   0  23     924     156                                                         851   -3.35   -1.51  1.0000
   0   0 -23     937     118                                                         871   -3.35    1.51  1.0000
   0   0  23     914     119                                                         842   -3.35   -1.51  1.0000
   0   0 -24       1      87                                                         -65    1.44   -1.75  1.0000
   0   0  24       1      72                                                        -233    1.44    1.75  1.0000
   0   0  24      33      70                                                          41    1.44    1.75  1.0000
   0   0 -24       1      55                                                        -146    1.44   -1.75  1.0000
   0   0 -25      11      92                                                         -82   -9.29    0.09  1.0000
   0   0  25     142     106                                                          75   -9.29   -0.09  1.0000
   0   0  25     394      84                                                         276   -9.29   -0.09  1.0000
   0   0 -25     137      76                                                          72   -9.29    0.09  1.0000
   0   0  26     302      88                                                         306    0.32   -0.11  1.0000
   0   0 -26     190      82                                                         193    0.32    0.11  1.0000
   0   0  26      63     115                                                          65    0.32   -0.11  1.0000
   0   0  27     225      76                                                         160    6.57    1.79  1.0000
   0   0  27      78     115                                                          42    6.57    1.79  1.0000
   0   0 -27     137      81                                                          91    6.57   -1.79  1.0000
   0   0 -28       8      76                                                          41   -1.55   14.29  1.0000
   0   0  28       6     122                                                          25   -1.55  -14.29  1.0000
   0   0  28      45      77                                                         116   -1.55  -14.29  1.0000
   0   0 -29     277     125                                                         194    7.87   -0.08  1.0000
   0   0  29      67     127                                                          30    7.87    0.08  1.0000
   0   0  30       0      98                                                        -316    1.00    0.96  1.0000
   0   0 -30       0     114                                                         -39    1.00   -0.96  1.0000
  -1   0   2   22231     786                                                       14570    0.52  -81.28  1.0000
   1   0  -2   21362     752                                                       13868    0.52   81.28  1.0000
   1   0   2   23049     805                                                       14924   -5.89  -85.17  1.0000
  -1   0   2   22455     752                                                       14751    0.52  -81.28  1.0000
   1   0  -2   22674     804                                                       14929    0.52   81.28  1.0000
  -1   0  -2   22410     752                                                       14410   -5.89   85.17  1.0000
   1   0  -2   23210     753                                                       15364    0.52   81.28  1.0000
  -1   0   3    1597     417                                                        7820   -4.17  366.63  1.0000
   1   0   3    1767     417                                                        7622   -5.81  369.36  1.0000
  -1   0  -3    1667     417                                                        7836   -5.81 -369.36  1.0000
   1   0   3    1434     450                                                        8373   -5.81  369.36  1.0000
   1   0  -3    1478     448                                                        8091   -4.17 -366.63  1.0000
  -1   0   3    1317     436                                                        8488   -4.17  366.63  1.0000
  -1   0   3    1621     417                                                        7767   -4.17  366.63  1.0000
   1   0   3    1571     417                                                        8051   -5.81  369.36  1.0000
  -1   0   3    1245     448                                                        8678   -4.17  366.63  1.0000
   1   0   3    1432     433                                                        8379   -5.81  369.36  1.0000
   1   0  -3    1536     418                                                        7956   -4.17 -366.63  1.0000
   1   0  -3    1547     417                                                        7932   -4.17 -366.63  1.0000
  -1   0  -3    1470     450                                                        8286   -5.81 -369.36  1.0000
  -1   0  -3    1739     417                                                        7680   -5.81 -369.36  1.0000
   1   0   4    7919     245                                                        4492   16.22  -62.64  1.0000
   1   0   4    7935     253                                                        4504   16.22  -62.64  1.0000
   1   0  -4    8256     245                                                        4788   21.47   62.04  1.0000
   1   0  -4    7729     264                                                        4387   21.47   62.04  1.0000
  -1   0  -4    8036     246                                                        4580   16.22   62.64  1.0000
  -1   0  -4    8169     246                                                        4681   16.22   62.64  1.0000
  -1   0   4    8300     245                                                        4822   21.47  -62.04  1.0000
   1   0   4    8021     268                                                        4569   16.22  -62.64  1.0000
  -1   0   4    8126     249                                                        4689   21.47  -62.04  1.0000
   1   0   4    7970     250                                                        4530   16.22  -62.64  1.0000
   1   0  -4    8084     246                                                        4657   21.47   62.04  1.0000
  -1   0   4    7972     264                                                        4572   21.47  -62.04  1.0000
  -1   0   4    8140     256                                                        4700   21.47  -62.04  1.0000
  -1   0  -4    8236     268                                                        4732   16.22   62.64  1.0000
  -1   0   5    1144     310                                                        5482   -2.54  115.09  1.0000
   1   0  -5    1193     288                                                        5588   -2.54 -115.09  1.0000
  -1   0   5    1100     300                                                        5385   -2.54  115.09  1.0000
  -1   0  -5    1139     288                                                        5505    3.56 -115.91  1.0000
   1   0   5    1054     294                                                        5317    3.56  115.91  1.0000
  -1   0  -5    1109     311                                                        5438    3.56 -115.91  1.0000
  -1   0  -5    1066     316                                                        5343    3.56 -115.91  1.0000
   1   0  -5    1113     312                                                        5413   -2.54 -115.09  1.0000
   1   0   5    1037     315                                                        5278    3.56  115.91  1.0000
  -1   0  -5    1103     288                                                        5426    3.56 -115.91  1.0000
   1   0   5    1077     287                                                        5368    3.56  115.91  1.0000
   1   0  -5    1087     288                                                        5357   -2.54 -115.09  1.0000
  -1   0   5    1056     292                                                        5286   -2.54  115.09  1.0000
  -1   0   5    1103     287                                                        5392   -2.54  115.09  1.0000
   1   0   5    1064     297                                                        5339    3.56  115.91  1.0000
  -1   0  -6     865     129                                                        2029    4.66   44.69  1.0000
   1   0  -6     896     129                                                        2190    7.18   48.11  1.0000
  -1   0  -6     957     128                                                        2169    4.66   44.69  1.0000
   1   0   6     964     150                                                        2179    4.66  -44.69  1.0000
  -1   0   6     863     133                                                        2138    7.18  -48.11  1.0000
   1   0   6     807     136                                                        1940    4.66  -44.69  1.0000
   1   0   6     972     126                                                        2192    4.66  -44.69  1.0000
   1   0  -6     842     127                                                        2105    7.18   48.11  1.0000
   1   0   6     972     130                                                        2191    4.66  -44.69  1.0000
  -1   0   6     815     137                                                        2062    7.18  -48.11  1.0000
   1   0  -6     866     143                                                        2143    7.18   48.11  1.0000
  -1   0   6     906     126                                                        2206    7.18  -48.11  1.0000
  -1   0   6     898     142                                                        2193    7.18  -48.11  1.0000
  -1   0  -6     918     148                                                        2110    4.66   44.69  1.0000
  -1   0  -6     950     141                                                        2159    4.66   44.69  1.0000
   1   0   7     782     198                                                        3346   -1.53  -85.70  1.0000
  -1   0   7     883     189                                                        3463    0.94  -83.45  1.0000
  -1   0  -7     785     207                                                        3353   -1.53   85.70  1.0000
   1   0   7     722     187                                                        3221   -1.53  -85.70  1.0000
   1   0  -7     710     208                                                        3111    0.94   83.45  1.0000
   1   0   7     757     214                                                        3294   -1.53  -85.70  1.0000
  -1   0  -7     767     190                                                        3314   -1.53   85.70  1.0000
   1   0   7     842     195                                                        3469   -1.53  -85.70  1.0000
  -1   0   7     811     197                                                        3319    0.94  -83.45  1.0000
   1   0  -7     866     190                                                        3429    0.94   83.45  1.0000
  -1   0   7     920     200                                                        3536    0.94  -83.45  1.0000
   1   0  -7     865     191                                                        3427    0.94   83.45  1.0000
  -1   0  -7     700     189                                                        3174   -1.53   85.70  1.0000
  -1   0  -8    3072      81                                                        1115   -3.93  -63.80  1.0000
  -1   0   8    2903      83                                                        1021   -6.01   63.75  1.0000
   1   0  -8    2941      82                                                        1044   -6.01  -63.75  1.0000
  -1   0  -8    2855      91                                                         985   -3.93  -63.80  1.0000
   1   0   8    2763      79                                                         931   -3.93   63.80  1.0000
   1   0   8    3088      79                                                        1124   -3.93   63.80  1.0000
  -1   0  -8    3024      81                                                        1086   -3.93  -63.80  1.0000
  -1   0   8    2874      92                                                        1004   -6.01   63.75  1.0000
  -1   0   8    2878      76                                                        1006   -6.01   63.75  1.0000
   1   0  -8    2959      94                                                        1055   -6.01  -63.75  1.0000
   1   0  -8    2986      80                                                        1071   -6.01  -63.75  1.0000
   1   0   8    3069      94                                                        1113   -3.93   63.80  1.0000
  -1   0  -9    2347     132                                                        1911    4.04  -13.31  1.0000
   1   0  -9    2579     133                                                        2081    5.17  -14.50  1.0000
   1   0  -9    2623     150                                                        2121    5.17  -14.50  1.0000
   1   0  -9    2673     133                                                        2166    5.17  -14.50  1.0000
   1   0   9    2722     131                                                        2251    4.04   13.31  1.0000
  -1   0   9    2453     134                                                        1968    5.17   14.50  1.0000
   1   0   9    2380     133                                                        1941    4.04   13.31  1.0000
   1   0   9    2428     144                                                        1984    4.04   13.31  1.0000
  -1   0  -9    2844     137                                                        2362    4.04  -13.31  1.0000
  -1   0   9    2482     128                                                        1994    5.17   14.50  1.0000
  -1   0  -9    2423     147                                                        1980    4.04  -13.31  1.0000
  -1   0   9    2773     144                                                        2256    5.17   14.50  1.0000
   1   0  10    1930      87                                                         764   -6.68   46.32  1.0000
   1   0 -10    1563      66                                                         559   -6.09  -45.20  1.0000
   1   0  10    1719      65                                                         633   -6.68   46.32  1.0000
  -1   0  10    2046      76                                                         861   -6.09   45.20  1.0000
   1   0 -10    1846      71                                                         733   -6.09  -45.20  1.0000
  -1   0 -10    1699      69                                                         621   -6.68  -46.32  1.0000
   1   0 -10    2034      89                                                         853   -6.09  -45.20  1.0000
  -1   0  10    2031      89                                                         851   -6.09   45.20  1.0000
  -1   0  10    1786      67                                                         695   -6.09   45.20  1.0000
  -1   0 -10    1937      85                                                         768   -6.68  -46.32  1.0000
   1   0  10    2220      73                                                         950   -6.68   46.32  1.0000
  -1   0 -10    1704      70                                                         624   -6.68  -46.32  1.0000
   1   0 -11    1039     149                                                        1788    3.61   28.87  1.0000
  -1   0 -11    1026     147                                                        1770    4.23   28.84  1.0000
  -1   0 -11    1122     129                                                        1896    4.23   28.84  1.0000
  -1   0  11    1017     131                                                        1760    3.61  -28.87  1.0000
   1   0 -11    1125     128                                                        1901    3.61   28.87  1.0000
   1   0  11    1147     145                                                        1929    4.23  -28.84  1.0000
   1   0 -11    1127     128                                                        1903    3.61   28.87  1.0000
   1   0  11    1098     127                                                        1864    4.23  -28.84  1.0000
  -1   0 -11    1160     132                                                        1945    4.23   28.84  1.0000
   1   0  11    1076     122                                                        1836    4.23  -28.84  1.0000
  -1   0  11    1079     144                                                        1841    3.61  -28.87  1.0000
  -1   0  11     941     120                                                        1659    3.61  -28.87  1.0000
  -1   0 -12      83      54                                                          74   -1.92   -1.36  1.0000
  -1   0  12       9      57                                                           6   -1.43    1.47  1.0000
  -1   0  12     143      48                                                         131   -1.43    1.47  1.0000
  -1   0  12      72      35                                                          63   -1.43    1.47  1.0000
   1   0 -12      97      40                                                          87   -1.43   -1.47  1.0000
   1   0 -12     209      61                                                         194   -1.43   -1.47  1.0000
   1   0  12     135      45                                                         124   -1.92    1.36  1.0000
   1   0  12     132      40                                                         121   -1.92    1.36  1.0000
  -1   0 -12      37      43                                                          31   -1.92   -1.36  1.0000
   1   0  12     144      57                                                         133   -1.92    1.36  1.0000
  -1   0 -12      85      45                                                          76   -1.92   -1.36  1.0000
   1   0 -12     114      47                                                         103   -1.43   -1.47  1.0000
  -1   0 -13      69      49                                                          28    2.91   36.36  1.0000
   1   0 -13     162      38                                                         -10    2.62   36.36  1.0000
   1   0  13     163      50                                                         -40    2.91  -36.36  1.0000
  -1   0 -13      66      41                                                          31    2.91   36.36  1.0000
  -1   0 -13     163      37                                                         -22    2.91   36.36  1.0000
   1   0 -13     162      37                                                          -8    2.62   36.36  1.0000
   1   0 -13     162      48                                                         -31    2.62   36.36  1.0000
   1   0  13     163      36                                                         -51    2.91  -36.36  1.0000
   1   0  13      88      34                                                          16    2.91  -36.36  1.0000
  -1   0  13     162      54                                                         -19    2.62  -36.36  1.0000
  -1   0  13     162      35                                                         -76    2.62  -36.36  1.0000
   1   0 -14    1339     144                                                        1938    0.96  -21.24  1.0000
   1   0  14    1409     143                                                        2040    0.80   21.85  1.0000
  -1   0  14    1333     162                                                        1930    0.96   21.24  1.0000
  -1   0  14    1358     143                                                        1961    0.96   21.24  1.0000
  -1   0 -14    1390     143                                                        2017    0.80  -21.85  1.0000
   1   0 -14    1263     164                                                        1846    0.96  -21.24  1.0000
  -1   0 -14    1422     146                                                        2056    0.80  -21.85  1.0000
  -1   0 -14    1289     162                                                        1895    0.80  -21.85  1.0000
   1   0 -14    1297     142                                                        1887    0.96  -21.24  1.0000
   1   0  14    1468     161                                                        2111    0.80   21.85  1.0000
   1   0  15     694     153                                                        1499    2.49   35.75  1.0000
  -1   0 -15     719     125                                                        1537    2.49  -35.75  1.0000
  -1   0  15     707     126                                                        1516    1.41   35.57  1.0000
   1   0 -15     732     152                                                        1552    1.41  -35.57  1.0000
  -1   0  15     647     139                                                        1427    1.41   35.57  1.0000
   1   0  15     761     125                                                        1597    2.49   35.75  1.0000
   1   0 -15     715     125                                                        1527    1.41  -35.57  1.0000
  -1   0 -15     698     143                                                        1505    2.49  -35.75  1.0000
  -1   0 -16     276      78                                                         259   -1.23    1.39  1.0000
   1   0  16     269      62                                                         252   -1.23   -1.39  1.0000
  -1   0  16     293      66                                                         268   -1.54   -1.98  1.0000
  -1   0 -16     311      66                                                         293   -1.23    1.39  1.0000
   1   0  16     383      91                                                         363   -1.23   -1.39  1.0000
   1   0 -16     231      62                                                         209   -1.54    1.98  1.0000
   1   0 -16     367      83                                                         339   -1.54    1.98  1.0000
  -1   0  16     372      90                                                         344   -1.54   -1.98  1.0000
   1   0 -17      10      68                                                         -17   -0.23    8.94  1.0000
  -1   0  17      89      55                                                          40   -0.23   -8.94  1.0000
  -1   0  17      10      63                                                         -32   -0.23   -8.94  1.0000
   1   0  17      10      67                                                         -56    0.21   -9.08  1.0000
   1   0 -17      10      48                                                         -57   -0.23    8.94  1.0000
   1   0  17      68      50                                                          26    0.21   -9.08  1.0000
  -1   0 -17     119      53                                                          61    0.21    9.08  1.0000
  -1   0 -17      56      67                                                          19    0.21    9.08  1.0000
   1   0  18      38      72                                                          36   -1.38    0.47  1.0000
   1   0  18     260      68                                                         255   -1.38    0.47  1.0000
   1   0 -18     165      68                                                         166    0.24    0.14  1.0000
  -1   0 -18     189      80                                                         184   -1.38   -0.47  1.0000
  -1   0 -18     131      66                                                         127   -1.38   -0.47  1.0000
  -1   0  18     246      94                                                         248    0.24   -0.14  1.0000
   1   0 -18      88      80                                                          89    0.24    0.14  1.0000
  -1   0  18      21      59                                                          21    0.24   -0.14  1.0000
   1   0  19     267     109                                                         398   -0.01  -10.36  1.0000
  -1   0 -19     293      83                                                         429   -0.01   10.36  1.0000
   1   0 -19     264      84                                                         396   -0.82   10.56  1.0000
  -1   0 -19     374     106                                                         526   -0.01   10.36  1.0000
   1   0  19     232      78                                                         355   -0.01  -10.36  1.0000
  -1   0  19     256     103                                                         386   -0.82  -10.56  1.0000
   1   0 -19     203     106                                                         321   -0.82   10.56  1.0000
  -1   0  19     223      81                                                         346   -0.82  -10.56  1.0000
   1   0  20     211      98                                                         202   -0.87    0.79  1.0000
  -1   0  20     370     113                                                         367   -1.11    0.12  1.0000
  -1   0  20     414      86                                                         411   -1.11    0.12  1.0000
  -1   0 -20     367     106                                                         355   -0.87   -0.79  1.0000
  -1   0 -20     308      81                                                         297   -0.87   -0.79  1.0000
   1   0 -20     433     109                                                         430   -1.11   -0.12  1.0000
   1   0  20     424      86                                                         412   -0.87    0.79  1.0000
   1   0 -20     255      76                                                         253   -1.11   -0.12  1.0000
   1   0 -21     105     101                                                         268    0.24   17.71  1.0000
  -1   0  21     168     114                                                         365    0.24  -17.71  1.0000
  -1   0 -21     138      85                                                         316   -0.05   17.35  1.0000
   1   0 -21      91      80                                                         245    0.24   17.71  1.0000
  -1   0 -21      95     104                                                         248   -0.05   17.35  1.0000
   1   0  21     339     125                                                         597   -0.05  -17.35  1.0000
   1   0  21     244      90                                                         468   -0.05  -17.35  1.0000
  -1   0  21     184      86                                                         388    0.24  -17.71  1.0000
  -1   0  22     311      82                                                         252    1.49    5.26  1.0000
   1   0  22     391      80                                                         325    0.75    5.10  1.0000
   1   0 -22     120      70                                                          84    1.49   -5.26  1.0000
   1   0 -22     297     101                                                         239    1.49   -5.26  1.0000
   1   0  22      85     101                                                          56    0.75    5.10  1.0000
  -1   0 -22     172      76                                                         129    0.75   -5.10  1.0000
  -1   0  22     136      93                                                          98    1.49    5.26  1.0000
  -1   0 -22     198      98                                                         152    0.75   -5.10  1.0000
   1   0  23      78      70                                                          88    0.36   -1.59  1.0000
   1   0  23      66      98                                                          75    0.36   -1.59  1.0000
  -1   0  23      30      98                                                          36    0.40   -1.53  1.0000
  -1   0  23      77      74                                                          87    0.40   -1.53  1.0000
   1   0 -23       0      59                                                        -103    0.40    1.53  1.0000
  -1   0 -23      17      63                                                          22    0.36    1.59  1.0000
  -1   0 -23      61      94                                                          70    0.36    1.59  1.0000
   1   0 -23      72      96                                                          82    0.40    1.53  1.0000
   1   0  24       0      95                                                         -21   -1.77    0.44  1.0000
  -1   0  24      44      72                                                          45   -0.38   -0.16  1.0000
   1   0 -24       0      59                                                         -48   -0.38    0.16  1.0000
  -1   0 -24     106      73                                                         105   -1.77   -0.44  1.0000
  -1   0  24     148     114                                                         150   -0.38   -0.16  1.0000
  -1   0 -24     189     109                                                         188   -1.77   -0.44  1.0000
   1   0  24       0      61                                                          -7   -1.77    0.44  1.0000
   1   0 -24       0      88                                                         -34   -0.38    0.16  1.0000
   1   0 -25     102     113                                                          90    0.29    1.85  1.0000
  -1   0  25       0     102                                                         -37    0.29   -1.85  1.0000
  -1   0 -25     247     118                                                         219    0.61    2.71  1.0000
   1   0  25     258      80                                                         229    0.61   -2.71  1.0000
  -1   0  25     220      80                                                         202    0.29   -1.85  1.0000
   1   0 -25      37      71                                                          30    0.29    1.85  1.0000
  -1   0 -25     108      74                                                          90    0.61    2.71  1.0000
   1   0  25      15     103                                                           9    0.61   -2.71  1.0000
  -1   0 -26      51      76                                                          50   -0.90    0.22  1.0000
   1   0 -26      87      74                                                          86    0.29    0.24  1.0000
   1   0  26     171      75                                                         168   -0.90   -0.22  1.0000
   1   0  26     149     109                                                         147   -0.90   -0.22  1.0000
  -1   0  26      21     112                                                          20    0.29   -0.24  1.0000
  -1   0  26     370      89                                                         367    0.29   -0.24  1.0000
   1   0 -27      25      68                                                          32    1.49   -1.80  1.0000
  -1   0 -27      58      78                                                          69    1.04   -1.89  1.0000
  -1   0  27     235      86                                                         257    1.49    1.80  1.0000
   1   0  27       1      97                                                        -120    1.04    1.89  1.0000
   1   0  27     147      75                                                         165    1.04    1.89  1.0000
  -1   0  27      84     120                                                          97    1.49    1.80  1.0000
   1   0 -27       1     100                                                         -87    1.49   -1.80  1.0000
   1   0 -28      23      71                                                          12   -1.67    3.60  1.0000
   1   0  28       3     120                                                          -9   -1.38   -4.42  1.0000
  -1   0  28     253      85                                                         214   -1.67   -3.60  1.0000
  -1   0  28       2     117                                                        -172   -1.67   -3.60  1.0000
   1   0 -28     173     107                                                         141   -1.67    3.60  1.0000
  -1   0 -28       3      70                                                         -31   -1.38    4.42  1.0000
  -1   0  29     137      93                                                         275    0.24   13.96  1.0000
   1   0 -29      12     115                                                          69    0.24  -13.96  1.0000
   1   0  29      44     124                                                         124    0.58   12.96  1.0000
  -1   0  29      24     123                                                         -85    0.24   13.96  1.0000
   1   0 -30       2     107                                                         -62   -0.30   -4.01  1.0000
  -1   0  30       2     114                                                        -157   -0.30    4.01  1.0000
   1   0  30       3     107                                                        -188   -0.27    4.58  1.0000
   2   0   0   71287     153                                                        2993  611.37  -13.47  1.0000
  -2   0   0   68917     142                                                        2391  611.37   13.47  1.0000
  -2   0  -1   83770    1934                                                       38402 -267.67    1.10  1.0000
   2   0  -1   80404    1933                                                       37149 -260.10    1.70  1.0000
   2   0  -1   79944    2062                                                       36837 -260.10    1.70  1.0000
   2   0   1   85313    2063                                                       39436 -267.67   -1.10  1.0000
  -2   0   1   81522    1934                                                       37891 -260.10   -1.70  1.0000
   2   0  -2    4359     109                                                        1982   62.67  -11.36  1.0000
  -2   0   2    4562     109                                                        2082   62.67   11.36  1.0000
  -2   0   2    4422     114                                                        1988   62.67   11.36  1.0000
  -2   0   2    4439     110                                                        1999   62.67   11.36  1.0000
   2   0  -2    4397     119                                                        2008   62.67  -11.36  1.0000
   2   0   2    4811     120                                                        2038   69.21    3.88  1.0000
  -2   0   2    4543     119                                                        2069   62.67   11.36  1.0000
  -2   0  -2    4637     110                                                        1939   69.21   -3.88  1.0000
   2   0   2    4667     109                                                        1945   69.21    3.88  1.0000
   2   0  -2    4254     109                                                        1911   62.67  -11.36  1.0000
  -2   0   3    2942      31                                                         278 -202.76   -6.90  1.0000
   2   0  -3    2910      27                                                         300 -202.76    6.90  1.0000
  -2   0   3    3072      25                                                         240 -202.76   -6.90  1.0000
   2   0  -3    2819      32                                                         331 -202.76    6.90  1.0000
   2   0   3    2782      31                                                         266 -197.56   -2.78  1.0000
   2   0  -3    2816      34                                                         332 -202.76    6.90  1.0000
  -2   0  -3    2711      28                                                         295 -197.56    2.78  1.0000
  -2   0  -3    2763      33                                                         278 -197.56    2.78  1.0000
  -2   0   3    2939      30                                                         279 -202.76   -6.90  1.0000
  -2   0   3    2969      26                                                         270 -202.76   -6.90  1.0000
   2   0   3    2808      32                                                         258 -197.56   -2.78  1.0000
   2   0   3    2683      28                                                         298 -197.56   -2.78  1.0000
  -2   0   3    2789      29                                                         328 -202.76   -6.90  1.0000
   2   0  -3    2856      28                                                         318 -202.76    6.90  1.0000
  -2   0  -4    3933     636                                                       11675  129.21  -15.84  1.0000
  -2   0   4    4071     633                                                       11559  124.42   17.11  1.0000
  -2   0   4    3740     591                                                       10996  124.42   17.11  1.0000
   2   0   4    3953     611                                                       11711  129.21   15.84  1.0000
  -2   0   4    4078     617                                                       11571  124.42   17.11  1.0000
  -2   0   4    4062     590                                                       11544  124.42   17.11  1.0000
   2   0  -4    3915     590                                                       11294  124.42  -17.11  1.0000
   2   0   4    3707     636                                                       11284  129.21   15.84  1.0000
   2   0  -4    4044     633                                                       11512  124.42  -17.11  1.0000
   2   0   4    3661     593                                                       11203  129.21   15.84  1.0000
   2   0  -4    3943     591                                                       11341  124.42  -17.11  1.0000
   2   0  -4    4039     591                                                       11504  124.42  -17.11  1.0000
  -2   0  -4    3526     590                                                       10965  129.21  -15.84  1.0000
   2   0  -5     367      23                                                          35   70.08   -3.29  1.0000
  -2   0  -5     419      23                                                          27   72.35   -0.03  1.0000
  -2   0   5     601      31                                                         -12   70.08    3.29  1.0000
  -2   0   5     344      28                                                          42   70.08    3.29  1.0000
  -2   0   5     349      29                                                          40   70.08    3.29  1.0000
  -2   0   5     399      20                                                          24   70.08    3.29  1.0000
   2   0  -5     456      22                                                          12   70.08   -3.29  1.0000
  -2   0  -5     442      30                                                          21   72.35   -0.03  1.0000
   2   0   5     451      32                                                          19   72.35    0.03  1.0000
   2   0  -5     267      34                                                          85   70.08   -3.29  1.0000
   2   0   5     529      33                                                           6   72.35    0.03  1.0000
   2   0   5     465      22                                                          16   72.35    0.03  1.0000
   2   0   5     379      22                                                          40   72.35    0.03  1.0000
  -2   0   6     439      52                                                         359   -9.74  -22.44  1.0000
   2   0  -6     397      56                                                         416   -9.74   22.44  1.0000
   2   0   6     389      55                                                         296  -14.46  -27.12  1.0000
   2   0  -6     313      43                                                         321   -9.74   22.44  1.0000
  -2   0   6     428      51                                                         348   -9.74  -22.44  1.0000
   2   0   6     499      43                                                         411  -14.46  -27.12  1.0000
   2   0  -6     311      42                                                         319   -9.74   22.44  1.0000
  -2   0   6     453      47                                                         373   -9.74  -22.44  1.0000
   2   0   6     422      41                                                         331  -14.46  -27.12  1.0000
  -2   0  -6     404      46                                                         433  -14.46   27.12  1.0000
  -2   0  -6     380      61                                                         404  -14.46   27.12  1.0000
   2   0   6     448      55                                                         358  -14.46  -27.12  1.0000
  -2   0   6     524      44                                                         444   -9.74  -22.44  1.0000
   2   0   7    5826     314                                                        5994   -3.92   10.84  1.0000
   2   0  -7    5099     332                                                        5456   -5.73  -10.74  1.0000
  -2   0  -7    5495     332                                                        5771   -3.92  -10.84  1.0000
   2   0   7    5485     337                                                        5648   -3.92   10.84  1.0000
  -2   0   7    5522     312                                                        5781   -5.73   10.74  1.0000
  -2   0   7    5292     304                                                        5546   -5.73   10.74  1.0000
  -2   0  -7    5085     305                                                        5351   -3.92  -10.84  1.0000
   2   0   7    5293     303                                                        5453   -3.92   10.84  1.0000
   2   0  -7    5156     305                                                        5515   -5.73  -10.74  1.0000
   2   0  -7    5078     305                                                        5434   -5.73  -10.74  1.0000
   2   0   7    5533     314                                                        5697   -3.92   10.84  1.0000
  -2   0   7    5479     319                                                        5737   -5.73   10.74  1.0000
   2   0   8    2056      63                                                         728  -52.67   -1.03  1.0000
  -2   0   8    1879      64                                                         618  -52.76   -3.90  1.0000
   2   0  -8    1994      64                                                         703  -52.76    3.90  1.0000
  -2   0  -8    2122      78                                                         773  -52.67    1.03  1.0000
  -2   0  -8    2097      66                                                         758  -52.67    1.03  1.0000
   2   0   8    1857      79                                                         612  -52.67   -1.03  1.0000
  -2   0   8    1936      59                                                         651  -52.76   -3.90  1.0000
   2   0   8    1954      74                                                         668  -52.67   -1.03  1.0000
   2   0   8    1981      63                                                         684  -52.67   -1.03  1.0000
  -2   0   8    1895      74                                                         627  -52.76   -3.90  1.0000
   2   0  -8    1974      76                                                         691  -52.76    3.90  1.0000
   2   0  -8    1996      64                                                         704  -52.76    3.90  1.0000
   2   0  -9     532      39                                                         181   27.37    2.48  1.0000
   2   0  -9     722      55                                                         298   27.37    2.48  1.0000
  -2   0   9     617      44                                                         239   27.37   -2.48  1.0000
   2   0   9     562      51                                                         206   27.22   -1.80  1.0000
   2   0   9     450      52                                                         140   27.22   -1.80  1.0000
  -2   0  -9     479      38                                                         153   27.22    1.80  1.0000
  -2   0   9     566      36                                                         208   27.37   -2.48  1.0000
   2   0  -9     686      42                                                         275   27.37    2.48  1.0000
  -2   0  -9     490      40                                                         159   27.22    1.80  1.0000
   2   0   9     446      35                                                         138   27.22   -1.80  1.0000
  -2   0   9     424      48                                                         125   27.37   -2.48  1.0000
  -2   0  -9     364      43                                                          91   27.22    1.80  1.0000
   2   0   9     546      39                                                         196   27.22   -1.80  1.0000
   2   0  10    1446     174                                                        2213   25.80    0.64  1.0000
   2   0 -10    1630     150                                                        2376   24.04   -1.34  1.0000
   2   0  10    1688     148                                                        2510   25.80    0.64  1.0000
  -2   0  10    1631     146                                                        2381   24.04    1.34  1.0000
  -2   0 -10    1658     151                                                        2471   25.80   -0.64  1.0000
  -2   0  10    1495     153                                                        2216   24.04    1.34  1.0000
  -2   0  10    1645     161                                                        2398   24.04    1.34  1.0000
   2   0 -10    1568     169                                                        2301   24.04   -1.34  1.0000
  -2   0 -10    1530     166                                                        2314   25.80   -0.64  1.0000
   2   0 -10    1581     149                                                        2317   24.04   -1.34  1.0000
   2   0  10    1605     151                                                        2408   25.80    0.64  1.0000
   2   0  10    1766     167                                                        2605   25.80    0.64  1.0000
  -2   0 -10    1496     152                                                        2273   25.80   -0.64  1.0000
   2   0  11     571      68                                                         632    3.68   -0.87  1.0000
   2   0 -11     574      68                                                         618    2.35    1.91  1.0000
   2   0  11     569      66                                                         630    3.68   -0.87  1.0000
   2   0 -11     609      87                                                         654    2.35    1.91  1.0000
   2   0 -11     527      69                                                         569    2.35    1.91  1.0000
  -2   0 -11     629      85                                                         697    3.68    0.87  1.0000
  -2   0 -11     544      70                                                         607    3.68    0.87  1.0000
  -2   0 -11     622      73                                                         689    3.68    0.87  1.0000
   2   0  11     533      84                                                         592    3.68   -0.87  1.0000
  -2   0  11     533      74                                                         568    2.35   -1.91  1.0000
  -2   0  11     486      80                                                         519    2.35   -1.91  1.0000
  -2   0  11     627      66                                                         665    2.35   -1.91  1.0000
  -2   0 -12     129      37                                                           1   29.81   -2.17  1.0000
   2   0 -12     242      39                                                          33   31.02   -4.91  1.0000
   2   0  12     109      31                                                         -25   29.81    2.17  1.0000
  -2   0 -12     109      34                                                         -92   29.81   -2.17  1.0000
   2   0  12     256      39                                                          31   29.81    2.17  1.0000
   2   0 -12     120      47                                                         -80   31.02   -4.91  1.0000
   2   0 -12     246      37                                                          35   31.02   -4.91  1.0000
  -2   0  12     316      32                                                          50   31.02    4.91  1.0000
  -2   0  12     215      41                                                          15   31.02    4.91  1.0000
   2   0  12     109      51                                                         -27   29.81    2.17  1.0000
  -2   0 -12     279      48                                                          45   29.81   -2.17  1.0000
  -2   0  12     166      48                                                           4   31.02    4.91  1.0000
  -2   0 -13    4497     230                                                        3997  -11.07    0.68  1.0000
  -2   0  13    4252     242                                                        3762  -11.23    1.21  1.0000
  -2   0  13    4263     234                                                        3772  -11.23    1.21  1.0000
   2   0  13    4160     219                                                        3675  -11.07   -0.68  1.0000
   2   0 -13    4312     226                                                        3809  -11.23   -1.21  1.0000
   2   0 -13    3685     221                                                        3221  -11.23   -1.21  1.0000
   2   0  13    4105     242                                                        3623  -11.07   -0.68  1.0000
  -2   0 -13    4360     250                                                        3868  -11.07    0.68  1.0000
  -2   0 -13    3989     223                                                        3519  -11.07    0.68  1.0000
   2   0 -13    4047     250                                                        3560  -11.23   -1.21  1.0000
   2   0  13    4119     225                                                        3636  -11.07   -0.68  1.0000
   2   0  14    1552     113                                                         990   23.02   -1.77  1.0000
   2   0  14    1340      82                                                         822   23.02   -1.77  1.0000
  -2   0  14    1241      89                                                         742   22.88    0.65  1.0000
  -2   0  14    1229     104                                                         733   22.88    0.65  1.0000
  -2   0 -14    1245      87                                                         741   23.02    1.77  1.0000
   2   0 -14    1362      89                                                         839   22.88   -0.65  1.0000
  -2   0 -14    1149     101                                                         667   23.02    1.77  1.0000
   2   0 -14    1401     112                                                         870   22.88   -0.65  1.0000
  -2   0 -14    1167      85                                                         681   23.02    1.77  1.0000
   2   0 -14    1332      88                                                         816   22.88   -0.65  1.0000
  -2   0 -15     915     107                                                         732   -9.45    2.32  1.0000
  -2   0  15     815     105                                                         633   -9.41   -3.75  1.0000
   2   0 -15    1122      98                                                         923   -9.41    3.75  1.0000
  -2   0 -15    1019      96                                                         825   -9.45    2.32  1.0000
  -2   0  15    1198      95                                                         975   -9.41   -3.75  1.0000
   2   0  15    1226      95                                                        1002   -9.45   -2.32  1.0000
   2   0 -15    1137     119                                                         937   -9.41    3.75  1.0000
   2   0  15    1226     124                                                        1002   -9.45   -2.32  1.0000
  -2   0 -16     218      69                                                         306   -8.03    1.22  1.0000
   2   0  16     442     102                                                         570   -8.03   -1.22  1.0000
  -2   0  16     297      90                                                         419   -9.17   -1.53  1.0000
   2   0  16     320      72                                                         430   -8.03   -1.22  1.0000
   2   0 -16     433     102                                                         572   -9.17    1.53  1.0000
  -2   0  16     457      84                                                         606   -9.17   -1.53  1.0000
   2   0 -16     381      78                                                         512   -9.17    1.53  1.0000
  -2   0 -16     363      91                                                         474   -8.03    1.22  1.0000
   2   0 -17     147      59                                                         129    2.26   -0.17  1.0000
  -2   0  17     174      77                                                         154    2.26    0.17  1.0000
  -2   0  17      93      61                                                          78    2.26    0.17  1.0000
   2   0 -17     120      73                                                         103    2.26   -0.17  1.0000
   2   0  17     211      58                                                         189    2.23   -0.54  1.0000
  -2   0 -17     160      76                                                         141    2.23    0.54  1.0000
  -2   0 -17     136      59                                                         118    2.23    0.54  1.0000
   2   0  17     186      82                                                         166    2.23   -0.54  1.0000
  -2   0  18       2      55                                                         -27   -4.41    0.09  1.0000
  -2   0  18      69      83                                                          97   -4.41    0.09  1.0000
  -2   0 -18       2      69                                                         -67   -3.64   -0.20  1.0000
   2   0  18       2      51                                                         -15   -3.64    0.20  1.0000
   2   0 -18      46      76                                                          69   -4.41   -0.09  1.0000
   2   0  18       2      79                                                          -7   -3.64    0.20  1.0000
  -2   0 -18       2      55                                                          -8   -3.64   -0.20  1.0000
   2   0 -18       2      58                                                         -15   -4.41   -0.09  1.0000
  -2   0 -19     360      96                                                         356    0.24    0.74  1.0000
   2   0  19     329      74                                                         327    0.24   -0.74  1.0000
  -2   0 -19     265      73                                                         261    0.24    0.74  1.0000
  -2   0  19     296      79                                                         303   -0.48   -0.92  1.0000
   2   0 -19     325      98                                                         330   -0.48    0.92  1.0000
  -2   0  19     448     114                                                         457   -0.48   -0.92  1.0000
   2   0  19     293     104                                                         291    0.24   -0.74  1.0000
   2   0 -19     221      72                                                         225   -0.48    0.92  1.0000
  -2   0  20     242     103                                                         210   -3.10    0.12  1.0000
  -2   0 -20     232      93                                                         205   -2.90    1.52  1.0000
   2   0 -20     182      70                                                         154   -3.10   -0.12  1.0000
   2   0  20     384      75                                                         343   -2.90   -1.52  1.0000
   2   0 -20     188      96                                                         160   -3.10   -0.12  1.0000
  -2   0 -20     216      75                                                         190   -2.90    1.52  1.0000
   2   0  20     189      98                                                         161   -2.90   -1.52  1.0000
  -2   0  20     329      80                                                         292   -3.10    0.12  1.0000
   2   0  21     595     104                                                         745   -8.40    0.66  1.0000
  -2   0 -21     640     137                                                         798   -8.40   -0.66  1.0000
  -2   0  21     616     111                                                         776   -8.76    0.55  1.0000
   2   0  21     793     148                                                         965   -8.40    0.66  1.0000
  -2   0 -21     373      99                                                         495   -8.40   -0.66  1.0000
   2   0 -21     475     103                                                         618   -8.76   -0.55  1.0000
   2   0 -21     699     140                                                         871   -8.76   -0.55  1.0000
  -2   0  21     695     147                                                         864   -8.76    0.55  1.0000
  -2   0  22     945     136                                                        1154    9.12    1.52  1.0000
  -2   0 -22     994     162                                                        1207    9.18    0.64  1.0000
   2   0  22     946     160                                                        1152    9.18   -0.64  1.0000
   2   0  22     955     130                                                        1162    9.18   -0.64  1.0000
   2   0 -22    1072     172                                                        1287    9.12   -1.52  1.0000
   2   0 -22     762     127                                                         945    9.12   -1.52  1.0000
  -2   0 -22     742     128                                                         928    9.18    0.64  1.0000
  -2   0  22    1012     171                                                        1227    9.12    1.52  1.0000
   2   0  23      72      73                                                         121   -7.04    3.43  1.0000
   2   0 -23     132     104                                                         194   -6.86   -1.61  1.0000
  -2   0 -23      71      95                                                         121   -7.04   -3.43  1.0000
  -2   0 -23      42      73                                                          83   -7.04   -3.43  1.0000
  -2   0  23       9      93                                                          28   -6.86    1.61  1.0000
   2   0  23      81      99                                                         132   -7.04    3.43  1.0000
  -2   0  23     113      80                                                         169   -6.86    1.61  1.0000
   2   0 -23      22      69                                                          51   -6.86   -1.61  1.0000
  -2   0 -24     305     113                                                         330    2.03    0.19  1.0000
  -2   0  24     531     107                                                         552    1.29   -0.27  1.0000
   2   0  24     374     131                                                         402    2.03   -0.19  1.0000
   2   0  24     305      87                                                         330    2.03   -0.19  1.0000
   2   0 -24     460      97                                                         480    1.29    0.27  1.0000
  -2   0  24     383     132                                                         401    1.29   -0.27  1.0000
  -2   0 -24     285      92                                                         310    2.03    0.19  1.0000
   2   0 -24     288     124                                                         304    1.29    0.27  1.0000
  -2   0  25       1     106                                                         -25   -1.62    1.53  1.0000
   2   0  25     137     110                                                         133   -0.55    0.64  1.0000
  -2   0 -25       0      88                                                         -86   -0.55   -0.64  1.0000
   2   0  25     237      80                                                         232   -0.55    0.64  1.0000
   2   0 -25       7      67                                                           4   -1.62   -1.53  1.0000
  -2   0 -25      55      75                                                          52   -0.55   -0.64  1.0000
  -2   0  25      56      73                                                          49   -1.62    1.53  1.0000
   2   0 -25     161      96                                                         146   -1.62   -1.53  1.0000
   2   0 -25      35      99                                                          28   -1.62   -1.53  1.0000
   2   0  26     179      72                                                         154    2.83   -0.40  1.0000
   2   0 -26       1      69                                                          -6    3.08   -0.04  1.0000
  -2   0  26      24     115                                                          15    3.08    0.04  1.0000
   2   0 -26      88     104                                                          69    3.08   -0.04  1.0000
  -2   0 -26     115      77                                                          95    2.83    0.40  1.0000
  -2   0  26     104      75                                                          83    3.08    0.04  1.0000
   2   0  26     114     104                                                          94    2.83   -0.40  1.0000
   2   0 -27      35      74                                                          52    3.97   -2.58  1.0000
   2   0 -27       3     103                                                         -14    3.97   -2.58  1.0000
  -2   0 -27     163      86                                                         198    4.02   -2.30  1.0000
  -2   0  27     140     129                                                         180    3.97    2.58  1.0000
   2   0  27       3     107                                                         -59    4.02    2.30  1.0000
  -2   0  27     143      84                                                         183    3.97    2.58  1.0000
  -2   0 -28     228      93                                                         208    1.92    0.43  1.0000
  -2   0  28     259     140                                                         237    2.08   -0.45  1.0000
   2   0 -28      19      75                                                          13    2.08    0.45  1.0000
   2   0  28     355     140                                                         331    1.92   -0.43  1.0000
  -2   0  28     175      80                                                         157    2.08   -0.45  1.0000
   2   0 -28     187     116                                                         167    2.08    0.45  1.0000
  -2   0  29     111      83                                                         120    1.14    0.15  1.0000
   2   0  29       0     120                                                         -30    0.03   -0.74  1.0000
   2   0 -29     103     117                                                         111    1.14   -0.15  1.0000
  -2   0  29       0     100                                                        -206    1.14    0.15  1.0000
   2   0  30       2     106                                                        -133   -3.55   -0.32  1.0000
   2   0 -30       0     116                                                           1   -3.30    0.42  1.0000
  -2   0  30       1     119                                                         -78   -3.30   -0.42  1.0000
  -2   0  30     115      86                                                         141   -3.30   -0.42  1.0000
  -3   0  -1    1669      40                                                         543    6.58 -183.33  1.0000
   3   0  -1    1658      46                                                         546    2.38 -183.37  1.0000
  -3   0   1    1509      40                                                         637    2.38  183.37  1.0000
   3   0   1    1628      45                                                         567    6.58  183.33  1.0000
   3   0  -1    1574      40                                                         596    2.38 -183.37  1.0000
  -3   0   1    1604      40                                                         578    2.38  183.37  1.0000
   3   0   1    1570      41                                                         602    6.58  183.33  1.0000
  -3   0   1    1721      38                                                         511    2.38  183.37  1.0000
   3   0  -1    1463      41                                                         668    2.38 -183.37  1.0000
  -3   0   2     230     273                                                        4919    5.69 -157.18  1.0000
   3   0  -2     252     283                                                        5017    5.69  157.18  1.0000
  -3   0   2     240     263                                                        4962    5.69 -157.18  1.0000
   3   0  -2     283     263                                                        5153    5.69  157.18  1.0000
   3   0   2     198     263                                                        4923    3.64 -160.54  1.0000
  -3   0   2     252     264                                                        5015    5.69 -157.18  1.0000
   3   0  -2     254     264                                                        5028    5.69  157.18  1.0000
   3   0   2     163     283                                                        4741    3.64 -160.54  1.0000
  -3   0  -2     199     264                                                        4928    3.64  160.54  1.0000
  -3   0   2     252     283                                                        5018    5.69 -157.18  1.0000
   3   0   3    7770     105                                                        1739   -8.51  133.53  1.0000
  -3   0   3    7435     100                                                        1683  -23.69  134.02  1.0000
   3   0  -3    7403     100                                                        1668  -23.69 -134.02  1.0000
  -3   0  -3    7483     101                                                        1604   -8.51 -133.53  1.0000
  -3   0   3    7791     105                                                        1860  -23.69  134.02  1.0000
   3   0   3    7736     112                                                        1723   -8.51  133.53  1.0000
  -3   0  -3    7396     110                                                        1564   -8.51 -133.53  1.0000
   3   0  -3    7610     112                                                        1770  -23.69 -134.02  1.0000
  -3   0   3    7797     111                                                        1863  -23.69  134.02  1.0000
   3   0  -3    7484     100                                                        1708  -23.69 -134.02  1.0000
   3   0  -3    7501     103                                                        1716  -23.69 -134.02  1.0000
  -3   0   4   17145     844                                                       15957   -0.74   13.21  1.0000
   3   0  -4   16936     844                                                       15755   -0.74  -13.21  1.0000
   3   0   4   17355     907                                                       16302   -2.91   11.61  1.0000
  -3   0  -4   17675     907                                                       16612   -2.91  -11.61  1.0000
  -3   0  -4   17401     845                                                       16346   -2.91  -11.61  1.0000
   3   0  -4   17152     843                                                       15963   -0.74  -13.21  1.0000
   3   0   4   17339     846                                                       16286   -2.91   11.61  1.0000
   3   0  -4   17228     904                                                       16037   -0.74  -13.21  1.0000
  -3   0   4   17898     882                                                       16683   -0.74   13.21  1.0000
   3   0   4   17832     874                                                       16764   -2.91   11.61  1.0000
  -3   0   4   17525     903                                                       16323   -0.74   13.21  1.0000
  -3   0   4   18837     845                                                       17590   -0.74   13.21  1.0000
   3   0  -4   17286     845                                                       16093   -0.74  -13.21  1.0000
   3   0   5    5538     901                                                       17369   -8.89  164.05  1.0000
  -3   0   5    5406     961                                                       17278  -10.04  165.59  1.0000
  -3   0  -5    5728     966                                                       17704   -8.89 -164.05  1.0000
   3   0   5    5550     966                                                       17390   -8.89  164.05  1.0000
  -3   0  -5    5283     898                                                       16915   -8.89 -164.05  1.0000
   3   0  -5    5671     899                                                       17750  -10.04 -165.59  1.0000
   3   0  -5    5295     898                                                       17080  -10.04 -165.59  1.0000
   3   0   5    5785     930                                                       17804   -8.89  164.05  1.0000
   3   0  -5    5303     898                                                       17094  -10.04 -165.59  1.0000
   3   0  -5    5608     963                                                       17638  -10.04 -165.59  1.0000
  -3   0   5    5294     938                                                       17078  -10.04  165.59  1.0000
  -3   0   5    5425     899                                                       17312  -10.04  165.59  1.0000
  -3   0   5    5513     898                                                       17470  -10.04  165.59  1.0000
   3   0   6     835     264                                                        4168    4.65  101.96  1.0000
  -3   0  -6     874     267                                                        4254    4.65 -101.96  1.0000
  -3   0   6    1017     248                                                        4630    4.63  103.38  1.0000
  -3   0   6     968     261                                                        4525    4.63  103.38  1.0000
   3   0  -6     772     260                                                        4088    4.63 -103.38  1.0000
   3   0  -6     851     238                                                        4267    4.63 -103.38  1.0000
   3   0  -6     903     244                                                        4383    4.63 -103.38  1.0000
   3   0   6     759     246                                                        3994    4.65  101.96  1.0000
   3   0   6     847     237                                                        4193    4.65  101.96  1.0000
   3   0   6     920     241                                                        4354    4.65  101.96  1.0000
   3   0  -6     881     239                                                        4334    4.63 -103.38  1.0000
  -3   0   6     944     251                                                        4473    4.63  103.38  1.0000
  -3   0   6     924     238                                                        4428    4.63  103.38  1.0000
  -3   0  -6     882     240                                                        4271    4.65 -101.96  1.0000
   3   0   7     547      50                                                         453    0.03    6.00  1.0000
   3   0   7     506      65                                                         416    0.03    6.00  1.0000
   3   0  -7     694      54                                                         566    0.88   -7.29  1.0000
   3   0  -7     528      59                                                         417    0.88   -7.29  1.0000
  -3   0   7     579      55                                                         463    0.88    7.29  1.0000
   3   0   7     665      67                                                         561    0.03    6.00  1.0000
  -3   0  -7     565      53                                                         470    0.03   -6.00  1.0000
   3   0   7     605      49                                                         506    0.03    6.00  1.0000
  -3   0   7     589      63                                                         472    0.88    7.29  1.0000
  -3   0   7     586      49                                                         469    0.88    7.29  1.0000
   3   0  -7     562      63                                                         448    0.88   -7.29  1.0000
   3   0  -7     606      52                                                         487    0.88   -7.29  1.0000
   3   0  -8     133      25                                                          11    0.75   41.53  1.0000
   3   0   8     189      37                                                         -12    3.02  -39.24  1.0000
   3   0   8     107      28                                                          43    3.02  -39.24  1.0000
   3   0   8     189      36                                                         -46    3.02  -39.24  1.0000
   3   0   8     189      26                                                          -4    3.02  -39.24  1.0000
  -3   0   8     211      39                                                          -9    0.75  -41.53  1.0000
  -3   0   8     122      26                                                          15    0.75  -41.53  1.0000
   3   0  -8     211      37                                                         -23    0.75   41.53  1.0000
  -3   0   8     211      30                                                         -12    0.75  -41.53  1.0000
   3   0  -8     104      27                                                          24    0.75   41.53  1.0000
  -3   0  -8     133      28                                                          13    3.02   39.24  1.0000
   3   0  -9       3      78                                                         607   23.50   62.31  1.0000
   3   0   9       4      77                                                         623   25.14  -61.68  1.0000
   3   0  -9      12      67                                                         704   23.50   62.31  1.0000
   3   0   9       2      81                                                         591   25.14  -61.68  1.0000
   3   0   9      12      63                                                         705   25.14  -61.68  1.0000
   3   0   9       7      63                                                         657   25.14  -61.68  1.0000
  -3   0   9       2      70                                                         597   23.50  -62.31  1.0000
   3   0  -9      10      67                                                         692   23.50   62.31  1.0000
  -3   0   9      12      80                                                         709   23.50  -62.31  1.0000
  -3   0  -9       3      75                                                         610   25.14   61.68  1.0000
  -3   0   9       7      63                                                         661   23.50  -62.31  1.0000
  -3   0  -9      12      68                                                         702   25.14   61.68  1.0000
  -3   0 -10     550      66                                                         619   -1.12   -4.15  1.0000
   3   0 -10     390      74                                                         467   -1.88   -5.36  1.0000
   3   0  10     587      89                                                         659   -1.12    4.15  1.0000
   3   0  10     477      75                                                         542   -1.12    4.15  1.0000
   3   0 -10     500      64                                                         586   -1.88   -5.36  1.0000
  -3   0  10     503      70                                                         590   -1.88    5.36  1.0000
   3   0 -10     452      62                                                         534   -1.88   -5.36  1.0000
  -3   0  10     520      61                                                         608   -1.88    5.36  1.0000
  -3   0 -10     433      72                                                         495   -1.12   -4.15  1.0000
  -3   0  10     564      80                                                         656   -1.88    5.36  1.0000
   3   0  10     564      63                                                         634   -1.12    4.15  1.0000
   3   0  10     466      60                                                         530   -1.12    4.15  1.0000
  -3   0 -11       1      40                                                         -47    2.65    1.44  1.0000
  -3   0  11      32      33                                                          39    2.59   -1.57  1.0000
   3   0  11      49      55                                                          57    2.65   -1.44  1.0000
  -3   0 -11       1      33                                                         -51    2.65    1.44  1.0000
   3   0 -11      47      38                                                          56    2.59    1.57  1.0000
   3   0 -11       1      31                                                         -15    2.59    1.57  1.0000
   3   0  11      15      50                                                          19    2.65   -1.44  1.0000
  -3   0  11      10      47                                                          14    2.59   -1.57  1.0000
  -3   0  11       1      41                                                         -21    2.59   -1.57  1.0000
   3   0  11      23      31                                                          28    2.65   -1.44  1.0000
   3   0 -11       1      44                                                         -21    2.59    1.57  1.0000
   3   0  11      38      38                                                          45    2.65   -1.44  1.0000
  -3   0 -12     170      92                                                         735   -5.45  -40.18  1.0000
   3   0  12     219      73                                                         834   -5.45   40.18  1.0000
  -3   0  12     128      94                                                         654   -2.65   40.75  1.0000
   3   0  12     155      96                                                         705   -5.45   40.18  1.0000
   3   0  12      92      69                                                         561   -5.45   40.18  1.0000
   3   0  12     130      99                                                         650   -5.45   40.18  1.0000
   3   0 -12     138      94                                                         676   -2.65  -40.75  1.0000
   3   0 -12     128      76                                                         652   -2.65  -40.75  1.0000
  -3   0  12     115      81                                                         623   -2.65   40.75  1.0000
  -3   0  12     159      72                                                         721   -2.65   40.75  1.0000
  -3   0 -12     166      80                                                         728   -5.45  -40.18  1.0000
   3   0 -12     176      78                                                         756   -2.65  -40.75  1.0000
   3   0 -13       1      37                                                         -50   -1.58   -1.30  1.0000
   3   0  13      16      36                                                          26   -1.96    2.46  1.0000
  -3   0  13       1      55                                                         -50   -1.58    1.30  1.0000
  -3   0 -13       1      41                                                           4   -1.96   -2.46  1.0000
   3   0 -13       1      35                                                         -38   -1.58   -1.30  1.0000
  -3   0  13       1      41                                                         -21   -1.58    1.30  1.0000
   3   0  13       1      51                                                        -114   -1.96    2.46  1.0000
  -3   0 -13       1      48                                                          -6   -1.96   -2.46  1.0000
   3   0 -13       1      56                                                         -42   -1.58   -1.30  1.0000
   3   0  13       1      34                                                         -51   -1.96    2.46  1.0000
   3   0 -14     433      75                                                         563    0.79    8.38  1.0000
  -3   0 -14     327      69                                                         433    0.60    7.77  1.0000
  -3   0  14     487      81                                                         624    0.79   -8.38  1.0000
  -3   0  14     347      90                                                         464    0.79   -8.38  1.0000
   3   0  14     563     101                                                         699    0.60   -7.77  1.0000
  -3   0 -14     341      86                                                         448    0.60    7.77  1.0000
   3   0 -14     342      71                                                         459    0.79    8.38  1.0000
   3   0  14     409      68                                                         526    0.60   -7.77  1.0000
   3   0 -14     348      87                                                         466    0.79    8.38  1.0000
   3   0  15      75      63                                                          43    1.62    6.03  1.0000
  -3   0  15     191      71                                                         142    0.59    5.50  1.0000
  -3   0 -15     179      53                                                         127    1.62   -6.03  1.0000
   3   0 -15     168      67                                                         122    0.59   -5.50  1.0000
   3   0 -15     213      55                                                         161    0.59   -5.50  1.0000
  -3   0  15     189      55                                                         140    0.59    5.50  1.0000
   3   0  15     197      49                                                         143    1.62    6.03  1.0000
  -3   0 -15     170      67                                                         120    1.62   -6.03  1.0000
   3   0  16      62      69                                                         118   -0.68   -8.64  1.0000
  -3   0 -16       0      64                                                           6   -0.68    8.64  1.0000
   3   0 -16      34      69                                                          85   -1.43    9.73  1.0000
   3   0 -16       4      49                                                          28   -1.43    9.73  1.0000
  -3   0  16      10      56                                                          42   -1.43   -9.73  1.0000
   3   0  16       9      49                                                          36   -0.68   -8.64  1.0000
  -3   0  16      23      75                                                          66   -1.43   -9.73  1.0000
  -3   0 -16      10      51                                                          38   -0.68    8.64  1.0000
  -3   0  17       0      55                                                         -40    0.28    1.88  1.0000
   3   0 -17       0      50                                                         -27    0.28   -1.88  1.0000
   3   0  17      63      54                                                          76    0.69    2.18  1.0000
   3   0  17      73      74                                                          87    0.69    2.18  1.0000
  -3   0  17       0      69                                                         -46    0.28    1.88  1.0000
   3   0 -17     105      75                                                         119    0.28   -1.88  1.0000
  -3   0 -17      15      57                                                          22    0.69   -2.18  1.0000
  -3   0 -17      43      67                                                          53    0.69   -2.18  1.0000
  -3   0  18       2      52                                                         -36    1.05   -3.38  1.0000
   3   0  18       1      46                                                         -53   -1.20   -2.84  1.0000
   3   0  18       1      65                                                        -157   -1.20   -2.84  1.0000
  -3   0 -18      17      57                                                          26   -1.20    2.84  1.0000
  -3   0  18      55      78                                                          75    1.05   -3.38  1.0000
  -3   0 -18       1      66                                                         -48   -1.20    2.84  1.0000
   3   0 -18      48      57                                                          66    1.05    3.38  1.0000
   3   0 -18      20      75                                                          33    1.05    3.38  1.0000
  -3   0  19     128      72                                                         163    0.91   -4.22  1.0000
   3   0  19     141      62                                                         172    0.83   -3.53  1.0000
  -3   0 -19     135      67                                                         165    0.83    3.53  1.0000
  -3   0  19     150      89                                                         188    0.91   -4.22  1.0000
   3   0  19     105      94                                                         132    0.83   -3.53  1.0000
   3   0 -19      20      84                                                          35    0.91    4.22  1.0000
  -3   0 -19     163      86                                                         196    0.83    3.53  1.0000
   3   0 -19     109      66                                                         142    0.91    4.22  1.0000
   3   0  20      57      69                                                         175    1.24   16.33  1.0000
   3   0 -20      29      92                                                         125    0.22  -16.54  1.0000
   3   0 -20      38      68                                                         143    0.22  -16.54  1.0000
  -3   0  20      34      71                                                         134    0.22   16.54  1.0000
  -3   0 -20      47      85                                                         158    1.24  -16.33  1.0000
  -3   0  20      71      93                                                         201    0.22   16.54  1.0000
  -3   0 -20      63      72                                                         187    1.24  -16.33  1.0000
   3   0  20      80     103                                                         215    1.24   16.33  1.0000
  -3   0  21       5      68                                                          -3   -0.62   -6.46  1.0000
  -3   0  21     118      98                                                          75   -0.62   -6.46  1.0000
  -3   0 -21       5      62                                                         -14    1.72    6.26  1.0000
  -3   0 -21      19      86                                                           5    1.72    6.26  1.0000
   3   0 -21       5      80                                                         -40   -0.62    6.46  1.0000
   3   0 -21       5      61                                                         -52   -0.62    6.46  1.0000
   3   0  21     110      61                                                          70    1.72   -6.26  1.0000
   3   0  21      35      89                                                          14    1.72   -6.26  1.0000
   3   0  22      84      98                                                         114   -2.66    3.40  1.0000
  -3   0  22       2      62                                                        -100   -1.75    3.82  1.0000
  -3   0  22       2      89                                                        -120   -1.75    3.82  1.0000
   3   0 -22       2      86                                                         -66   -1.75   -3.82  1.0000
   3   0  22       2      60                                                         -34   -2.66    3.40  1.0000
  -3   0 -22       2      80                                                          -7   -2.66   -3.40  1.0000
  -3   0 -22       0      63                                                           3   -2.66   -3.40  1.0000
   3   0 -22       2      79                                                           9   -1.75   -3.82  1.0000
   3   0 -22       2      62                                                           9   -1.75   -3.82  1.0000
   3   0 -23      29      69                                                          97   -2.59   12.46  1.0000
  -3   0 -23       4      83                                                          40   -0.85   12.27  1.0000
  -3   0  23      67     106                                                         159   -2.59  -12.46  1.0000
   3   0  23      18      86                                                          -2   -0.85  -12.27  1.0000
   3   0 -23      25      94                                                          90   -2.59   12.46  1.0000
   3   0 -23       6      92                                                          48   -2.59   12.46  1.0000
  -3   0 -23      12      68                                                          60   -0.85   12.27  1.0000
   3   0  23      62      68                                                         148   -0.85  -12.27  1.0000
  -3   0  23      62      80                                                         152   -2.59  -12.46  1.0000
   3   0 -24     106      74                                                          99   -1.32    1.01  1.0000
  -3   0  24     216      85                                                         206   -1.32   -1.01  1.0000
  -3   0 -24       0      89                                                         -68   -1.27    0.14  1.0000
  -3   0 -24       0      68                                                         -14   -1.27    0.14  1.0000
   3   0  24     105     105                                                         104   -1.27   -0.14  1.0000
   3   0 -24      54      96                                                          49   -1.32    1.01  1.0000
   3   0  24     207      77                                                         206   -1.27   -0.14  1.0000
  -3   0  24       0      97                                                        -135   -1.32   -1.01  1.0000
   3   0 -24     128      97                                                         120   -1.32    1.01  1.0000
   3   0 -25       0      97                                                         -38   -1.32    0.81  1.0000
  -3   0  25       0      98                                                        -190   -1.32   -0.81  1.0000
  -3   0 -25       0      89                                                         -23   -1.36    0.91  1.0000
  -3   0 -25       0      66                                                         -75   -1.36    0.91  1.0000
   3   0  25       0      99                                                          -6   -1.36   -0.91  1.0000
   3   0 -25       0      90                                                         -75   -1.32    0.81  1.0000
  -3   0  25      72      78                                                          80   -1.32   -0.81  1.0000
   3   0 -25       0      66                                                         -68   -1.32    0.81  1.0000
   3   0 -26      18      71                                                          37   -2.13   -5.00  1.0000
   3   0 -26      40     101                                                          67   -2.13   -5.00  1.0000
  -3   0 -26      19      76                                                          45   -6.07   -4.08  1.0000
  -3   0  26      46      77                                                          75   -2.13    5.00  1.0000
   3   0  26       1     106                                                           4   -6.07    4.08  1.0000
  -3   0  26       4      96                                                         -47   -2.13    5.00  1.0000
  -3   0 -27       2      77                                                           5   -0.12  -10.26  1.0000
  -3   0  27     107      82                                                         203   -0.87   11.12  1.0000
   3   0  27      13     107                                                         -82   -0.12   10.26  1.0000
  -3   0  27      41     120                                                         106   -0.87   11.12  1.0000
   3   0 -27      52     106                                                         123   -0.87  -11.12  1.0000
   3   0 -27      48      77                                                         117   -0.87  -11.12  1.0000
  -3   0  28      50     112                                                          57   -0.09   -1.38  1.0000
   3   0  28     163     115                                                         180   -0.27   -1.83  1.0000
  -3   0  28     150      83                                                         162   -0.09   -1.38  1.0000
  -3   0 -28       0      71                                                          -4   -0.27    1.83  1.0000
   3   0 -28       0     107                                                         -36   -0.09    1.38  1.0000
   3   0 -28      80      83                                                          89   -0.09    1.38  1.0000
  -3   0  29       3     118                                                         -87    2.28   -4.58  1.0000
   3   0  29       4      85                                                        -320    3.18   -4.83  1.0000
   3   0 -29       9     111                                                          22    2.28    4.58  1.0000
  -3   0  29      49      77                                                          77    2.28   -4.58  1.0000
   3   0 -30     177     126                                                         261   -4.49   -6.83  1.0000
  -3   0  30       8     123                                                         -57   -4.49    6.83  1.0000
  -3   0  30      59      86                                                         111   -4.49    6.83  1.0000
   3   0  30       9     112                                                        -116   -3.63    7.76  1.0000
  -4   0   0      61      13                                                          56   -1.53    2.72  1.0000
   4   0   0      42      14                                                          33   -1.53   -2.72  1.0000
  -4   0   0       9      12                                                           7   -1.53    2.72  1.0000
   4   0   0      59      23                                                          49   -1.53   -2.72  1.0000
   4   0   0      33      23                                                          25   -1.53   -2.72  1.0000
  -4   0   0      18      14                                                          15   -1.53    2.72  1.0000
  -4   0   1    4084     948                                                       18003 -201.50   -4.28  1.0000
   4   0  -1    4130     975                                                       18052 -201.50    4.28  1.0000
   4   0  -1    3884     912                                                       17532 -201.50    4.28  1.0000
  -4   0   1    4161     912                                                       18165 -201.50   -4.28  1.0000
   4   0   1    4006     909                                                       17487 -198.01    0.57  1.0000
   4   0   1    4204     912                                                       17898 -198.01    0.57  1.0000
  -4   0  -1    3847     912                                                       17158 -198.01   -0.57  1.0000
   4   0   1    4276     975                                                       18046 -198.01    0.57  1.0000
  -4   0   1    3784     912                                                       17366 -201.50   -4.28  1.0000
   4   0  -1    3822     909                                                       17400 -201.50    4.28  1.0000
  -4   0   2    4774      15                                                          20  209.82    2.41  1.0000
   4   0   2    5605      22                                                           0  214.22    2.27  1.0000
   4   0   2    4741      23                                                          39  214.22    2.27  1.0000
  -4   0  -2    5605      16                                                         -13  214.22   -2.27  1.0000
  -4   0   2    4567      26                                                          37  209.82    2.41  1.0000
   4   0   2    5229      15                                                           7  214.22    2.27  1.0000
   4   0  -2    4563      16                                                          34  209.82   -2.41  1.0000
   4   0  -2    5377      25                                                          -3  209.82   -2.41  1.0000
  -4   0  -2    5311      17                                                           4  214.22   -2.27  1.0000
   4   0  -2    4417      17                                                          48  209.82   -2.41  1.0000
  -4   0   2    4907      16                                                          12  209.82    2.41  1.0000
   4   0  -2    4529      24                                                          37  209.82   -2.41  1.0000
  -4   0   2    5377      15                                                          -4  209.82    2.41  1.0000
  -4   0  -3     383     150                                                        2543  192.42   39.32  1.0000
   4   0  -3     384     163                                                        2488  182.62   52.11  1.0000
  -4   0   3     371     154                                                        2813  182.62  -52.11  1.0000
   4   0  -3     371     148                                                        2534  182.62   52.11  1.0000
   4   0   3     334     165                                                        2882  192.42  -39.32  1.0000
   4   0   3     406     154                                                        2630  192.42  -39.32  1.0000
  -4   0  -3     474     160                                                        2304  192.42   39.32  1.0000
  -4   0   3     411     148                                                        2644  182.62  -52.11  1.0000
  -4   0   3     423     162                                                        2598  182.62  -52.11  1.0000
   4   0  -3     334     150                                                        2666  182.62   52.11  1.0000
  -4   0  -4    2866     241                                                        4522   39.20   -5.62  1.0000
   4   0  -4    2848     239                                                        4462   38.43   -3.97  1.0000
   4   0   4    2781     263                                                        4420   39.20    5.62  1.0000
  -4   0  -4    2561     260                                                        4137   39.20   -5.62  1.0000
  -4   0   4    2943     240                                                        4584   38.43    3.97  1.0000
   4   0  -4    2697     242                                                        4272   38.43   -3.97  1.0000
   4   0  -4    2808     239                                                        4412   38.43   -3.97  1.0000
  -4   0   4    2837     258                                                        4452   38.43    3.97  1.0000
   4   0  -4    2630     260                                                        4188   38.43   -3.97  1.0000
  -4   0   4    2573     248                                                        4119   38.43    3.97  1.0000
   4   0   4    2681     245                                                        4293   39.20    5.62  1.0000
  -4   0   5   20200    1139                                                       21526   13.25   -2.23  1.0000
   4   0   5   19723    1144                                                       21203   15.04   -5.85  1.0000
  -4   0   5   19239    1111                                                       20534   13.25   -2.23  1.0000
   4   0  -5   18864    1065                                                       20167   13.25    2.23  1.0000
   4   0   5   19466    1101                                                       20936   15.04   -5.85  1.0000
   4   0  -5   19079    1064                                                       20389   13.25    2.23  1.0000
  -4   0  -5   18666    1065                                                       20160   15.04    5.85  1.0000
   4   0   5   18861    1066                                                       20308   15.04   -5.85  1.0000
  -4   0   5   19754    1065                                                       21066   13.25   -2.23  1.0000
   4   0  -5   18466    1064                                                       19756   13.25    2.23  1.0000
  -4   0  -5   19333    1143                                                       20853   15.04    5.85  1.0000
   4   0  -5   19153    1140                                                       20466   13.25    2.23  1.0000
   4   0  -6    1394      49                                                         235  -68.05   18.16  1.0000
   4   0   6    1187      51                                                         235  -83.21  -27.90  1.0000
   4   0   6    1227      33                                                         274  -83.21  -27.90  1.0000
  -4   0   6    1283      38                                                         241  -68.05  -18.16  1.0000
  -4   0   6    1258      47                                                         228  -68.05  -18.16  1.0000
  -4   0   6    1306      45                                                         253  -68.05  -18.16  1.0000
   4   0  -6    1424      51                                                         249  -68.05   18.16  1.0000
   4   0  -6    1424      39                                                         249  -68.05   18.16  1.0000
   4   0  -6    1407      40                                                         241  -68.05   18.16  1.0000
   4   0   6    1170      50                                                         218  -83.21  -27.90  1.0000
  -4   0  -6    1292      38                                                         240  -83.21   27.90  1.0000
  -4   0  -6    1271      54                                                         223  -83.21   27.90  1.0000
   4   0   7    5153     253                                                        4219  -19.39   -2.67  1.0000
  -4   0   7    5227     255                                                        4320  -18.74   -1.66  1.0000
   4   0  -7    5356     244                                                        4454  -18.74    1.66  1.0000
  -4   0   7    5228     251                                                        4321  -18.74   -1.66  1.0000
   4   0  -7    5018     247                                                        4146  -18.74    1.66  1.0000
  -4   0  -7    5027     244                                                        4131  -19.39    2.67  1.0000
   4   0   7    4964     271                                                        4048  -19.39   -2.67  1.0000
   4   0   7    5697     244                                                        4712  -19.39   -2.67  1.0000
   4   0  -7    5323     244                                                        4424  -18.74    1.66  1.0000
  -4   0   7    5332     243                                                        4415  -18.74   -1.66  1.0000
   4   0  -7    5272     267                                                        4377  -18.74    1.66  1.0000
  -4   0  -8     421      44                                                         259   15.60   -7.62  1.0000
   4   0   8     517      58                                                         291   15.60    7.62  1.0000
   4   0   8     526      39                                                         298   15.60    7.62  1.0000
   4   0  -8     398      54                                                         261   14.09   -8.71  1.0000
   4   0  -8     443      44                                                         299   14.09   -8.71  1.0000
  -4   0   8     380      50                                                         205   14.09    8.71  1.0000
  -4   0   8     568      50                                                         350   14.09    8.71  1.0000
   4   0   8     431      40                                                         227   15.60    7.62  1.0000
   4   0  -8     417      45                                                         277   14.09   -8.71  1.0000
   4   0  -8     462      60                                                         315   14.09   -8.71  1.0000
  -4   0   8     511      43                                                         305   14.09    8.71  1.0000
   4   0   8     471      56                                                         257   15.60    7.62  1.0000
  -4   0   9    3563     239                                                        3940    8.64    3.62  1.0000
   4   0   9    3571     228                                                        4064   11.15    5.08  1.0000
  -4   0   9    3663     242                                                        4045    8.64    3.62  1.0000
   4   0  -9    3573     238                                                        3937    8.64   -3.62  1.0000
  -4   0  -9    3378     231                                                        3839   11.15   -5.08  1.0000
   4   0  -9    3671     231                                                        4040    8.64   -3.62  1.0000
   4   0   9    3466     229                                                        3951   11.15    5.08  1.0000
   4   0   9    3728     262                                                        4231   11.15    5.08  1.0000
   4   0   9    3509     242                                                        3997   11.15    5.08  1.0000
   4   0  -9    3301     252                                                        3652    8.64   -3.62  1.0000
   4   0  -9    3792     232                                                        4167    8.64   -3.62  1.0000
  -4   0   9    3640     228                                                        4021    8.64    3.62  1.0000
   4   0  10    2025     120                                                        1169   31.09   -0.99  1.0000
   4   0 -10    1771     106                                                         987   30.58    0.28  1.0000
  -4   0  10    1907      83                                                        1090   30.58   -0.28  1.0000
   4   0  10    1736      80                                                         952   31.09   -0.99  1.0000
  -4   0  10    1745     103                                                         968   30.58   -0.28  1.0000
  -4   0  10    1711      89                                                         943   30.58   -0.28  1.0000
   4   0  10    2045      86                                                        1184   31.09   -0.99  1.0000
   4   0 -10    1943     100                                                        1116   30.58    0.28  1.0000
   4   0 -10    1766      88                                                         983   30.58    0.28  1.0000
   4   0  10    1501      96                                                         780   31.09   -0.99  1.0000
  -4   0 -10    1912      91                                                        1080   31.09    0.99  1.0000
   4   0 -10    1922      89                                                        1100   30.58    0.28  1.0000
   4   0  11     934     114                                                        1272  -14.49   -1.76  1.0000
  -4   0  11     873     115                                                        1241  -16.15   -2.11  1.0000
   4   0 -11     996     123                                                        1378  -16.15    2.11  1.0000
  -4   0  11     711      94                                                        1047  -16.15   -2.11  1.0000
  -4   0 -11     938     107                                                        1269  -14.49    1.76  1.0000
   4   0 -11     846     102                                                        1200  -16.15    2.11  1.0000
   4   0 -11    1062     106                                                        1455  -16.15    2.11  1.0000
   4   0  11     953     100                                                        1294  -14.49   -1.76  1.0000
   4   0 -11     846     112                                                        1200  -16.15    2.11  1.0000
   4   0  11     986      97                                                        1332  -14.49   -1.76  1.0000
   4   0  11     921     127                                                        1257  -14.49   -1.76  1.0000
   4   0  11    1066     102                                                        1425  -14.49   -1.76  1.0000
  -4   0 -11     978     116                                                        1315  -14.49    1.76  1.0000
  -4   0  11     813     109                                                        1170  -16.15   -2.11  1.0000
  -4   0 -12      24      43                                                          56    7.50    0.21  1.0000
   4   0  12      58      38                                                         105    7.50   -0.21  1.0000
  -4   0  12      21      53                                                          52    7.57    0.16  1.0000
  -4   0  12       7      31                                                         -25    7.57    0.16  1.0000
   4   0  12       2      35                                                          16    7.50   -0.21  1.0000
   4   0  12      26      60                                                          60    7.50   -0.21  1.0000
   4   0 -12      38      57                                                          77    7.57   -0.16  1.0000
  -4   0  12      33      48                                                          70    7.57    0.16  1.0000
   4   0 -12       0      39                                                           5    7.57   -0.16  1.0000
  -4   0 -12      19      49                                                          49    7.50    0.21  1.0000
   4   0  12      11      40                                                          35    7.50   -0.21  1.0000
   4   0 -12      26      39                                                          60    7.57   -0.16  1.0000
   4   0  12      20      53                                                          50    7.50   -0.21  1.0000
   4   0 -12       8      56                                                          29    7.57   -0.16  1.0000
   4   0  13    5877     306                                                        5590    5.35    1.34  1.0000
  -4   0 -13    5226     336                                                        4965    5.35   -1.34  1.0000
   4   0  13    5603     312                                                        5322    5.35    1.34  1.0000
   4   0  13    5601     325                                                        5320    5.35    1.34  1.0000
   4   0 -13    5536     311                                                        5328    3.99    0.76  1.0000
  -4   0 -13    5519     312                                                        5251    5.35   -1.34  1.0000
   4   0 -13    5768     346                                                        5556    3.99    0.76  1.0000
   4   0  13    5886     356                                                        5598    5.35    1.34  1.0000
  -4   0  13    5910     329                                                        5701    3.99   -0.76  1.0000
  -4   0  13    5516     305                                                        5314    3.99   -0.76  1.0000
   4   0 -13    5328     311                                                        5124    3.99    0.76  1.0000
  -4   0  13    5661     325                                                        5457    3.99   -0.76  1.0000
   4   0  14    1094     144                                                        1231    5.88   -1.14  1.0000
  -4   0  14    1089     111                                                        1233    6.16   -1.23  1.0000
  -4   0 -14    1156     113                                                        1302    5.88    1.14  1.0000
   4   0 -14     947     107                                                        1086    6.16    1.23  1.0000
  -4   0  14    1087     129                                                        1230    6.16   -1.23  1.0000
   4   0  14    1253     106                                                        1399    5.88   -1.14  1.0000
   4   0  14    1111      99                                                        1249    5.88   -1.14  1.0000
  -4   0 -14    1053     128                                                        1193    5.88    1.14  1.0000
   4   0 -14    1137     111                                                        1289    6.16    1.23  1.0000
   4   0 -14     874     127                                                        1008    6.16    1.23  1.0000
   4   0  14     871     124                                                         994    5.88   -1.14  1.0000
   4   0 -14    1037     128                                                        1183    6.16    1.23  1.0000
   4   0 -15     874     142                                                        1465  -25.24    3.69  1.0000
   4   0  15     847     154                                                        1420  -24.61   -0.29  1.0000
  -4   0  15     748     145                                                        1315  -25.24   -3.69  1.0000
   4   0 -15     837     147                                                        1416  -25.24    3.69  1.0000
   4   0  15    1087     119                                                        1726  -24.61   -0.29  1.0000
  -4   0  15     958     132                                                        1589  -25.24   -3.69  1.0000
   4   0 -15     797     124                                                        1364  -25.24    3.69  1.0000
  -4   0 -15     930     142                                                        1525  -24.61    0.29  1.0000
  -4   0 -15     953     128                                                        1555  -24.61    0.29  1.0000
   4   0 -16    1132     123                                                         907  -10.20    0.41  1.0000
   4   0  16    1244     126                                                         986  -11.00   -1.16  1.0000
   4   0 -16    1305     130                                                        1062  -10.20    0.41  1.0000
  -4   0 -16    1409     112                                                        1139  -11.00    1.16  1.0000
  -4   0  16    1333     115                                                        1086  -10.20   -0.41  1.0000
   4   0  16    1042      92                                                         807  -11.00   -1.16  1.0000
   4   0 -16    1042     101                                                         826  -10.20    0.41  1.0000
  -4   0 -16     998     115                                                         773  -11.00    1.16  1.0000
  -4   0  16    1199     124                                                         965  -10.20   -0.41  1.0000
  -4   0  17     262     112                                                         593   23.41    0.55  1.0000
  -4   0 -17     166      79                                                         447   23.77   -1.10  1.0000
   4   0 -17     153      99                                                         421   23.41   -0.55  1.0000
  -4   0 -17     240     101                                                         564   23.77   -1.10  1.0000
   4   0  17     224      78                                                         542   23.77    1.10  1.0000
   4   0 -17     190      96                                                         481   23.41   -0.55  1.0000
   4   0  17     190     107                                                         488   23.77    1.10  1.0000
   4   0 -17     119      78                                                         364   23.41   -0.55  1.0000
  -4   0  17     227      86                                                         540   23.41    0.55  1.0000
   4   0 -18      13      51                                                         -64   10.46   -0.15  1.0000
   4   0  18       2      50                                                          10   11.40    0.13  1.0000
  -4   0 -18      20      69                                                          68   11.40   -0.13  1.0000
   4   0 -18      13      73                                                         -77   10.46   -0.15  1.0000
  -4   0 -18      16      54                                                         -37   11.40   -0.13  1.0000
  -4   0  18      13      58                                                         -54   10.46    0.15  1.0000
   4   0 -18       9      78                                                          40   10.46   -0.15  1.0000
  -4   0  18      57      83                                                         121   10.46    0.15  1.0000
   4   0  18       1      79                                                          12   11.40    0.13  1.0000
  -4   0  19    1199     167                                                        1366    6.77   -0.87  1.0000
   4   0  19    1245     122                                                        1428    7.26   -1.04  1.0000
   4   0 -19     964     128                                                        1118    6.77    0.87  1.0000
   4   0 -19     971     154                                                        1125    6.77    0.87  1.0000
   4   0  19    1289     172                                                        1475    7.26   -1.04  1.0000
  -4   0 -19     859     142                                                        1015    7.26    1.04  1.0000
  -4   0 -19    1090     133                                                        1266    7.26    1.04  1.0000
  -4   0  19    1333     140                                                        1509    6.77   -0.87  1.0000
   4   0 -19     952     149                                                        1105    6.77    0.87  1.0000
   4   0 -20      60      94                                                         103    8.47    1.35  1.0000
   4   0 -20      67      66                                                         112    8.47    1.35  1.0000
   4   0  20      19      90                                                          51    8.89   -2.29  1.0000
  -4   0 -20      10      58                                                         -39    8.89    2.29  1.0000
  -4   0  20      22      63                                                          53    8.47   -1.35  1.0000
   4   0 -20       9      73                                                         -54    8.47    1.35  1.0000
   4   0  20      69      62                                                         126    8.89   -2.29  1.0000
  -4   0 -20      36      82                                                          72    8.89    2.29  1.0000
  -4   0  20      81     100                                                         136    8.47   -1.35  1.0000
  -4   0 -21     148      69                                                         104   -5.47   -1.25  1.0000
   4   0 -21     124      85                                                          81   -5.93   -1.70  1.0000
   4   0 -21     203      76                                                         147   -5.93   -1.70  1.0000
  -4   0 -21      75      85                                                          45   -5.47   -1.25  1.0000
  -4   0  21     323      79                                                         256   -5.93    1.70  1.0000
  -4   0  21     286     110                                                         223   -5.93    1.70  1.0000
   4   0 -21     124      97                                                          81   -5.93   -1.70  1.0000
   4   0  21     242     100                                                         188   -5.47    1.25  1.0000
   4   0  21     341      74                                                         277   -5.47    1.25  1.0000
   4   0 -22     229      73                                                         174    5.85   -1.36  1.0000
  -4   0  22     186     111                                                         133    5.85    1.36  1.0000
   4   0  22     371      76                                                         303    5.38    0.10  1.0000
   4   0  22     130      92                                                          91    5.38    0.10  1.0000
   4   0 -22     238      91                                                         182    5.85   -1.36  1.0000
  -4   0 -22     234      75                                                         181    5.38   -0.10  1.0000
  -4   0 -22     166      88                                                         122    5.38   -0.10  1.0000
  -4   0  22     283      82                                                         217    5.85    1.36  1.0000
   4   0 -22     128      91                                                          88    5.85   -1.36  1.0000
   4   0 -23       5      91                                                          11    3.11   -1.01  1.0000
  -4   0 -23      10      76                                                         -34   -1.22   -8.91  1.0000
  -4   0 -23      66      72                                                         105   -1.22   -8.91  1.0000
   4   0  23      24      65                                                          47   -1.22    8.91  1.0000
   4   0 -23      15      65                                                          25    3.11   -1.01  1.0000
  -4   0  23      60     106                                                          78    3.11    1.01  1.0000
   4   0 -23     117      89                                                         142    3.11   -1.01  1.0000
  -4   0  23      99      78                                                         122    3.11    1.01  1.0000
   4   0  23      10      79                                                        -233   -1.22    8.91  1.0000
   4   0 -24      99      74                                                          90    1.32    0.38  1.0000
   4   0 -24     156     100                                                         144    1.32    0.38  1.0000
  -4   0 -24     207      98                                                         188    1.97   -0.18  1.0000
  -4   0  24     237     122                                                         224    1.32   -0.38  1.0000
   4   0 -24      55     103                                                          48    1.32    0.38  1.0000
   4   0  24      95     106                                                          82    1.97    0.18  1.0000
  -4   0 -24     197      83                                                         178    1.97   -0.18  1.0000
  -4   0  24     260      85                                                         246    1.32   -0.38  1.0000
  -4   0 -25     218     107                                                         237   -1.98    2.59  1.0000
   4   0 -25      40      69                                                          49   -1.96    0.90  1.0000
  -4   0  25     246      90                                                         269   -1.96   -0.90  1.0000
  -4   0  25       1     112                                                           3   -1.96   -0.90  1.0000
   4   0 -25     217     114                                                         237   -1.96    0.90  1.0000
   4   0  25     136     103                                                         156   -1.98   -2.59  1.0000
   4   0 -25     296     118                                                         319   -1.96    0.90  1.0000
  -4   0 -25      50      77                                                          59   -1.98    2.59  1.0000
  -4   0  26       3      87                                                        -136   -4.38   -1.54  1.0000
   4   0  26       2     107                                                         -39   -3.31   -1.75  1.0000
  -4   0  26      66      78                                                          43   -4.38   -1.54  1.0000
   4   0 -26      64      71                                                          44   -4.38    1.54  1.0000
   4   0 -26       3      97                                                          -7   -4.38    1.54  1.0000
  -4   0 -26      73      77                                                          57   -3.31    1.75  1.0000
  -4   0  27     238     129                                                         218    1.79    3.10  1.0000
   4   0 -27       2      94                                                         -32    1.79   -3.10  1.0000
   4   0 -27     161      84                                                         150    1.79   -3.10  1.0000
   4   0  27     122     107                                                         105    2.15    1.78  1.0000
  -4   0  27     112      84                                                          98    1.79    3.10  1.0000
  -4   0 -27     139      80                                                         124    2.15   -1.78  1.0000
   4   0 -28      92     113                                                          75   -2.67   -0.56  1.0000
  -4   0 -28      10      74                                                           5   -2.60   -1.03  1.0000
   4   0 -28     301      96                                                         269   -2.67   -0.56  1.0000
  -4   0  28     162      82                                                         140   -2.67    0.56  1.0000
  -4   0  28      50     120                                                          38   -2.67    0.56  1.0000
   4   0  28     557     151                                                         518   -2.60    1.03  1.0000
   4   0  29       2      99                                                        -129   -3.95   -0.19  1.0000
  -4   0  29     119      87                                                         152   -4.03   -0.79  1.0000
  -4   0  29       2     115                                                        -130   -4.03   -0.79  1.0000
   4   0 -29       8     103                                                          18   -4.03    0.79  1.0000
   4   0 -30      60     122                                                          63    0.53   -0.07  1.0000
  -4   0  30     134      91                                                         138    0.53    0.07  1.0000
   4   0  30       0     104                                                        -170    0.31    0.04  1.0000
  -4   0  30      12     135                                                          13    0.53    0.07  1.0000
   5   0   1      83     266                                                        4897    5.73  174.89  1.0000
  -5   0   1      64     260                                                        4635    2.62  172.90  1.0000
   5   0  -1     110     283                                                        4989    2.62 -172.90  1.0000
   5   0   1      96     283                                                        5003    5.73  174.89  1.0000
  -5   0   1     149     268                                                        5243    2.62  172.90  1.0000
   5   0  -1      71     261                                                        4697    2.62 -172.90  1.0000
  -5   0  -1      40     261                                                        4506    5.73 -174.89  1.0000
   5   0  -1      98     264                                                        4904    2.62 -172.90  1.0000
  -5   0  -1     116     264                                                        5140    5.73 -174.89  1.0000
  -5   0   1      37     280                                                        4362    2.62  172.90  1.0000
   5   0   1      43     260                                                        4541    5.73  174.89  1.0000
  -5   0   1      89     261                                                        4835    2.62  172.90  1.0000
  -5   0   2     596     125                                                        1968    9.79  -56.30  1.0000
   5   0   2     628     134                                                        2024    5.35  -56.78  1.0000
   5   0  -2     563     125                                                        1908    9.79   56.30  1.0000
  -5   0   2     901     144                                                        2498    9.79  -56.30  1.0000
   5   0   2     756     141                                                        2249    5.35  -56.78  1.0000
   5   0  -2     667     141                                                        2095    9.79   56.30  1.0000
  -5   0   2     860     129                                                        2429    9.79  -56.30  1.0000
   5   0  -2     630     126                                                        2030    9.79   56.30  1.0000
  -5   0  -2     576     126                                                        1929    5.35   56.78  1.0000
   5   0  -3   11167     955                                                       16703  -10.77   66.87  1.0000
  -5   0  -3   10906     955                                                       16035   -7.48   63.18  1.0000
  -5   0  -3   12072     894                                                       17443   -7.48   63.18  1.0000
   5   0   3   11875     893                                                       17206   -7.48  -63.18  1.0000
  -5   0   3   12077     893                                                       17811  -10.77  -66.87  1.0000
   5   0  -3   11955     893                                                       17663  -10.77   66.87  1.0000
  -5   0   3   11292     929                                                       16855  -10.77  -66.87  1.0000
  -5   0   3   11790     955                                                       17463  -10.77  -66.87  1.0000
   5   0   3   11821     956                                                       17141   -7.48  -63.18  1.0000
   5   0  -3   12278     894                                                       18056  -10.77   66.87  1.0000
  -5   0  -4    9984    1182                                                       21810   -3.32  136.64  1.0000
   5   0  -4    9595    1101                                                       21071   -4.24  135.02  1.0000
   5   0  -4    9799    1103                                                       21373   -4.24  135.02  1.0000
   5   0   4    9255    1102                                                       20726   -3.32 -136.64  1.0000
   5   0  -4    9741    1103                                                       21287   -4.24  135.02  1.0000
  -5   0   4    9183    1102                                                       20459   -4.24 -135.02  1.0000
  -5   0   4   10227    1150                                                       22003   -4.24 -135.02  1.0000
   5   0   4    9604    1181                                                       21247   -3.32 -136.64  1.0000
   5   0  -4   10276    1181                                                       22075   -4.24  135.02  1.0000
  -5   0  -4    8973    1103                                                       20303   -3.32  136.64  1.0000
  -5   0   4   10539    1180                                                       22460   -4.24 -135.02  1.0000
   5   0  -5    9151     523                                                       10026   -0.70   12.77  1.0000
   5   0   5    8924     530                                                        9845    0.56  -13.63  1.0000
   5   0   5    8666     563                                                        9574    0.56  -13.63  1.0000
  -5   0  -5    8998     564                                                        9923    0.56   13.63  1.0000
  -5   0   5    9054     521                                                        9924   -0.70  -12.77  1.0000
   5   0  -5    9206     522                                                       10083   -0.70   12.77  1.0000
  -5   0   5    9230     560                                                       10108   -0.70  -12.77  1.0000
   5   0  -5    8795     524                                                        9653   -0.70   12.77  1.0000
  -5   0   5    9268     544                                                       10148   -0.70  -12.77  1.0000
  -5   0  -5    8855     523                                                        9772    0.56   13.63  1.0000
   5   0   5    8930     526                                                        9851    0.56  -13.63  1.0000
   5   0  -5    8667     561                                                        9519   -0.70   12.77  1.0000
  -5   0  -6      75      26                                                         -11    0.29  -24.74  1.0000
   5   0  -6      53      27                                                           2    1.37  -24.88  1.0000
  -5   0   6      76      26                                                         -10    1.37   24.88  1.0000
   5   0   6      75      35                                                         -18    0.29   24.74  1.0000
   5   0   6      75      20                                                         -41    0.29   24.74  1.0000
   5   0  -6      30      28                                                          11    1.37  -24.88  1.0000
   5   0   6      75      34                                                         -41    0.29   24.74  1.0000
   5   0  -6      76      41                                                         -17    1.37  -24.88  1.0000
  -5   0   6      76      30                                                          -4    1.37   24.88  1.0000
   5   0  -6      76      35                                                         -15    1.37  -24.88  1.0000
   5   0   7    2679     227                                                        3588    0.44   23.33  1.0000
   5   0  -7    2608     202                                                        3488    1.98  -22.97  1.0000
  -5   0   7    2474     208                                                        3333    1.98   22.97  1.0000
   5   0  -7    2700     202                                                        3594    1.98  -22.97  1.0000
   5   0   7    2601     210                                                        3497    0.44   23.33  1.0000
  -5   0   7    2497     200                                                        3359    1.98   22.97  1.0000
   5   0  -7    2455     222                                                        3310    1.98  -22.97  1.0000
   5   0  -7    2558     208                                                        3430    1.98  -22.97  1.0000
  -5   0  -7    2461     202                                                        3334    0.44  -23.33  1.0000
   5   0   7    2683     196                                                        3592    0.44   23.33  1.0000
   5   0   8    2025     122                                                        1419   -1.52  -21.19  1.0000
  -5   0   8    2024     106                                                        1356   -3.80  -23.83  1.0000
   5   0  -8    1834     101                                                        1201   -3.80   23.83  1.0000
   5   0  -8    2143     103                                                        1454   -3.80   23.83  1.0000
  -5   0   8    1976     110                                                        1317   -3.80  -23.83  1.0000
   5   0  -8    2015     120                                                        1349   -3.80   23.83  1.0000
   5   0   8    2183      94                                                        1552   -1.52  -21.19  1.0000
   5   0   8    1916     116                                                        1328   -1.52  -21.19  1.0000
   5   0  -8    2183     113                                                        1487   -3.80   23.83  1.0000
  -5   0   8    2302     103                                                        1586   -3.80  -23.83  1.0000
  -5   0  -8    2042     106                                                        1433   -1.52   21.19  1.0000
   5   0  -9    9904     443                                                        7517    8.42   37.35  1.0000
   5   0   9   10142     449                                                        7555    9.59  -40.26  1.0000
  -5   0   9    9922     426                                                        7533    8.42  -37.35  1.0000
  -5   0   9    9772     414                                                        7402    8.42  -37.35  1.0000
   5   0   9    9767     414                                                        7231    9.59  -40.26  1.0000
   5   0  -9    9849     416                                                        7469    8.42   37.35  1.0000
   5   0   9   10023     412                                                        7452    9.59  -40.26  1.0000
  -5   0  -9   10041     409                                                        7468    9.59   40.26  1.0000
   5   0   9   10047     418                                                        7473    9.59  -40.26  1.0000
   5   0  -9    9837     408                                                        7459    8.42   37.35  1.0000
  -5   0   9    9927     405                                                        7537    8.42  -37.35  1.0000
   5   0  -9    9880     409                                                        7496    8.42   37.35  1.0000
   5   0   9   10074     406                                                        7496    9.59  -40.26  1.0000
   5   0  10     682     105                                                        1569   -3.87   38.42  1.0000
   5   0  10     640     110                                                        1505   -3.87   38.42  1.0000
   5   0  10     595     135                                                        1435   -3.87   38.42  1.0000
   5   0  10     709     114                                                        1610   -3.87   38.42  1.0000
   5   0 -10     521     130                                                        1348   -3.33  -39.59  1.0000
   5   0 -10     630     114                                                        1519   -3.33  -39.59  1.0000
  -5   0  10     681     125                                                        1598   -3.33   39.59  1.0000
  -5   0  10     692     118                                                        1615   -3.33   39.59  1.0000
   5   0 -10     761     116                                                        1720   -3.33  -39.59  1.0000
   5   0  10     500     128                                                        1285   -3.87   38.42  1.0000
   5   0 -10     575     122                                                        1433   -3.33  -39.59  1.0000
  -5   0 -10     672     116                                                        1554   -3.87  -38.42  1.0000
  -5   0  10     619     109                                                        1503   -3.33   39.59  1.0000
   5   0 -11    1824     167                                                        2365   -1.06  -17.03  1.0000
   5   0  11    1720     147                                                        2262   -2.90   17.58  1.0000
   5   0  11    1817     154                                                        2374   -2.90   17.58  1.0000
   5   0 -11    1693     156                                                        2216   -1.06  -17.03  1.0000
  -5   0  11    1987     154                                                        2550   -1.06   17.03  1.0000
  -5   0  11    1665     162                                                        2183   -1.06   17.03  1.0000
   5   0 -11    2041     159                                                        2611   -1.06  -17.03  1.0000
  -5   0 -11    1800     157                                                        2354   -2.90  -17.58  1.0000
   5   0  11    1762     152                                                        2311   -2.90   17.58  1.0000
  -5   0  11    1706     169                                                        2230   -1.06   17.03  1.0000
   5   0  11    1704     167                                                        2244   -2.90   17.58  1.0000
   5   0  11    1752     181                                                        2299   -2.90   17.58  1.0000
   5   0 -11    1596     176                                                        2104   -1.06  -17.03  1.0000
   5   0 -12      85      36                                                          11    0.38  -17.02  1.0000
   5   0 -12     278      62                                                         116    0.38  -17.02  1.0000
  -5   0  12      35      49                                                         -13    0.38   17.02  1.0000
   5   0  12     168      42                                                          54   -1.88   16.94  1.0000
  -5   0  12      70      35                                                           6    0.38   17.02  1.0000
  -5   0 -12      35      39                                                         -41   -1.88  -16.94  1.0000
  -5   0 -12      35      41                                                         -12   -1.88  -16.94  1.0000
   5   0 -12      35      53                                                         -20    0.38  -17.02  1.0000
   5   0  12      35      35                                                          -6   -1.88   16.94  1.0000
   5   0  12      35      53                                                         -24   -1.88   16.94  1.0000
   5   0  12     145      37                                                          41   -1.88   16.94  1.0000
   5   0  12      35      52                                                          -8   -1.88   16.94  1.0000
  -5   0  12      35      44                                                         -25    0.38   17.02  1.0000
   5   0 -12      35      40                                                          -3    0.38  -17.02  1.0000
   5   0 -13     190      63                                                         106   -4.55  -11.41  1.0000
   5   0  13     217      69                                                         118   -3.75   12.31  1.0000
   5   0 -13     195      45                                                         110   -4.55  -11.41  1.0000
  -5   0  13      18      43                                                          -4   -4.55   11.41  1.0000
   5   0  13     201      40                                                         106   -3.75   12.31  1.0000
   5   0 -13     112      45                                                          49   -4.55  -11.41  1.0000
  -5   0  13     154      59                                                          79   -4.55   11.41  1.0000
   5   0 -13     199      65                                                         113   -4.55  -11.41  1.0000
   5   0  13      69      52                                                          18   -3.75   12.31  1.0000
   5   0  13     186      45                                                          95   -3.75   12.31  1.0000
  -5   0 -13     218      48                                                         119   -3.75  -12.31  1.0000
  -5   0 -13     127      52                                                          54   -3.75  -12.31  1.0000
  -5   0  13     196      42                                                         111   -4.55   11.41  1.0000
   5   0  13     176      43                                                          88   -3.75   12.31  1.0000
  -5   0  14     572     125                                                        1097    3.02  -26.20  1.0000
  -5   0 -14     551     106                                                        1040    1.05   25.16  1.0000
   5   0 -14     582     124                                                        1111    3.02   26.20  1.0000
   5   0 -14     559     108                                                        1080    3.02   26.20  1.0000
   5   0  14     633      94                                                        1151    1.05  -25.16  1.0000
   5   0  14     603     131                                                        1111    1.05  -25.16  1.0000
   5   0  14     518     135                                                         994    1.05  -25.16  1.0000
  -5   0 -14     507     117                                                         978    1.05   25.16  1.0000
  -5   0  14     525     113                                                        1032    3.02  -26.20  1.0000
   5   0  14     690     102                                                        1228    1.05  -25.16  1.0000
   5   0  14     634      95                                                        1152    1.05  -25.16  1.0000
   5   0 -14     610     108                                                        1150    3.02   26.20  1.0000
   5   0 -14     554     131                                                        1072    3.02   26.20  1.0000
  -5   0 -15    1097     120                                                        1052    1.36   -1.86  1.0000
  -5   0 -15    1115     110                                                        1069    1.36   -1.86  1.0000
  -5   0  15    1151     117                                                        1134    0.14    0.72  1.0000
   5   0  15    1069     135                                                        1024    1.36    1.86  1.0000
   5   0 -15    1050     125                                                        1034    0.14   -0.72  1.0000
  -5   0  15    1041     129                                                        1025    0.14    0.72  1.0000
   5   0 -15     866     123                                                         851    0.14   -0.72  1.0000
   5   0  15     985      92                                                         942    1.36    1.86  1.0000
   5   0 -15     952     104                                                         936    0.14   -0.72  1.0000
   5   0  15    1115     131                                                        1069    1.36    1.86  1.0000
   5   0  16     699     132                                                         832   -0.16   -6.91  1.0000
  -5   0  16     687     107                                                         824   -0.47   -7.20  1.0000
   5   0 -16     551     109                                                         675   -0.47    7.20  1.0000
   5   0  16     779      87                                                         919   -0.16   -6.91  1.0000
  -5   0  16     717     124                                                         857   -0.47   -7.20  1.0000
  -5   0 -16     730     117                                                         866   -0.16    6.91  1.0000
   5   0 -16     702     122                                                         841   -0.47    7.20  1.0000
  -5   0 -16     653      99                                                         782   -0.16    6.91  1.0000
   5   0 -16     635      97                                                         767   -0.47    7.20  1.0000
   5   0  16     593     119                                                         716   -0.16   -6.91  1.0000
  -5   0  17       6      51                                                         -53    0.77    6.96  1.0000
   5   0 -17      19      57                                                           4    0.77   -6.96  1.0000
   5   0 -17       6      68                                                         -13    0.77   -6.96  1.0000
  -5   0  17       6      73                                                         -50    0.77    6.96  1.0000
  -5   0 -17       9      59                                                         -44    1.88   -8.62  1.0000
   5   0  17      67      47                                                          30    1.88    8.62  1.0000
   5   0 -17       6      77                                                          -4    0.77   -6.96  1.0000
  -5   0 -17       9      50                                                         -64    1.88   -8.62  1.0000
   5   0  17       9      62                                                         -66    1.88    8.62  1.0000
   5   0 -18      75      87                                                         116    0.19   -6.06  1.0000
  -5   0 -18       5      64                                                         -43    0.90   -6.17  1.0000
   5   0  18      65      84                                                         105    0.90    6.17  1.0000
  -5   0  18      15      66                                                          35    0.19    6.06  1.0000
   5   0 -18      78      63                                                         119    0.19   -6.06  1.0000
   5   0  18      77      54                                                         120    0.90    6.17  1.0000
  -5   0 -18       5      60                                                         -21    0.90   -6.17  1.0000
  -5   0  18      34      88                                                          63    0.19    6.06  1.0000
   5   0 -18      30      83                                                          57    0.19   -6.06  1.0000
  -5   0 -19     275      76                                                         259   -0.16    1.44  1.0000
   5   0 -19     387     107                                                         372   -0.48    1.07  1.0000
  -5   0  19     216      75                                                         205   -0.48   -1.07  1.0000
  -5   0  19     312      98                                                         299   -0.48   -1.07  1.0000
  -5   0 -19     247      89                                                         231   -0.16    1.44  1.0000
   5   0 -19     246      75                                                         234   -0.48    1.07  1.0000
   5   0  19     246     103                                                         230   -0.16   -1.44  1.0000
   5   0  19     356      70                                                         337   -0.16   -1.44  1.0000
   5   0 -19     364     104                                                         349   -0.48    1.07  1.0000
  -5   0  20    1056     172                                                        1400    0.95   14.18  1.0000
   5   0  20     936     167                                                        1260    0.85   14.11  1.0000
   5   0 -20     789     152                                                        1090    0.95  -14.18  1.0000
   5   0  20     986     118                                                        1318    0.85   14.11  1.0000
  -5   0 -20     751     129                                                        1044    0.85  -14.11  1.0000
  -5   0 -20     771     147                                                        1067    0.85  -14.11  1.0000
   5   0 -20     901     162                                                        1221    0.95  -14.18  1.0000
  -5   0  20     904     141                                                        1224    0.95   14.18  1.0000
   5   0 -20     851     131                                                        1162    0.95  -14.18  1.0000
  -5   0 -21     686     119                                                         587   -0.01    5.63  1.0000
   5   0  21     865     139                                                         753   -0.01   -5.63  1.0000
  -5   0 -21     825     108                                                         716   -0.01    5.63  1.0000
   5   0  21     887     100                                                         774   -0.01   -5.63  1.0000
  -5   0  21    1019     120                                                         891   -0.76   -5.88  1.0000
   5   0 -21     727     103                                                         620   -0.76    5.88  1.0000
  -5   0  21     683     133                                                         579   -0.76   -5.88  1.0000
   5   0 -21     760     122                                                         650   -0.76    5.88  1.0000
   5   0 -21     730     133                                                         623   -0.76    5.88  1.0000
  -5   0  22     287     102                                                         219    1.31   -6.06  1.0000
  -5   0  22     369      84                                                         291    1.31   -6.06  1.0000
   5   0 -22     302     105                                                         232    1.31    6.06  1.0000
  -5   0 -22     189      74                                                         131   -1.54    6.73  1.0000
   5   0  22     299      72                                                         225   -1.54   -6.73  1.0000
   5   0  22       6      96                                                         -18   -1.54   -6.73  1.0000
  -5   0 -22     282      89                                                         210   -1.54    6.73  1.0000
   5   0 -22     253      75                                                         189    1.31    6.06  1.0000
   5   0 -22     306     103                                                         236    1.31    6.06  1.0000
  -5   0  23     121      95                                                          90    0.77   -4.24  1.0000
  -5   0 -23     202      96                                                         158    0.27    4.67  1.0000
   5   0 -23     170      74                                                         133    0.77    4.24  1.0000
   5   0  23       3      93                                                         -49    0.27   -4.67  1.0000
  -5   0 -23      21      68                                                           9    0.27    4.67  1.0000
   5   0 -23      41      95                                                          24    0.77    4.24  1.0000
   5   0 -23      79      94                                                          55    0.77    4.24  1.0000
  -5   0  23     220      83                                                         178    0.77   -4.24  1.0000
  -5   0 -24       2      64                                                         -56    0.73    3.90  1.0000
   5   0  24       2      92                                                         -90    0.73   -3.90  1.0000
  -5   0 -24      31      93                                                          47    0.73    3.90  1.0000
   5   0 -24      28      98                                                          46    0.96    4.25  1.0000
  -5   0  24     131      83                                                         166    0.96   -4.25  1.0000
   5   0 -24      83      75                                                         112    0.96    4.25  1.0000
   5   0 -24      56      96                                                          80    0.96    4.25  1.0000
  -5   0  24       2      86                                                        -137    0.96   -4.25  1.0000
   5   0 -25     190      83                                                         226   -0.25    3.61  1.0000
  -5   0 -25     141     105                                                         169    2.24    3.30  1.0000
   5   0 -25     158     112                                                         191   -0.25    3.61  1.0000
  -5   0  25     127      86                                                         157   -0.25   -3.61  1.0000
   5   0  25     180     114                                                         211    2.24   -3.30  1.0000
  -5   0  25       2      90                                                        -122   -0.25   -3.61  1.0000
  -5   0 -25      74      76                                                          94    2.24    3.30  1.0000
  -5   0  26     110      82                                                         130   -0.28   -2.74  1.0000
   5   0 -26       5      71                                                          10   -0.28    2.74  1.0000
  -5   0 -26      18      73                                                          24   -1.78    2.36  1.0000
   5   0  26     338     131                                                         366   -1.78   -2.36  1.0000
  -5   0  26      58     119                                                          73   -0.28   -2.74  1.0000
   5   0 -26      83     104                                                         101   -0.28    2.74  1.0000
  -5   0 -27     137      89                                                         139    0.35    0.26  1.0000
   5   0  27     122     117                                                         124    0.35   -0.26  1.0000
   5   0 -27       0      90                                                         -78   -0.06    0.38  1.0000
  -5   0  27      49      80                                                          51   -0.06   -0.38  1.0000
   5   0 -27      83      79                                                          85   -0.06    0.38  1.0000
  -5   0  27      17     113                                                          18   -0.06   -0.38  1.0000
  -5   0  28      69      89                                                         160   -0.91  -12.55  1.0000
  -5   0 -28      32      82                                                          94   -2.56   11.75  1.0000
   5   0 -28       9     107                                                          54   -0.91   12.55  1.0000
  -5   0  28      98     135                                                         202   -0.91  -12.55  1.0000
   5   0  28      26     113                                                          84   -2.56  -11.75  1.0000
  -5   0  29       7     108                                                         -38    2.86   -7.08  1.0000
   5   0  29       7     105                                                         -75    3.32   -6.95  1.0000
   5   0 -29      73     128                                                         126    2.86    7.08  1.0000
  -5   0  29      32      85                                                          69    2.86   -7.08  1.0000
  -5   0  30       1     132                                                        -143   -1.49   -2.65  1.0000
   5   0  30       1     115                                                         -51   -0.79   -2.89  1.0000
  -5   0  30       4      79                                                           1   -1.49   -2.65  1.0000
  -6   0   0    6286     523                                                       10081  -60.66   -2.58  1.0000
  -6   0   0    4719     542                                                        8067  -60.66   -2.58  1.0000
   6   0   0    6191     512                                                        9920  -60.66    2.58  1.0000
  -6   0   0    6167     510                                                        9931  -60.66   -2.58  1.0000
   6   0   0    6150     547                                                        9868  -60.66    2.58  1.0000
   6   0   0    6154     510                                                        9873  -60.66    2.58  1.0000
   6   0  -1    4523     166                                                        2657   45.05    4.83  1.0000
   6   0   1    4598     187                                                        2718   44.91   -4.31  1.0000
  -6   0  -1    4470     169                                                        2621   44.91    4.31  1.0000
   6   0  -1    4594     190                                                        2712   45.05    4.83  1.0000
   6   0  -1    4825     178                                                        2890   45.05    4.83  1.0000
  -6   0  -1    4978     163                                                        3013   44.91    4.31  1.0000
  -6   0   1    5134     167                                                        3129   45.05   -4.83  1.0000
   6   0   1    4637     173                                                        2748   44.91   -4.31  1.0000
  -6   0   1    4571     168                                                        2693   45.05   -4.83  1.0000
  -6   0   1    5211     192                                                        3189   45.05   -4.83  1.0000
   6   0  -2    1080      52                                                          60  112.66   -7.64  1.0000
  -6   0   2     906      52                                                          99  112.66    7.64  1.0000
  -6   0  -2    1174      34                                                          43  114.20   -6.55  1.0000
   6   0  -2    1247      31                                                          23  112.66   -7.64  1.0000
  -6   0  -2    1292      23                                                          21  114.20   -6.55  1.0000
   6   0   2     942      46                                                          98  114.20    6.55  1.0000
  -6   0   2    1115      31                                                          41  112.66    7.64  1.0000
   6   0  -2    1557      50                                                         -69  112.66   -7.64  1.0000
   6   0   2    1356      50                                                          11  114.20    6.55  1.0000
  -6   0   2    1557      27                                                          -4  112.66    7.64  1.0000
  -6   0  -2    1459      43                                                           4  114.20   -6.55  1.0000
   6   0  -2    1348      30                                                          10  112.66   -7.64  1.0000
   6   0  -3     370      56                                                         517    8.95    8.64  1.0000
  -6   0   3     486      61                                                         636    8.95   -8.64  1.0000
  -6   0   3     289      54                                                         405    8.95   -8.64  1.0000
  -6   0   3     404      76                                                         541    8.95   -8.64  1.0000
  -6   0  -3     417      61                                                         584    9.55    9.03  1.0000
   6   0   3     363      67                                                         503    9.55   -9.03  1.0000
   6   0   3     304      66                                                         432    9.55   -9.03  1.0000
   6   0  -3     346      72                                                         489    8.95    8.64  1.0000
   6   0  -3     350      73                                                         493    8.95    8.64  1.0000
  -6   0  -3     353      70                                                         508    9.55    9.03  1.0000
   6   0  -3     508      62                                                         679    8.95    8.64  1.0000
   6   0  -4    5906     255                                                        4247  -33.24   -4.92  1.0000
   6   0   4    6032     276                                                        4349  -34.16    7.25  1.0000
  -6   0   4    6272     260                                                        4587  -33.24    4.92  1.0000
   6   0   4    6151     259                                                        4451  -34.16    7.25  1.0000
   6   0  -4    6291     253                                                        4575  -33.24   -4.92  1.0000
   6   0  -4    6082     275                                                        4397  -33.24   -4.92  1.0000
  -6   0   4    6886     277                                                        5114  -33.24    4.92  1.0000
  -6   0  -4    6208     253                                                        4458  -34.16   -7.25  1.0000
  -6   0   4    6119     252                                                        4456  -33.24    4.92  1.0000
   6   0  -4    6018     251                                                        4342  -33.24   -4.92  1.0000
  -6   0  -4    6365     277                                                        4591  -34.16   -7.25  1.0000
   6   0   5      18      45                                                         596   58.27    3.47  1.0000
   6   0  -5      24      70                                                         605   56.70   -4.42  1.0000
   6   0   5      28      77                                                         654   58.27    3.47  1.0000
   6   0   5      13      72                                                         567   58.27    3.47  1.0000
  -6   0  -5      43      65                                                         716   58.27   -3.47  1.0000
   6   0  -5      32      63                                                         644   56.70   -4.42  1.0000
  -6   0  -5      15      76                                                         579   58.27   -3.47  1.0000
   6   0  -5       3      71                                                         445   56.70   -4.42  1.0000
   6   0  -5      62      68                                                         761   56.70   -4.42  1.0000
  -6   0   5       4      60                                                         459   56.70    4.42  1.0000
  -6   0   5      41      63                                                         684   56.70    4.42  1.0000
   6   0   6    8515     365                                                        6633  -30.90   -2.41  1.0000
   6   0   6    8670     389                                                        6770  -30.90   -2.41  1.0000
   6   0   6    8503     354                                                        6623  -30.90   -2.41  1.0000
  -6   0  -6    7763     355                                                        5997  -30.90    2.41  1.0000
  -6   0   6    8013     354                                                        6154  -31.63   -1.92  1.0000
   6   0  -6    8077     356                                                        6231  -31.63    1.92  1.0000
   6   0   6    8695     368                                                        6792  -30.90   -2.41  1.0000
   6   0  -6    8655     390                                                        6740  -31.63    1.92  1.0000
  -6   0   6    8903     373                                                        6937  -31.63   -1.92  1.0000
   6   0  -6    8274     356                                                        6404  -31.63    1.92  1.0000
   6   0   7     110      21                                                         -22   29.95   -2.19  1.0000
   6   0  -7      58      31                                                           9   30.32    2.73  1.0000
   6   0   7      63      40                                                           8   29.95   -2.19  1.0000
   6   0   7     110      38                                                          -5   29.95   -2.19  1.0000
  -6   0   7      25      34                                                          45   30.32   -2.73  1.0000
  -6   0  -7     110      31                                                         -16   29.95    2.19  1.0000
   6   0  -7      17      50                                                          43   30.32    2.73  1.0000
   6   0  -7     113      39                                                         -27   30.32    2.73  1.0000
   6   0   7     110      42                                                         -31   29.95   -2.19  1.0000
   6   0  -7     113      22                                                         -50   30.32    2.73  1.0000
  -6   0   7     113      25                                                         -12   30.32   -2.73  1.0000
   6   0  -8    2867     206                                                        3394   13.71   -1.34  1.0000
   6   0   8    2783     232                                                        3361   14.95    0.56  1.0000
   6   0  -8    2877     207                                                        3405   13.71   -1.34  1.0000
  -6   0  -8    2896     208                                                        3480   14.95   -0.56  1.0000
  -6   0   8    3015     216                                                        3567   13.71    1.34  1.0000
  -6   0   8    2783     204                                                        3314   13.71    1.34  1.0000
   6   0  -8    2995     231                                                        3534   13.71   -1.34  1.0000
   6   0   8    3082     199                                                        3688   14.95    0.56  1.0000
   6   0  -8    2949     216                                                        3484   13.71   -1.34  1.0000
   6   0   8    2904     219                                                        3493   14.95    0.56  1.0000
   6   0   9    4540     293                                                        4863   -6.63   -2.47  1.0000
   6   0  -9    4553     308                                                        4853   -6.34    2.11  1.0000
  -6   0  -9    4510     281                                                        4822   -6.63    2.47  1.0000
   6   0  -9    4577     280                                                        4877   -6.34    2.11  1.0000
   6   0  -9    4708     281                                                        5013   -6.34    2.11  1.0000
   6   0   9    4596     275                                                        4921   -6.63   -2.47  1.0000
  -6   0   9    4754     277                                                        5069   -6.34   -2.11  1.0000
   6   0  -9    4659     288                                                        4962   -6.34    2.11  1.0000
  -6   0   9    4439     292                                                        4744   -6.34   -2.11  1.0000
   6   0   9    4355     310                                                        4672   -6.63   -2.47  1.0000
   6   0 -10     523      94                                                         776  -13.90   -5.42  1.0000
  -6   0 -10     652      88                                                         913  -13.19   -3.03  1.0000
   6   0  10     642      88                                                         894  -13.19    3.03  1.0000
  -6   0  10     474      90                                                         705  -13.90    5.42  1.0000
  -6   0  10     494      76                                                         730  -13.90    5.42  1.0000
   6   0 -10     574      82                                                         838  -13.90   -5.42  1.0000
   6   0  10     699     105                                                         961  -13.19    3.03  1.0000
   6   0 -10     484      96                                                         729  -13.90   -5.42  1.0000
  -6   0  10     675      92                                                         947  -13.90    5.42  1.0000
   6   0  10     466      97                                                         683  -13.19    3.03  1.0000
   6   0  10     541      68                                                         774  -13.19    3.03  1.0000
   6   0 -10     494      80                                                         741  -13.90   -5.42  1.0000
   6   0  10     403      74                                                         607  -13.19    3.03  1.0000
   6   0 -11    3137     285                                                        4629  -34.50    1.16  1.0000
   6   0  11    3233     292                                                        4733  -34.19   -0.30  1.0000
   6   0  11    2980     268                                                        4426  -34.19   -0.30  1.0000
   6   0  11    3442     273                                                        4985  -34.19   -0.30  1.0000
  -6   0  11    2890     282                                                        4332  -34.50   -1.16  1.0000
   6   0 -11    3062     306                                                        4538  -34.50    1.16  1.0000
  -6   0 -11    3094     276                                                        4564  -34.19    0.30  1.0000
   6   0 -11    3610     279                                                        5200  -34.50    1.16  1.0000
  -6   0  11    3396     272                                                        4947  -34.50   -1.16  1.0000
  -6   0  11    3080     287                                                        4565  -34.50   -1.16  1.0000
   6   0  11    3119     277                                                        4595  -34.19   -0.30  1.0000
   6   0 -11    3493     278                                                        5060  -34.50    1.16  1.0000
   6   0  11    2887     307                                                        4312  -34.19   -0.30  1.0000
   6   0  12    3783     244                                                        3368    9.87    1.14  1.0000
  -6   0  12    3465     219                                                        3087    9.39    1.14  1.0000
  -6   0  12    3996     221                                                        3589    9.39    1.14  1.0000
   6   0  12    3985     203                                                        3559    9.87    1.14  1.0000
   6   0 -12    3853     225                                                        3463    9.39   -1.14  1.0000
   6   0 -12    3790     238                                                        3404    9.39   -1.14  1.0000
   6   0 -12    3505     209                                                        3134    9.39   -1.14  1.0000
   6   0  12    3940     213                                                        3516    9.87    1.14  1.0000
  -6   0 -12    3676     212                                                        3277    9.87   -1.14  1.0000
  -6   0  12    3664     205                                                        3275    9.39    1.14  1.0000
   6   0  12    3720     228                                                        3309    9.87    1.14  1.0000
   6   0 -12    3676     211                                                        3296    9.39   -1.14  1.0000
   6   0  12    3719     206                                                        3308    9.87    1.14  1.0000
   6   0  13     200      81                                                         281    7.39    3.17  1.0000
   6   0  13     402      70                                                         515    7.39    3.17  1.0000
  -6   0  13     280      85                                                         372    7.25    2.06  1.0000
   6   0  13     417      93                                                         532    7.39    3.17  1.0000
  -6   0  13     453      79                                                         569    7.25    2.06  1.0000
   6   0 -13     454      73                                                         568    7.25   -2.06  1.0000
   6   0  13     437      63                                                         554    7.39    3.17  1.0000
   6   0 -13     441      96                                                         553    7.25   -2.06  1.0000
   6   0  13     419      71                                                         534    7.39    3.17  1.0000
  -6   0 -13     462      76                                                         580    7.39   -3.17  1.0000
  -6   0  13     427      69                                                         539    7.25    2.06  1.0000
   6   0 -13     365      82                                                         468    7.25   -2.06  1.0000
   6   0 -13     340      69                                                         439    7.25   -2.06  1.0000
  -6   0 -14    2385     155                                                        1757   19.82    0.77  1.0000
  -6   0 -14    2488     144                                                        1846   19.82    0.77  1.0000
   6   0  14    2437     171                                                        1807   19.82   -0.77  1.0000
   6   0 -14    2316     154                                                        1710   19.33    1.37  1.0000
  -6   0  14    2377     154                                                        1772   19.33   -1.37  1.0000
   6   0 -14    2502     166                                                        1871   19.33    1.37  1.0000
   6   0  14    2433     164                                                        1804   19.82   -0.77  1.0000
  -6   0  14    2531     152                                                        1905   19.33   -1.37  1.0000
   6   0  14    2693     138                                                        2028   19.82   -0.77  1.0000
   6   0 -14    2490     143                                                        1860   19.33    1.37  1.0000
   6   0  14    2582     131                                                        1932   19.82   -0.77  1.0000
   6   0 -15    1746     173                                                        1800    1.74    1.13  1.0000
   6   0 -15    1862     158                                                        1918    1.74    1.13  1.0000
   6   0  15    1856     135                                                        1905    1.69   -0.67  1.0000
  -6   0  15    1869     157                                                        1919    1.74   -1.13  1.0000
  -6   0  15    2055     172                                                        2108    1.74   -1.13  1.0000
  -6   0 -15    1855     150                                                        1908    1.69    0.67  1.0000
   6   0  15    1810     179                                                        1859    1.69   -0.67  1.0000
   6   0  15    1843     173                                                        1892    1.69   -0.67  1.0000
   6   0 -15    1973     150                                                        2030    1.74    1.13  1.0000
  -6   0 -15    1626     159                                                        1675    1.69    0.67  1.0000
   6   0 -16      19      68                                                         -37  -12.34    0.04  1.0000
   6   0  16      20      69                                                          -3  -12.81    0.03  1.0000
  -6   0 -16      20      49                                                         -63  -12.81   -0.03  1.0000
   6   0  16      20      69                                                         -63  -12.81    0.03  1.0000
  -6   0  16      19      51                                                          -3  -12.34   -0.04  1.0000
   6   0  16      99      43                                                          30  -12.81    0.03  1.0000
   6   0 -16      67      70                                                          15  -12.34    0.04  1.0000
  -6   0 -16      20      51                                                         -59  -12.81   -0.03  1.0000
  -6   0  16     165      76                                                          73  -12.34   -0.04  1.0000
   6   0 -16      19      48                                                         -46  -12.34    0.04  1.0000
   6   0  17    1117     166                                                        1302    7.73   -0.84  1.0000
  -6   0 -17    1054     128                                                        1238    7.73    0.84  1.0000
  -6   0  17    1023     133                                                        1194    7.47   -0.86  1.0000
   6   0 -17    1119     146                                                        1302    7.47    0.86  1.0000
   6   0 -17    1080     129                                                        1260    7.47    0.86  1.0000
   6   0  17    1126     112                                                        1312    7.73   -0.84  1.0000
   6   0  17    1206     159                                                        1398    7.73   -0.84  1.0000
  -6   0  17     997     150                                                        1166    7.47   -0.86  1.0000
   6   0 -17    1143     155                                                        1328    7.47    0.86  1.0000
  -6   0 -17    1107     144                                                        1295    7.73    0.84  1.0000
  -6   0 -18     885      99                                                         686  -10.33    0.50  1.0000
   6   0 -18     957     128                                                         745  -10.54    0.49  1.0000
   6   0 -18     864     115                                                         663  -10.54    0.49  1.0000
   6   0  18    1133      96                                                         903  -10.33   -0.50  1.0000
  -6   0  18    1112     115                                                         880  -10.54   -0.49  1.0000
   6   0  18     733     121                                                         551  -10.33   -0.50  1.0000
   6   0 -18     829      99                                                         633  -10.54    0.49  1.0000
  -6   0  18     798     126                                                         604  -10.54   -0.49  1.0000
  -6   0 -18    1148     123                                                         919  -10.33    0.50  1.0000
  -6   0  19       6      87                                                         -42    7.01   -1.08  1.0000
   6   0 -19       6      58                                                         -17    7.01    1.08  1.0000
  -6   0 -19       8      56                                                         -61    7.88    0.30  1.0000
   6   0 -19       6      80                                                         -13    7.01    1.08  1.0000
   6   0  19       8      78                                                         -69    7.88   -0.30  1.0000
   6   0 -19       6      72                                                         -82    7.01    1.08  1.0000
   6   0  19      12      55                                                          39    7.88   -0.30  1.0000
  -6   0 -19       8      59                                                        -136    7.88    0.30  1.0000
  -6   0  19       6      65                                                         -37    7.01   -1.08  1.0000
  -6   0  20     451      95                                                         383   -4.82   -0.06  1.0000
   6   0 -20     351      83                                                         291   -4.82    0.06  1.0000
  -6   0 -20     287      90                                                         242   -3.96   -0.27  1.0000
  -6   0  20     447     115                                                         379   -4.82   -0.06  1.0000
   6   0 -20     361      99                                                         300   -4.82    0.06  1.0000
  -6   0 -20     362      80                                                         311   -3.96   -0.27  1.0000
   6   0 -20     373     104                                                         311   -4.82    0.06  1.0000
   6   0  20     481      76                                                         423   -3.96    0.27  1.0000
   6   0  20     458     113                                                         402   -3.96    0.27  1.0000
   6   0 -21     489     121                                                         539   -3.12   -0.68  1.0000
   6   0 -21     598     122                                                         654   -3.12   -0.68  1.0000
   6   0  21     634      94                                                         699   -3.62    0.12  1.0000
  -6   0  21     815     142                                                         877   -3.12    0.68  1.0000
   6   0  21     426     128                                                         479   -3.62    0.12  1.0000
  -6   0 -21     443     111                                                         498   -3.62   -0.12  1.0000
  -6   0 -21     328      92                                                         375   -3.62   -0.12  1.0000
   6   0 -21     435      95                                                         482   -3.12   -0.68  1.0000
  -6   0  21     610     113                                                         664   -3.12    0.68  1.0000
   6   0 -22      76      94                                                          52    4.33   -1.01  1.0000
  -6   0 -22     149      72                                                         116    4.20    1.68  1.0000
   6   0  22      26     101                                                          13    4.20   -1.68  1.0000
  -6   0  22     116      75                                                          86    4.33    1.01  1.0000
  -6   0 -22      42      77                                                          25    4.20    1.68  1.0000
   6   0 -22     186      73                                                         147    4.33   -1.01  1.0000
   6   0 -22     320     102                                                         268    4.33   -1.01  1.0000
  -6   0  22      92      96                                                          66    4.33    1.01  1.0000
  -6   0 -23     706     111                                                         721   -0.67   -1.02  1.0000
  -6   0 -23     742     134                                                         757   -0.67   -1.02  1.0000
   6   0 -23     414      99                                                         414   -0.01    0.08  1.0000
  -6   0  23     763     148                                                         763   -0.01   -0.08  1.0000
   6   0  23     582     138                                                         591   -0.67    1.02  1.0000
  -6   0  23     628     114                                                         628   -0.01   -0.08  1.0000
   6   0 -23     727     145                                                         727   -0.01    0.08  1.0000
   6   0 -23     467     130                                                         467   -0.01    0.08  1.0000
   6   0 -24     226      78                                                         166    6.00    1.55  1.0000
  -6   0  24      69      69                                                          40    6.00   -1.55  1.0000
   6   0 -24      60      90                                                          31    6.00    1.55  1.0000
  -6   0 -24     119      77                                                          78    5.81    1.54  1.0000
  -6   0 -24       4      84                                                          -4    5.81    1.54  1.0000
   6   0  24       4      87                                                        -149    5.81   -1.54  1.0000
   6   0 -24      36      98                                                          15    6.00    1.55  1.0000
  -6   0  24     118     107                                                          79    6.00   -1.55  1.0000
  -6   0 -25      25      72                                                          49   -5.77   -1.07  1.0000
   6   0 -25       3      96                                                         -47   -5.27   -0.87  1.0000
   6   0  25     116     119                                                         163   -5.77    1.07  1.0000
  -6   0  25      74     112                                                         108   -5.27    0.87  1.0000
  -6   0 -25      42      99                                                          73   -5.77   -1.07  1.0000
  -6   0  25       3      73                                                         -26   -5.27    0.87  1.0000
   6   0 -25      41      71                                                          69   -5.27   -0.87  1.0000
  -6   0  26     192      91                                                         229   -3.61   -0.18  1.0000
   6   0  26     239     126                                                         289   -4.21   -1.70  1.0000
  -6   0  26       2     111                                                         -49   -3.61   -0.18  1.0000
  -6   0 -26     256      92                                                         304   -4.21    1.70  1.0000
   6   0 -26     116      78                                                         145   -3.61    0.18  1.0000
   6   0 -26     253     123                                                         294   -3.61    0.18  1.0000
  -6   0  27     188      86                                                         146   -4.62   -0.51  1.0000
  -6   0 -27     270      90                                                         227   -4.09    1.19  1.0000
   6   0  27     112     112                                                          83   -4.09   -1.19  1.0000
  -6   0  27     267     133                                                         217   -4.62   -0.51  1.0000
   6   0 -27     131     110                                                          97   -4.62    0.51  1.0000
   6   0 -27       3      73                                                         -61   -4.62    0.51  1.0000
   6   0 -28      60     112                                                          62   -0.09   -1.64  1.0000
  -6   0  28      22     127                                                          22   -0.09    1.64  1.0000
   6   0  28       2     106                                                         -26   -0.58    3.48  1.0000
  -6   0  28     137      92                                                         138   -0.09    1.64  1.0000
  -6   0  29     190      99                                                         210    1.97    0.51  1.0000
  -6   0  29     335     148                                                         361    1.97    0.51  1.0000
   6   0 -29     466     150                                                         495    1.97   -0.51  1.0000
   6   0  29     140     122                                                         158    1.88    1.48  1.0000
  -7   0   1    2760      31                                                          59   -1.69  128.36  1.0000
   7   0   1    2132      50                                                           4   -1.73  126.40  1.0000
  -7   0   1    2851      28                                                          73   -1.69  128.36  1.0000
   7   0   1    2525      47                                                          37   -1.73  126.40  1.0000
   7   0  -1    2422      53                                                          19   -1.69 -128.36  1.0000
   7   0  -1    2012      27                                                          -4   -1.69 -128.36  1.0000
   7   0  -1    2863      50                                                          75   -1.69 -128.36  1.0000
  -7   0  -1    2715      24                                                          63   -1.73 -126.40  1.0000
  -7   0   1    2411      51                                                          18   -1.69  128.36  1.0000
  -7   0  -1    2517      36                                                          36   -1.73 -126.40  1.0000
  -7   0  -1    2668      47                                                          56   -1.73 -126.40  1.0000
  -7   0   2    7235     615                                                       10937   -1.01  -55.97  1.0000
   7   0  -2    7368     573                                                       11100   -1.01   55.97  1.0000
   7   0   2    6722     575                                                       10382   -3.34  -57.16  1.0000
   7   0  -2    7310     616                                                       11029   -1.01   55.97  1.0000
  -7   0  -2    6888     584                                                       10588   -3.34   57.16  1.0000
   7   0  -2    7487     577                                                       11246   -1.01   55.97  1.0000
   7   0   2    7053     615                                                       10792   -3.34  -57.16  1.0000
  -7   0  -2    7428     574                                                       11255   -3.34   57.16  1.0000
  -7   0  -2    6579     614                                                       10204   -3.34   57.16  1.0000
  -7   0   2    6828     590                                                       10435   -1.01  -55.97  1.0000
  -7   0   2    7317     572                                                       11037   -1.01  -55.97  1.0000
   7   0   3    2673     145                                                        2080   -2.57   17.35  1.0000
  -7   0   3    3035     135                                                        2378    0.30   18.14  1.0000
   7   0   3    2648     142                                                        2058   -2.57   17.35  1.0000
   7   0  -3    2497     132                                                        1905    0.30  -18.14  1.0000
   7   0   3    2837     156                                                        2225   -2.57   17.35  1.0000
   7   0  -3    2601     155                                                        1996    0.30  -18.14  1.0000
  -7   0  -3    2588     135                                                        2005   -2.57  -17.35  1.0000
  -7   0   3    2603     136                                                        1997    0.30   18.14  1.0000
  -7   0  -3    2880     155                                                        2263   -2.57  -17.35  1.0000
  -7   0  -3    3070     128                                                        2432   -2.57  -17.35  1.0000
   7   0  -3    2395     133                                                        1816    0.30  -18.14  1.0000
   7   0  -3    2616     142                                                        2009    0.30  -18.14  1.0000
  -7   0   3    2863     156                                                        2226    0.30   18.14  1.0000
   7   0  -4      71      51                                                          -1   -0.91  -24.07  1.0000
   7   0   4     152      39                                                           7   -2.04   28.00  1.0000
   7   0   4     148      47                                                           6   -2.04   28.00  1.0000
   7   0  -4     248      34                                                          56   -0.91  -24.07  1.0000
  -7   0   4     152      29                                                          16   -0.91   24.07  1.0000
   7   0   4     179      17                                                          14   -2.04   28.00  1.0000
  -7   0   4     158      29                                                          18   -0.91   24.07  1.0000
   7   0  -4     125      47                                                           8   -0.91  -24.07  1.0000
   7   0  -4     185      29                                                          28   -0.91  -24.07  1.0000
   7   0   4     404      46                                                         112   -2.04   28.00  1.0000
  -7   0  -4     230      44                                                          31   -2.04  -28.00  1.0000
  -7   0  -4     179      31                                                          14   -2.04  -28.00  1.0000
   7   0  -5     270      42                                                         225    1.05    4.07  1.0000
   7   0   5     371      57                                                         283   -4.63   -7.87  1.0000
   7   0   5     395      57                                                         304   -4.63   -7.87  1.0000
   7   0   5     390      27                                                         299   -4.63   -7.87  1.0000
   7   0  -5     278      57                                                         232    1.05    4.07  1.0000
   7   0   5     263      56                                                         189   -4.63   -7.87  1.0000
   7   0  -5     271      59                                                         226    1.05    4.07  1.0000
  -7   0   5     158      36                                                         124    1.05   -4.07  1.0000
   7   0  -5     197      40                                                         159    1.05    4.07  1.0000
  -7   0   5     316      45                                                         267    1.05   -4.07  1.0000
  -7   0  -5     260      42                                                         186   -4.63    7.87  1.0000
   7   0   6     572     119                                                        1262    4.14   33.10  1.0000
   7   0   6     699     114                                                        1448    4.14   33.10  1.0000
   7   0  -6     690     117                                                        1451    3.52  -33.75  1.0000
   7   0  -6     675     108                                                        1429    3.52  -33.75  1.0000
  -7   0   6     686     106                                                        1445    3.52   33.75  1.0000
   7   0   6     748      89                                                        1517    4.14   33.10  1.0000
  -7   0  -6     734     111                                                        1497    4.14  -33.10  1.0000
  -7   0   6     745     111                                                        1530    3.52   33.75  1.0000
   7   0   6     776     121                                                        1557    4.14   33.10  1.0000
   7   0  -6     694     107                                                        1457    3.52  -33.75  1.0000
   7   0  -6     680     126                                                        1437    3.52  -33.75  1.0000
   7   0   7      68      56                                                         218    6.38   19.22  1.0000
   7   0  -7     111      48                                                         299    6.53  -19.74  1.0000
   7   0   7      45      55                                                         173    6.38   19.22  1.0000
   7   0  -7      94      49                                                         270    6.53  -19.74  1.0000
  -7   0   7      93      49                                                         267    6.53   19.74  1.0000
   7   0  -7      85      65                                                         253    6.53  -19.74  1.0000
   7   0   7      73      31                                                         226    6.38   19.22  1.0000
   7   0   7     125      61                                                         315    6.38   19.22  1.0000
  -7   0  -7      31      43                                                         143    6.38  -19.22  1.0000
   7   0  -7     120      63                                                         314    6.53  -19.74  1.0000
  -7   0   7     103      45                                                         285    6.53   19.74  1.0000
   7   0   8    4606     365                                                        6648   -1.86   39.06  1.0000
   7   0  -8    4781     370                                                        6943   -3.00  -40.47  1.0000
   7   0   8    4433     378                                                        6439   -1.86   39.06  1.0000
   7   0   8    4491     378                                                        6509   -1.86   39.06  1.0000
  -7   0   8    4785     369                                                        6948   -3.00   40.47  1.0000
  -7   0   8    4583     386                                                        6704   -3.00   40.47  1.0000
  -7   0  -8    4319     370                                                        6302   -1.86  -39.06  1.0000
   7   0  -8    4354     405                                                        6426   -3.00  -40.47  1.0000
   7   0  -8    4521     377                                                        6628   -3.00  -40.47  1.0000
   7   0   8    4701     407                                                        6761   -1.86   39.06  1.0000
   7   0  -8    4799     371                                                        6964   -3.00  -40.47  1.0000
   7   0  -9     330      76                                                         731   -1.69  -25.60  1.0000
   7   0  -9     319      76                                                         714   -1.69  -25.60  1.0000
   7   0   9     217      83                                                         528    1.07   23.63  1.0000
   7   0   9     349      98                                                         726    1.07   23.63  1.0000
  -7   0   9     296      78                                                         680   -1.69   25.60  1.0000
   7   0  -9     348      91                                                         757   -1.69  -25.60  1.0000
   7   0   9     326      59                                                         692    1.07   23.63  1.0000
  -7   0  -9     367      79                                                         752    1.07  -23.63  1.0000
  -7   0   9     292      71                                                         673   -1.69   25.60  1.0000
   7   0  -9     268      93                                                         637   -1.69  -25.60  1.0000
   7   0 -10     566     110                                                        1029   -0.03  -23.89  1.0000
  -7   0  10     544     100                                                         999   -0.03   23.89  1.0000
   7   0  10     589      78                                                        1039   -1.85   23.13  1.0000
  -7   0 -10     641     101                                                        1108   -1.85  -23.13  1.0000
   7   0  10     731     120                                                        1225   -1.85   23.13  1.0000
   7   0 -10     559     120                                                        1020   -0.03  -23.89  1.0000
   7   0 -10     628      98                                                        1112   -0.03  -23.89  1.0000
  -7   0  10     531      94                                                         982   -0.03   23.89  1.0000
   7   0  10     618     121                                                        1077   -1.85   23.13  1.0000
   7   0 -10     489      89                                                         924   -0.03  -23.89  1.0000
   7   0 -11      17      45                                                          81    3.03   13.73  1.0000
  -7   0  11      15      45                                                           1    3.03  -13.73  1.0000
   7   0  11      27      36                                                         -11    2.55  -14.63  1.0000
  -7   0 -11       4      44                                                          52    2.55   14.63  1.0000
  -7   0  11      24      34                                                         -12    3.03  -13.73  1.0000
   7   0  11       1      48                                                          20    2.55  -14.63  1.0000
   7   0 -11       2      57                                                          41    3.03   13.73  1.0000
   7   0 -11      13      42                                                          72    3.03   13.73  1.0000
   7   0 -11      24      57                                                         -17    3.03   13.73  1.0000
   7   0  11       1      32                                                          35    2.55  -14.63  1.0000
   7   0  11       3      49                                                          13    2.55  -14.63  1.0000
   7   0  11       4      56                                                          10    2.55  -14.63  1.0000
   7   0 -12      32      61                                                          20   11.54   12.95  1.0000
   7   0  12      57      35                                                          57   10.85  -10.80  1.0000
   7   0  12      29      51                                                         -74   10.85  -10.80  1.0000
   7   0 -12      45      56                                                          45   11.54   12.95  1.0000
   7   0  12      60      42                                                          61   10.85  -10.80  1.0000
   7   0  12      33      55                                                          22   10.85  -10.80  1.0000
   7   0 -12      49      42                                                          53   11.54   12.95  1.0000
  -7   0  12      29      45                                                           8   11.54  -12.95  1.0000
   7   0  12     103      52                                                         114   10.85  -10.80  1.0000
  -7   0 -12      67      47                                                          70   10.85   10.80  1.0000
   7   0 -12      36      43                                                          30   11.54   12.95  1.0000
  -7   0  12      40      39                                                          35   11.54  -12.95  1.0000
   7   0 -13     534      93                                                         765   -1.37   12.98  1.0000
   7   0 -13     607     117                                                         852   -1.37   12.98  1.0000
   7   0  13     722     100                                                         970   -0.29  -12.24  1.0000
  -7   0  13     777      97                                                        1052   -1.37  -12.98  1.0000
  -7   0  13     635     104                                                         886   -1.37  -12.98  1.0000
   7   0  13     735      95                                                         985   -0.29  -12.24  1.0000
   7   0 -13     679      99                                                         938   -1.37   12.98  1.0000
   7   0  13     711     128                                                         957   -0.29  -12.24  1.0000
  -7   0 -13     554      95                                                         773   -0.29   12.24  1.0000
   7   0 -13     630     109                                                         880   -1.37   12.98  1.0000
   7   0  13     653      79                                                         890   -0.29  -12.24  1.0000
   7   0  13     750     122                                                        1002   -0.29  -12.24  1.0000
   7   0 -14    1200     113                                                        1155   -0.56   -1.93  1.0000
   7   0 -14    1077     131                                                        1034   -0.56   -1.93  1.0000
   7   0  14    1146      91                                                        1078   -1.03    2.98  1.0000
   7   0  14     996     131                                                         933   -1.03    2.98  1.0000
  -7   0 -14     973     106                                                         911   -1.03   -2.98  1.0000
   7   0 -14    1067     125                                                        1024   -0.56   -1.93  1.0000
   7   0  14     952     126                                                         890   -1.03    2.98  1.0000
   7   0  14    1412     112                                                        1337   -1.03    2.98  1.0000
  -7   0  14    1292     132                                                        1245   -0.56    1.93  1.0000
  -7   0  14    1143     110                                                        1099   -0.56    1.93  1.0000
   7   0 -15     926     105                                                         573   -1.29  -18.74  1.0000
   7   0  15     852      98                                                         510   -0.14   18.98  1.0000
  -7   0 -15     820      88                                                         485   -0.14  -18.98  1.0000
  -7   0 -15     860      84                                                         516   -0.14  -18.98  1.0000
   7   0 -15     772      81                                                         453   -1.29  -18.74  1.0000
  -7   0  15     854     103                                                         517   -1.29   18.74  1.0000
   7   0  15    1164     124                                                         757   -0.14   18.98  1.0000
   7   0  15     954      81                                                         589   -0.14   18.98  1.0000
   7   0 -15     939     108                                                         583   -1.29  -18.74  1.0000
  -7   0  15    1093      95                                                         706   -1.29   18.74  1.0000
   7   0  15     983      72                                                         612   -0.14   18.98  1.0000
   7   0 -16     506     116                                                         689   -1.50   10.64  1.0000
   7   0  16     629      83                                                         823   -2.24  -10.14  1.0000
   7   0 -16     544      98                                                         733   -1.50   10.64  1.0000
  -7   0  16     498     112                                                         679   -1.50  -10.64  1.0000
  -7   0 -16     373      99                                                         525   -2.24   10.14  1.0000
   7   0  16     700     128                                                         904   -2.24  -10.14  1.0000
  -7   0  16     510     100                                                         694   -1.50  -10.64  1.0000
   7   0 -16     485     117                                                         664   -1.50   10.64  1.0000
  -7   0 -16     555      98                                                         738   -2.24   10.14  1.0000
   7   0  16     515     127                                                         691   -2.24  -10.14  1.0000
   7   0 -17      94      77                                                          52    0.45   -7.11  1.0000
   7   0 -17       6      53                                                         -64    0.45   -7.11  1.0000
  -7   0 -17     132      68                                                          76   -0.16   -7.88  1.0000
   7   0 -17     119      83                                                          71    0.45   -7.11  1.0000
  -7   0 -17       8      54                                                         -10   -0.16   -7.88  1.0000
   7   0  17     185      51                                                         118   -0.16    7.88  1.0000
  -7   0  17      72      62                                                          36    0.45    7.11  1.0000
   7   0  17       8      72                                                         -65   -0.16    7.88  1.0000
  -7   0  17       6      80                                                         -94    0.45    7.11  1.0000
   7   0  17     138      89                                                          81   -0.16    7.88  1.0000
   7   0  18       8      52                                                          40   -0.75  -10.14  1.0000
   7   0 -18       5      58                                                           1   -0.40    9.48  1.0000
  -7   0  18      11      62                                                         -92   -0.40   -9.48  1.0000
   7   0 -18      14      84                                                          50   -0.40    9.48  1.0000
   7   0 -18      36      89                                                          86   -0.40    9.48  1.0000
  -7   0 -18      13      63                                                         -48   -0.75   10.14  1.0000
   7   0  18      13      84                                                         -45   -0.75  -10.14  1.0000
  -7   0 -18      28      59                                                          77   -0.75   10.14  1.0000
  -7   0  18      53      84                                                         112   -0.40   -9.48  1.0000
   7   0  18       1      81                                                          18   -0.75  -10.14  1.0000
  -7   0  19     137      80                                                         132   -0.65   -0.77  1.0000
   7   0 -19     134      92                                                         129   -0.65    0.77  1.0000
  -7   0 -19     156      69                                                         149   -1.21    0.95  1.0000
   7   0  19     165      95                                                         158   -1.21   -0.95  1.0000
   7   0  19     166      58                                                         159   -1.21   -0.95  1.0000
   7   0 -19     187      99                                                         181   -0.65    0.77  1.0000
   7   0 -19     116      68                                                         111   -0.65    0.77  1.0000
  -7   0 -19      45      71                                                          41   -1.21    0.95  1.0000
  -7   0  19     232      98                                                         225   -0.65   -0.77  1.0000
   7   0 -20       3      58                                                        -118    1.40   -4.90  1.0000
  -7   0  20       3      64                                                          -4    1.40    4.90  1.0000
   7   0 -20       3      85                                                         -49    1.40   -4.90  1.0000
   7   0 -20       3      86                                                         -58    1.40   -4.90  1.0000
  -7   0  20       3      87                                                         -28    1.40    4.90  1.0000
  -7   0 -20      82      69                                                         112    2.04   -3.92  1.0000
  -7   0 -20      61      79                                                          87    2.04   -3.92  1.0000
   7   0  20      51      94                                                          75    2.04    3.92  1.0000
   7   0 -21     154      96                                                          68    0.16   11.95  1.0000
  -7   0  21     103      74                                                          36    0.16  -11.95  1.0000
  -7   0  21     323     109                                                         191    0.16  -11.95  1.0000
  -7   0 -21     179      84                                                          86    0.31   11.87  1.0000
  -7   0 -21     274      73                                                         155    0.31   11.87  1.0000
   7   0 -21     240      70                                                         129    0.16   11.95  1.0000
   7   0  21     396     108                                                         249    0.31  -11.87  1.0000
   7   0 -21     152      99                                                          67    0.16   11.95  1.0000
   7   0 -22       4      84                                                         -87    1.06    5.64  1.0000
  -7   0  22     173     108                                                         127    1.06   -5.64  1.0000
   7   0 -22      69      69                                                          41    1.06    5.64  1.0000
   7   0  22     134     102                                                          94   -0.11   -5.37  1.0000
   7   0 -22       4      86                                                         -37    1.06    5.64  1.0000
  -7   0 -22      51      68                                                          28   -0.11    5.37  1.0000
  -7   0  22      60      69                                                          34    1.06   -5.64  1.0000
  -7   0 -22       4      75                                                         -31   -0.11    5.37  1.0000
   7   0 -23       4      87                                                         -96    0.50   -5.46  1.0000
  -7   0 -23      95      73                                                          64    0.45   -4.97  1.0000
  -7   0 -23       3      77                                                          -4    0.45   -4.97  1.0000
  -7   0  23      30      74                                                          13    0.50    5.46  1.0000
   7   0  23     141     104                                                         103    0.45    4.97  1.0000
   7   0 -23       4      66                                                         -35    0.50   -5.46  1.0000
   7   0 -23       4      86                                                         -47    0.50   -5.46  1.0000
  -7   0  23       4      94                                                        -166    0.50    5.46  1.0000
   7   0 -24       0      89                                                        -135   -1.03   -0.85  1.0000
   7   0 -24       0      91                                                        -106   -1.03   -0.85  1.0000
  -7   0 -24       1      68                                                          -8   -2.40   -0.35  1.0000
  -7   0 -24       1      82                                                         -25   -2.40   -0.35  1.0000
   7   0  24      89     104                                                          94   -2.40    0.35  1.0000
  -7   0  24       0      66                                                         -67   -1.03    0.85  1.0000
   7   0 -24      46      73                                                          50   -1.03   -0.85  1.0000
  -7   0  24       0     101                                                         -91   -1.03    0.85  1.0000
   7   0 -25       7      65                                                         -65   -6.13   -4.85  1.0000
   7   0 -25       7      96                                                         -65   -6.13   -4.85  1.0000
  -7   0  25       7      94                                                        -131   -6.13    4.85  1.0000
  -7   0 -25       7      67                                                         -32    3.74   -6.88  1.0000
  -7   0 -25       9      94                                                          26    3.74   -6.88  1.0000
  -7   0  25      70      75                                                         120   -6.13    4.85  1.0000
   7   0  25       7      99                                                         -50    3.74    6.88  1.0000
   7   0  26      71     112                                                         121    0.70   -7.35  1.0000
  -7   0  26       6     109                                                         -40   -0.37   -7.27  1.0000
   7   0 -26       2      74                                                          15   -0.37    7.27  1.0000
   7   0 -26       6      95                                                         -12   -0.37    7.27  1.0000
  -7   0 -26      57      83                                                         103    0.70    7.35  1.0000
  -7   0  26       6      76                                                         -42   -0.37   -7.27  1.0000
   7   0  27       2      99                                                          -7    0.59   -3.70  1.0000
  -7   0 -27      45      80                                                          64    0.59    3.70  1.0000
  -7   0  27      47      82                                                          65    0.15   -3.38  1.0000
   7   0 -27     135     111                                                         164    0.15    3.38  1.0000
   7   0 -27      56      78                                                          75    0.15    3.38  1.0000
  -7   0  28       4      84                                                           6   -0.25   -1.06  1.0000
   7   0 -28       0      92                                                         -43   -0.25    1.06  1.0000
   7   0  28      36     111                                                          42   -1.28   -1.38  1.0000
   7   0  29       5     109                                                         -58    2.87    5.99  1.0000
   7   0 -29      10     116                                                          29    4.50   -4.83  1.0000
  -7   0  29      70      95                                                         113    4.50    4.83  1.0000
  -8   0   0      16      52                                                          30  -25.93    0.20  1.0000
  -8   0   0      29      30                                                          15  -25.93    0.20  1.0000
   8   0   0      43      51                                                           7  -25.93   -0.20  1.0000
   8   0   0      14      49                                                          34  -25.93   -0.20  1.0000
  -8   0   0      24      24                                                          20  -25.93    0.20  1.0000
  -8   0   1     496      47                                                         270   17.18    1.18  1.0000
   8   0  -1     501      65                                                         284   17.18   -1.18  1.0000
  -8   0   1     526      40                                                         292   17.18    1.18  1.0000
   8   0  -1     563      65                                                         331   17.18   -1.18  1.0000
   8   0   1     428      56                                                         233   18.58   -4.92  1.0000
   8   0   1     660      61                                                         415   18.58   -4.92  1.0000
  -8   0  -1     546      36                                                         277   18.58    4.92  1.0000
  -8   0  -1     564      48                                                         290   18.58    4.92  1.0000
  -8   0  -1     615      64                                                         327   18.58    4.92  1.0000
   8   0   1     445      58                                                         246   18.58   -4.92  1.0000
  -8   0   1     518      65                                                         286   17.18    1.18  1.0000
   8   0   2     329      59                                                         235   -9.81    7.34  1.0000
  -8   0  -2     375      59                                                         249   -9.81   -7.34  1.0000
  -8   0  -2     462      36                                                         321   -9.81   -7.34  1.0000
   8   0   2     399      60                                                         296   -9.81    7.34  1.0000
  -8   0   2     345      40                                                         253   -8.79    5.08  1.0000
  -8   0  -2     389      48                                                         260   -9.81   -7.34  1.0000
   8   0  -2     255      41                                                         162   -8.79   -5.08  1.0000
  -8   0   2     324      43                                                         235   -8.79    5.08  1.0000
   8   0  -2     412      61                                                         292   -8.79   -5.08  1.0000
   8   0  -2     441      63                                                         316   -8.79   -5.08  1.0000
   8   0   2     371      57                                                         272   -9.81    7.34  1.0000
   8   0   3    2851     188                                                        2808   -1.20   -1.73  1.0000
  -8   0  -3    3264     173                                                        3215   -1.20    1.73  1.0000
   8   0   3    3128     191                                                        3083   -1.20   -1.73  1.0000
   8   0  -3    3128     181                                                        2934   -5.09   -1.84  1.0000
  -8   0   3    3093     181                                                        2897   -5.09    1.84  1.0000
   8   0   3    3148     203                                                        3103   -1.20   -1.73  1.0000
   8   0  -3    3306     209                                                        3107   -5.09   -1.84  1.0000
  -8   0   3    3137     180                                                        2940   -5.09    1.84  1.0000
  -8   0  -3    2944     181                                                        2898   -1.20    1.73  1.0000
   8   0  -3    3097     187                                                        2904   -5.09   -1.84  1.0000
   8   0  -3    3128     181                                                        2934   -5.09   -1.84  1.0000
  -8   0   4     114      70                                                         720  -46.20   -2.46  1.0000
   8   0  -4      84      69                                                         639  -46.20    2.46  1.0000
   8   0   4     122      82                                                         728  -45.62   -0.59  1.0000
   8   0   4     119      83                                                         721  -45.62   -0.59  1.0000
  -8   0  -4     135      75                                                         759  -45.62    0.59  1.0000
   8   0   4     149      50                                                         792  -45.62   -0.59  1.0000
   8   0  -4     102      81                                                         688  -46.20    2.46  1.0000
   8   0  -4     125      72                                                         747  -46.20    2.46  1.0000
  -8   0   4     113      72                                                         718  -46.20   -2.46  1.0000
   8   0  -4     113      87                                                         717  -46.20    2.46  1.0000
   8   0   4      89      83                                                         644  -45.62   -0.59  1.0000
   8   0   5    2502     390                                                        6540   88.29    2.87  1.0000
  -8   0   5    2308     356                                                        6174   87.48    1.22  1.0000
  -8   0   5    2618     371                                                        6675   87.48    1.22  1.0000
  -8   0  -5    2454     361                                                        6445   88.29   -2.87  1.0000
   8   0   5    2393     351                                                        6362   88.29    2.87  1.0000
   8   0  -5    2423     390                                                        6354   87.48   -1.22  1.0000
   8   0  -5    2528     358                                                        6523   87.48   -1.22  1.0000
   8   0  -5    2638     361                                                        6699   87.48   -1.22  1.0000
   8   0   5    2453     370                                                        6460   88.29    2.87  1.0000
   8   0  -5    2452     364                                                        6400   87.48   -1.22  1.0000
   8   0   5    2670     368                                                        6809   88.29    2.87  1.0000
  -8   0   6    2943     244                                                        4102  -28.02   -1.10  1.0000
   8   0  -6    2895     265                                                        4041  -28.02    1.10  1.0000
   8   0   6    2985     222                                                        4068  -26.20    0.01  1.0000
   8   0  -6    2887     236                                                        4032  -28.02    1.10  1.0000
   8   0  -6    2903     237                                                        4051  -28.02    1.10  1.0000
   8   0   6    2852     244                                                        3912  -26.20    0.01  1.0000
   8   0  -6    2737     243                                                        3854  -28.02    1.10  1.0000
  -8   0  -6    3012     238                                                        4100  -26.20   -0.01  1.0000
   8   0   6    3079     261                                                        4177  -26.20    0.01  1.0000
   8   0   6    3152     248                                                        4262  -26.20    0.01  1.0000
  -8   0   6    2590     231                                                        3684  -28.02   -1.10  1.0000
   8   0   7    3705     297                                                        5032   28.67    2.84  1.0000
   8   0  -7    3539     294                                                        4798   28.36   -3.88  1.0000
   8   0   7    3628     277                                                        4942   28.67    2.84  1.0000
  -8   0  -7    3449     289                                                        4711   28.67   -2.84  1.0000
   8   0  -7    3647     316                                                        4924   28.36   -3.88  1.0000
   8   0   7    3968     321                                                        5338   28.67    2.84  1.0000
  -8   0   7    3758     300                                                        5083   28.36    3.88  1.0000
   8   0   7    3869     298                                                        5223   28.67    2.84  1.0000
   8   0  -7    3706     289                                                        4992   28.36   -3.88  1.0000
   8   0  -7    3902     289                                                        5219   28.36   -3.88  1.0000
  -8   0   7    3827     288                                                        5164   28.36    3.88  1.0000
   8   0   8    7049     419                                                        7513   -7.49   -5.59  1.0000
   8   0   8    7004     434                                                        7467   -7.49   -5.59  1.0000
  -8   0  -8    7272     427                                                        7714   -7.49    5.59  1.0000
  -8   0   8    7276     423                                                        7771   -7.93   -4.60  1.0000
   8   0  -8    7518     426                                                        7997   -7.93    4.60  1.0000
   8   0   8    6992     463                                                        7454   -7.49   -5.59  1.0000
   8   0  -8    7710     468                                                        8195   -7.93    4.60  1.0000
  -8   0   8    7311     442                                                        7807   -7.93   -4.60  1.0000
   8   0  -8    7597     428                                                        8078   -7.93    4.60  1.0000
   8   0  -8    6933     430                                                        7393   -7.93    4.60  1.0000
   8   0   8    6944     435                                                        7405   -7.49   -5.59  1.0000
   8   0   9     942      94                                                        1409   19.77   -2.38  1.0000
  -8   0  -9     974     117                                                        1456   19.77    2.38  1.0000
   8   0   9     928     130                                                        1392   19.77   -2.38  1.0000
   8   0   9     843     130                                                        1287   19.77   -2.38  1.0000
   8   0  -9     853     125                                                        1331   20.72    2.09  1.0000
  -8   0   9     892     114                                                        1373   20.72   -2.09  1.0000
   8   0  -9    1041     113                                                        1563   20.72    2.09  1.0000
   8   0  -9    1076     115                                                        1606   20.72    2.09  1.0000
   8   0   9     867     122                                                        1317   19.77   -2.38  1.0000
   8   0  -9     866     139                                                        1347   20.72    2.09  1.0000
  -8   0   9    1034     113                                                        1548   20.72   -2.09  1.0000
   8   0  10    1014     152                                                        1748  -28.60    2.45  1.0000
   8   0  10     881     133                                                        1572  -28.60    2.45  1.0000
   8   0  10     709     119                                                        1339  -28.60    2.45  1.0000
   8   0 -10     864     133                                                        1573  -29.29   -2.44  1.0000
   8   0  10     830      99                                                        1504  -28.60    2.45  1.0000
  -8   0  10     823     116                                                        1513  -29.29    2.44  1.0000
   8   0 -10    1024     125                                                        1787  -29.29   -2.44  1.0000
  -8   0  10     674     118                                                        1308  -29.29    2.44  1.0000
   8   0 -10     754     144                                                        1423  -29.29   -2.44  1.0000
  -8   0 -10     772     116                                                        1429  -28.60   -2.45  1.0000
   8   0 -10     744     119                                                        1410  -29.29   -2.44  1.0000
   8   0 -11      19      40                                                          35   -4.05   -1.69  1.0000
  -8   0  11      14      49                                                          25   -4.05    1.69  1.0000
   8   0 -11       2      59                                                         -26   -4.05   -1.69  1.0000
   8   0  11      56      35                                                          83   -5.00    2.20  1.0000
   8   0  11      18      56                                                          34   -5.00    2.20  1.0000
   8   0 -11      43      46                                                          65   -4.05   -1.69  1.0000
  -8   0 -11      73      49                                                         109   -5.00   -2.20  1.0000
   8   0  11      75      63                                                         105   -5.00    2.20  1.0000
   8   0  11       4      17                                                          -7   -5.00    2.20  1.0000
   8   0 -11      50      58                                                          73   -4.05   -1.69  1.0000
  -8   0  11      97      44                                                         124   -4.05    1.69  1.0000
   8   0  12     102      65                                                         265   17.82   -0.67  1.0000
  -8   0  12     148      56                                                         326   17.03   -0.57  1.0000
   8   0  12     136      47                                                         318   17.82   -0.67  1.0000
   8   0  12     129      77                                                         307   17.82   -0.67  1.0000
   8   0  12     191      84                                                         400   17.82   -0.67  1.0000
  -8   0 -12     125      64                                                         303   17.82    0.67  1.0000
   8   0 -12     156      64                                                         340   17.03    0.57  1.0000
   8   0 -12      55      73                                                         179   17.03    0.57  1.0000
  -8   0  12     136      68                                                         308   17.03   -0.57  1.0000
   8   0 -12      98      58                                                         251   17.03    0.57  1.0000
   8   0  12     113      56                                                         282   17.82   -0.67  1.0000
   8   0 -12     163      84                                                         350   17.03    0.57  1.0000
  -8   0 -13    1923     184                                                        2400  -14.74   -0.10  1.0000
   8   0  13    2391     194                                                        2919  -14.74    0.10  1.0000
   8   0  13    2483     214                                                        3021  -14.74    0.10  1.0000
   8   0  13    2271     173                                                        2786  -14.74    0.10  1.0000
   8   0 -13    2561     206                                                        3103  -14.70    0.73  1.0000
   8   0  13    2101     218                                                        2598  -14.74    0.10  1.0000
   8   0 -13    2261     190                                                        2772  -14.70    0.73  1.0000
   8   0 -13    2207     217                                                        2712  -14.70    0.73  1.0000
  -8   0  13    2399     199                                                        2929  -14.70   -0.73  1.0000
   8   0 -14    1321     130                                                        1524    7.68    0.68  1.0000
   8   0  14    1478     130                                                        1665    6.86   -0.91  1.0000
  -8   0 -14    1236     130                                                        1412    6.86    0.91  1.0000
   8   0  14    1401     158                                                        1583    6.86   -0.91  1.0000
  -8   0  14    1216     135                                                        1408    7.68   -0.68  1.0000
   8   0 -14    1092     153                                                        1277    7.68    0.68  1.0000
   8   0  14    1166     105                                                        1333    6.86   -0.91  1.0000
   8   0 -14    1117     143                                                        1304    7.68    0.68  1.0000
   8   0  14    1309     155                                                        1486    6.86   -0.91  1.0000
  -8   0  15    1125     126                                                        1063    2.59    1.39  1.0000
   8   0 -15    1472     147                                                        1406    2.59   -1.39  1.0000
   8   0  15    1254     150                                                        1169    3.48    0.47  1.0000
  -8   0 -15    1292     124                                                        1207    3.48   -0.47  1.0000
   8   0  15    1278     141                                                        1192    3.48    0.47  1.0000
   8   0 -15    1071     117                                                        1015    2.59   -1.39  1.0000
   8   0  15    1313      98                                                        1226    3.48    0.47  1.0000
   8   0 -15    1050     146                                                         995    2.59   -1.39  1.0000
   8   0  15    1477     119                                                        1384    3.48    0.47  1.0000
  -8   0  16     653      91                                                         497   -9.41    0.71  1.0000
   8   0  16     641     106                                                         469  -10.53    0.12  1.0000
  -8   0 -16     737      89                                                         551  -10.53   -0.12  1.0000
   8   0  16     810     119                                                         615  -10.53    0.12  1.0000
   8   0 -16     567     107                                                         421   -9.41   -0.71  1.0000
   8   0 -16     605     106                                                         454   -9.41   -0.71  1.0000
  -8   0 -16     655      94                                                         481  -10.53   -0.12  1.0000
   8   0 -16     651      87                                                         494   -9.41   -0.71  1.0000
   8   0  16     815      87                                                         619  -10.53    0.12  1.0000
   8   0  16     780      72                                                         589  -10.53    0.12  1.0000
   8   0 -17       5      82                                                         -46    6.70    0.14  1.0000
   8   0 -17      15      58                                                          38    6.70    0.14  1.0000
   8   0  17       6      86                                                          -7    6.69   -2.08  1.0000
  -8   0  17       5      61                                                          -6    6.70   -0.14  1.0000
  -8   0 -17      11      67                                                          33    6.69    2.08  1.0000
   8   0 -17      13      84                                                          36    6.70    0.14  1.0000
   8   0  17      52      50                                                          92    6.69   -2.08  1.0000
   8   0  17       1      75                                                           2    6.69   -2.08  1.0000
  -8   0 -17      15      61                                                          40    6.69    2.08  1.0000
   8   0 -18      16      61                                                           1  -14.22    0.49  1.0000
   8   0 -18      69      87                                                         177  -14.22    0.49  1.0000
   8   0 -18      30      92                                                         109  -14.22    0.49  1.0000
  -8   0 -18       3      70                                                          47  -15.07    0.25  1.0000
   8   0  18      63      94                                                         175  -15.07   -0.25  1.0000
   8   0  18      16      52                                                          87  -15.07   -0.25  1.0000
   8   0  18      19      86                                                          92  -15.07   -0.25  1.0000
  -8   0 -18      11      62                                                           4  -15.07    0.25  1.0000
  -8   0  18       1      63                                                          36  -14.22   -0.49  1.0000
   8   0 -19       2      64                                                         -12   -3.87    0.96  1.0000
   8   0  19     112      92                                                          89   -3.36    0.20  1.0000
  -8   0 -19       1      75                                                           0   -3.36   -0.20  1.0000
  -8   0 -19     187      73                                                         156   -3.36   -0.20  1.0000
   8   0 -19     288      98                                                         246   -3.87    0.96  1.0000
   8   0 -19       2      89                                                         -10   -3.87    0.96  1.0000
   8   0  19      94      93                                                          73   -3.36    0.20  1.0000
  -8   0  19     152      77                                                         120   -3.87   -0.96  1.0000
   8   0 -20     249     104                                                         244    0.67   -1.11  1.0000
  -8   0 -20     241      88                                                         236    0.66   -1.21  1.0000
   8   0  20     180     102                                                         172    0.66    1.21  1.0000
  -8   0 -20     216      79                                                         212    0.66   -1.21  1.0000
   8   0 -20     183      73                                                         179    0.67   -1.11  1.0000
  -8   0  20     410      95                                                         399    0.67    1.11  1.0000
   8   0 -20     248     106                                                         243    0.67   -1.11  1.0000
  -8   0  21      98      74                                                         114    2.22   -0.45  1.0000
  -8   0 -21     131      73                                                         147    1.96    0.04  1.0000
   8   0 -21      40      99                                                          51    2.22    0.45  1.0000
   8   0 -21     205     108                                                         228    2.22    0.45  1.0000
   8   0 -21     163      75                                                         184    2.22    0.45  1.0000
  -8   0 -21     262      95                                                         284    1.96    0.04  1.0000
   8   0  21     277     111                                                         300    1.96   -0.04  1.0000
  -8   0 -22     126      76                                                         135   -1.22    1.06  1.0000
  -8   0 -22     292     102                                                         305   -1.22    1.06  1.0000
   8   0 -22     147     107                                                         155   -0.94    0.25  1.0000
  -8   0  22     269      91                                                         280   -0.94   -0.25  1.0000
   8   0 -22      66      94                                                          71   -0.94    0.25  1.0000
   8   0  22     239     111                                                         254   -1.22   -1.06  1.0000
   8   0 -22     192      82                                                         201   -0.94    0.25  1.0000
   8   0 -23       0      97                                                         -66    1.10    0.31  1.0000
   8   0 -23       0      65                                                         -41    1.10    0.31  1.0000
   8   0  23     134     103                                                         138    0.61   -1.04  1.0000
  -8   0 -23       0      62                                                         -91    0.61    1.04  1.0000
  -8   0 -23      59      80                                                          63    0.61    1.04  1.0000
   8   0 -23       0      94                                                         -34    1.10    0.31  1.0000
  -8   0  23      65      70                                                          71    1.10   -0.31  1.0000
  -8   0  24      30      75                                                          45   -3.31   -0.81  1.0000
  -8   0 -24      10      70                                                          17   -2.97    0.58  1.0000
  -8   0 -24      56      86                                                          72   -2.97    0.58  1.0000
   8   0 -24       1      97                                                         -30   -3.31    0.81  1.0000
   8   0 -24       1     104                                                         -79   -3.31    0.81  1.0000
   8   0 -24      49      72                                                          66   -3.31    0.81  1.0000
   8   0  24       1      93                                                         -78   -2.97   -0.58  1.0000
   8   0 -25       0      93                                                        -211   -0.31   -0.38  1.0000
   8   0  25       0      99                                                         -14   -0.50    0.50  1.0000
  -8   0 -25      41      72                                                          43   -0.50   -0.50  1.0000
  -8   0  25      94      83                                                          96   -0.31    0.38  1.0000
   8   0 -25      68      72                                                          70   -0.31   -0.38  1.0000
   8   0  26      88     119                                                         168   10.44   -1.01  1.0000
  -8   0  26      77      83                                                         157   10.76    0.02  1.0000
  -8   0 -26       4      76                                                           3   10.44    1.01  1.0000
   8   0 -26      29      75                                                          83   10.76   -0.02  1.0000
   8   0 -26      57     114                                                         128   10.76   -0.02  1.0000
  -8   0  27      74      87                                                          88   -2.30    0.54  1.0000
   8   0  27     100     114                                                         113   -1.81    0.05  1.0000
  -8   0 -27      25      77                                                          32   -1.81   -0.05  1.0000
   8   0 -27       1     102                                                         -81   -2.30   -0.54  1.0000
   8   0 -27      30      75                                                          40   -2.30   -0.54  1.0000
  -8   0  28     233     105                                                         256    2.23   -1.00  1.0000
   8   0 -28     328     140                                                         358    2.23    1.00  1.0000
   8   0  28     323     134                                                         351    2.19   -0.33  1.0000
  -8   0  29      10      85                                                           2    4.86    0.58  1.0000
   8   0  29      24     122                                                          12    4.01    1.01  1.0000
   8   0 -29      94     122                                                          65    4.86   -0.58  1.0000
  -9   0   1      11      48                                                         415   -0.94   48.92  1.0000
   9   0  -1      16      76                                                         446   -0.94  -48.92  1.0000
  -9   0  -1      23      47                                                         451    0.63  -46.98  1.0000
   9   0  -1       5      69                                                         371   -0.94  -48.92  1.0000
   9   0   1      21      70                                                         441    0.63   46.98  1.0000
  -9   0   1      24      58                                                         482   -0.94   48.92  1.0000
   9   0   1      24      71                                                         455    0.63   46.98  1.0000
   9   0  -1       9      65                                                         407   -0.94  -48.92  1.0000
   9   0   1      20      66                                                         437    0.63   46.98  1.0000
  -9   0  -1       5      54                                                         350    0.63  -46.98  1.0000
  -9   0  -2      24      38                                                          74    2.31   10.50  1.0000
  -9   0  -2       8      25                                                          43    2.31   10.50  1.0000
   9   0  -2       4      54                                                          29    1.16   10.49  1.0000
   9   0  -2      35      46                                                          90    1.16   10.49  1.0000
   9   0   2      17      49                                                          61    2.31  -10.50  1.0000
   9   0  -2      16      51                                                          57    1.16   10.49  1.0000
   9   0   2      39      50                                                          99    2.31  -10.50  1.0000
  -9   0   2      14      29                                                          52    1.16  -10.49  1.0000
   9   0   2      44      51                                                         106    2.31  -10.50  1.0000
  -9   0   2       5      34                                                          32    1.16  -10.49  1.0000
   9   0   3       2      49                                                          31   -0.03   11.71  1.0000
   9   0  -3      18      53                                                          -6    2.28  -11.84  1.0000
   9   0   3      17      50                                                           0   -0.03   11.71  1.0000
  -9   0  -3       2      25                                                          29   -0.03  -11.71  1.0000
   9   0  -3      18      30                                                         -20    2.28  -11.84  1.0000
  -9   0  -3      13      35                                                          59   -0.03  -11.71  1.0000
   9   0  -3       1      53                                                          19    2.28  -11.84  1.0000
   9   0   3      17      41                                                         -37   -0.03   11.71  1.0000
  -9   0   3      18      28                                                         -47    2.28   11.84  1.0000
  -9   0   3       3      31                                                          34    2.28   11.84  1.0000
  -9   0  -4     404      49                                                         244    5.58   15.75  1.0000
   9   0  -4     373      65                                                         226    3.36   13.86  1.0000
   9   0   4     312      55                                                         171    5.58  -15.75  1.0000
  -9   0   4     339      43                                                         199    3.36  -13.86  1.0000
   9   0   4     313      24                                                         172    5.58  -15.75  1.0000
   9   0  -4     206      40                                                         100    3.36   13.86  1.0000
   9   0  -4     324      42                                                         188    3.36   13.86  1.0000
   9   0   4     154      53                                                          58    5.58  -15.75  1.0000
   9   0  -4     266      55                                                         144    3.36   13.86  1.0000
  -9   0   4     303      43                                                         171    3.36  -13.86  1.0000
   9   0   4     276      56                                                         144    5.58  -15.75  1.0000
   9   0   5     843     119                                                        1320   -0.41   20.90  1.0000
  -9   0  -5     797     100                                                        1263   -0.41  -20.90  1.0000
   9   0   5     735     114                                                        1184   -0.41   20.90  1.0000
  -9   0   5     608      98                                                        1028    2.69   21.13  1.0000
   9   0  -5     655      99                                                        1089    2.69  -21.13  1.0000
   9   0  -5     835     119                                                        1318    2.69  -21.13  1.0000
   9   0  -5     607     114                                                        1027    2.69  -21.13  1.0000
  -9   0   5     733      96                                                        1189    2.69   21.13  1.0000
   9   0   5     852     110                                                        1332   -0.41   20.90  1.0000
   9   0  -5     694      96                                                        1139    2.69  -21.13  1.0000
   9   0   5     747      73                                                        1199   -0.41   20.90  1.0000
   9   0   6     453      95                                                         883   -2.20   24.09  1.0000
   9   0  -6     380      79                                                         782   -1.62  -24.19  1.0000
  -9   0  -6     430      85                                                         851   -2.20  -24.09  1.0000
   9   0  -6     369      91                                                         766   -1.62  -24.19  1.0000
   9   0  -6     357      78                                                         749   -1.62  -24.19  1.0000
   9   0  -6     424     100                                                         844   -1.62  -24.19  1.0000
   9   0   6     327      53                                                         704   -2.20   24.09  1.0000
  -9   0   6     387      78                                                         792   -1.62   24.19  1.0000
   9   0   6     305      92                                                         671   -2.20   24.09  1.0000
  -9   0   6     333      79                                                         713   -1.62   24.19  1.0000
   9   0   6     281      90                                                         636   -2.20   24.09  1.0000
   9   0  -7     743     107                                                        1360    0.57  -27.54  1.0000
   9   0   7     656     121                                                        1236   -1.61   27.24  1.0000
  -9   0  -7     655     110                                                        1234   -1.61  -27.24  1.0000
  -9   0   7     592     102                                                        1152    0.57   27.54  1.0000
   9   0  -7     550     117                                                        1093    0.57  -27.54  1.0000
   9   0   7     637     121                                                        1209   -1.61   27.24  1.0000
  -9   0   7     741     104                                                        1357    0.57   27.54  1.0000
   9   0   7     772     115                                                        1393   -1.61   27.24  1.0000
   9   0  -7     559     123                                                        1106    0.57  -27.54  1.0000
   9   0   7     573      78                                                        1120   -1.61   27.24  1.0000
   9   0  -7     683     107                                                        1278    0.57  -27.54  1.0000
  -9   0  -8    1764     113                                                        1183   -0.65  -21.83  1.0000
   9   0   8    2006     129                                                        1382   -0.65   21.83  1.0000
   9   0   8    1913      86                                                        1305   -0.65   21.83  1.0000
   9   0  -8    2076     125                                                        1419   -1.12  -22.66  1.0000
   9   0   8    1840     128                                                        1245   -0.65   21.83  1.0000
   9   0  -8    2119     115                                                        1455   -1.12  -22.66  1.0000
   9   0   8    2123     122                                                        1480   -0.65   21.83  1.0000
   9   0  -8    2035     114                                                        1385   -1.12  -22.66  1.0000
   9   0  -8    1641     129                                                        1064   -1.12  -22.66  1.0000
  -9   0   8    1974     114                                                        1335   -1.12   22.66  1.0000
  -9   0   8    2054     110                                                        1401   -1.12   22.66  1.0000
   9   0  -9      21     101                                                         721   -5.07   63.38  1.0000
   9   0   9      59     110                                                         873   -3.78  -62.49  1.0000
   9   0  -9      16     107                                                         689   -5.07   63.38  1.0000
   9   0   9      15     101                                                         662   -3.78  -62.49  1.0000
   9   0  -9      36      88                                                         798   -5.07   63.38  1.0000
  -9   0  -9      36      89                                                         775   -3.78   62.49  1.0000
  -9   0   9      53      87                                                         872   -5.07  -63.38  1.0000
   9   0   9      77     102                                                         939   -3.78  -62.49  1.0000
  -9   0   9      76      96                                                         956   -5.07  -63.38  1.0000
   9   0  -9      75      93                                                         955   -5.07   63.38  1.0000
   9   0   9      37      63                                                         782   -3.78  -62.49  1.0000
   9   0 -10     272      50                                                         104    0.04  -18.26  1.0000
  -9   0 -10     349      52                                                         145    1.52  -18.99  1.0000
   9   0 -10     412      52                                                         196    0.04  -18.26  1.0000
   9   0  10     253      31                                                          86    1.52   18.99  1.0000
  -9   0  10     312      46                                                         129    0.04   18.26  1.0000
   9   0  10     269      63                                                          95    1.52   18.99  1.0000
   9   0 -10      41      65                                                          -2    0.04  -18.26  1.0000
  -9   0  10     423      55                                                         204    0.04   18.26  1.0000
   9   0  10     491      65                                                         241    1.52   18.99  1.0000
   9   0 -10     404      64                                                         191    0.04  -18.26  1.0000
   9   0  10     351      67                                                         146    1.52   18.99  1.0000
   9   0  11      17      29                                                          20   -0.09    0.86  1.0000
   9   0 -11       0      30                                                         -72   -0.80   -0.66  1.0000
  -9   0  11       0      38                                                         -32   -0.80    0.66  1.0000
   9   0  11       0      52                                                         -32   -0.09    0.86  1.0000
  -9   0  11       0      48                                                         -14   -0.80    0.66  1.0000
   9   0 -11      61      46                                                          65   -0.80   -0.66  1.0000
   9   0 -11       7      63                                                           9   -0.80   -0.66  1.0000
  -9   0 -11       0      37                                                         -37   -0.09   -0.86  1.0000
   9   0  11       0      58                                                         -20   -0.09    0.86  1.0000
   9   0  11       0      51                                                         -87   -0.09    0.86  1.0000
   9   0 -11       0      54                                                         -16   -0.80   -0.66  1.0000
   9   0 -12     375      81                                                         576    3.60   13.32  1.0000
  -9   0  12     445      79                                                         662    3.60  -13.32  1.0000
   9   0 -12     372     109                                                         573    3.60   13.32  1.0000
   9   0 -12     434      84                                                         649    3.60   13.32  1.0000
   9   0  12     376      59                                                         572    3.67  -12.98  1.0000
   9   0  12     318      97                                                         499    3.67  -12.98  1.0000
   9   0  12     540     110                                                         771    3.67  -12.98  1.0000
  -9   0  12     352      86                                                         548    3.60  -13.32  1.0000
   9   0 -12     231      86                                                         393    3.60   13.32  1.0000
  -9   0 -12     405      83                                                         607    3.67   12.98  1.0000
  -9   0  13     104      67                                                         187   -2.11    9.81  1.0000
   9   0 -13     236      91                                                         356   -2.11   -9.81  1.0000
   9   0  13     134      45                                                         228   -2.51    9.85  1.0000
  -9   0 -13     117      63                                                         205   -2.51   -9.85  1.0000
   9   0  13      57      78                                                         122   -2.51    9.85  1.0000
   9   0  13     160      86                                                         261   -2.51    9.85  1.0000
   9   0 -13      82      60                                                         158   -2.11   -9.81  1.0000
   9   0 -13     130      81                                                         222   -2.11   -9.81  1.0000
   9   0  13     154      59                                                         254   -2.51    9.85  1.0000
   9   0 -14      12      52                                                          15    0.46   -1.13  1.0000
  -9   0  14       0      53                                                         -42    0.46    1.13  1.0000
   9   0  14       0      61                                                          -3    0.15    1.75  1.0000
   9   0  14       3      37                                                           5    0.15    1.75  1.0000
   9   0  14       1      65                                                           2    0.15    1.75  1.0000
   9   0 -14      41      84                                                          46    0.46   -1.13  1.0000
   9   0 -14       0      71                                                         -13    0.46   -1.13  1.0000
  -9   0 -14       0      51                                                         -15    0.15   -1.75  1.0000
   9   0  14       0      64                                                         -40    0.15    1.75  1.0000
   9   0 -15      38      74                                                         332    0.47  -34.48  1.0000
   9   0 -15      98     102                                                         481    0.47  -34.48  1.0000
   9   0 -15      34      98                                                         319    0.47  -34.48  1.0000
   9   0  15      10      75                                                         223   -1.39   33.67  1.0000
   9   0  15      84     104                                                         437   -1.39   33.67  1.0000
  -9   0  15      42      84                                                         343    0.47   34.48  1.0000
  -9   0 -15      63      79                                                         388   -1.39  -33.67  1.0000
   9   0  15      22      90                                                         270   -1.39   33.67  1.0000
   9   0  15      60      56                                                         381   -1.39   33.67  1.0000
   9   0  16      19      58                                                          28   -9.28   -6.26  1.0000
  -9   0 -16      15      56                                                          -8   -9.28    6.26  1.0000
   9   0 -16     107      61                                                         103   -3.01    2.97  1.0000
   9   0 -16       2      77                                                         -54   -3.01    2.97  1.0000
  -9   0  16      30      68                                                          27   -3.01   -2.97  1.0000
   9   0  16      39      43                                                          59   -9.28   -6.26  1.0000
   9   0  16      15      71                                                         -55   -9.28   -6.26  1.0000
   9   0 -16      92      87                                                          88   -3.01    2.97  1.0000
   9   0  16      15      79                                                         -36   -9.28   -6.26  1.0000
  -9   0 -17      60      65                                                          37    0.90   -4.76  1.0000
  -9   0  17       2      57                                                         -89    1.47    4.03  1.0000
   9   0  17       3      79                                                         -91    0.90    4.76  1.0000
   9   0 -17       2      80                                                        -114    1.47   -4.03  1.0000
   9   0 -17       2      86                                                         -17    1.47   -4.03  1.0000
   9   0 -17     109      63                                                          81    1.47   -4.03  1.0000
  -9   0 -17     109      63                                                          77    0.90   -4.76  1.0000
   9   0  17     247     101                                                         197    0.90    4.76  1.0000
  -9   0 -18       1      68                                                          78   -2.04   24.85  1.0000
   9   0 -18      69      86                                                         -21    2.83   23.65  1.0000
   9   0 -18      16      92                                                          24    2.83   23.65  1.0000
  -9   0  18      69      62                                                         -21    2.83  -23.65  1.0000
   9   0  18       9      88                                                          33   -2.04  -24.85  1.0000
   9   0  18      76      89                                                         -67   -2.04  -24.85  1.0000
  -9   0 -18       2      65                                                          55   -2.04   24.85  1.0000
   9   0 -18      69      60                                                          -5    2.83   23.65  1.0000
  -9   0  19     371      99                                                         412   -0.02   -2.94  1.0000
   9   0  19     455     122                                                         497    1.30   -2.70  1.0000
  -9   0 -19     367      98                                                         405    1.30    2.70  1.0000
   9   0 -19     388     121                                                         430   -0.02    2.94  1.0000
   9   0 -19     357      89                                                         397   -0.02    2.94  1.0000
   9   0 -19     596     119                                                         647   -0.02    2.94  1.0000
   9   0  19     436     128                                                         477    1.30   -2.70  1.0000
  -9   0 -19     424      94                                                         465    1.30    2.70  1.0000
   9   0  20      27      94                                                          20    0.55    2.13  1.0000
   9   0 -20       0      85                                                        -131   -0.52   -1.65  1.0000
  -9   0 -20       1      71                                                         -50    0.55   -2.13  1.0000
  -9   0  20       0      69                                                         -43   -0.52    1.65  1.0000
   9   0  20       1      67                                                        -237    0.55    2.13  1.0000
   9   0 -20     178     102                                                         163   -0.52   -1.65  1.0000
  -9   0 -20     155      70                                                         137    0.55   -2.13  1.0000
   9   0 -20      91      68                                                          80   -0.52   -1.65  1.0000
  -9   0 -21      68      81                                                          89   -0.85    3.35  1.0000
   9   0 -21     148      76                                                         174   -0.01    2.89  1.0000
  -9   0  21     255      90                                                         288   -0.01   -2.89  1.0000
   9   0 -21      55     100                                                          71   -0.01    2.89  1.0000
   9   0 -21     205     111                                                         235   -0.01    2.89  1.0000
  -9   0 -21     197      82                                                         232   -0.85    3.35  1.0000
   9   0  21      72     101                                                          93   -0.85   -3.35  1.0000
   9   0 -22     291     113                                                         280   -0.89   -1.08  1.0000
  -9   0 -22       1      58                                                         -96   -1.55   -2.07  1.0000
  -9   0  22       7      66                                                           5   -0.89    1.08  1.0000
   9   0 -22      39      66                                                          35   -0.89   -1.08  1.0000
   9   0 -22       0     106                                                         -30   -0.89   -1.08  1.0000
  -9   0 -22      42      80                                                          34   -1.55   -2.07  1.0000
   9   0  22      62      91                                                          52   -1.55    2.07  1.0000
  -9   0  23     115      80                                                         129   -0.32    1.75  1.0000
  -9   0 -23      87      84                                                          96   -0.59   -1.39  1.0000
   9   0 -23     115     108                                                         129   -0.32   -1.75  1.0000
   9   0  23     114     110                                                         125   -0.59    1.39  1.0000
   9   0 -23       0      99                                                         -31   -0.32   -1.75  1.0000
  -9   0 -23      11      69                                                          14   -0.59   -1.39  1.0000
   9   0 -23      11      68                                                          15   -0.32   -1.75  1.0000
   9   0 -24      35      73                                                          96   -0.02   11.06  1.0000
   9   0  24      72     110                                                         156   -1.91  -11.35  1.0000
  -9   0 -24      16      71                                                          -3   -1.91   11.35  1.0000
  -9   0  24      38      75                                                         101   -0.02  -11.06  1.0000
   9   0 -24      15      98                                                         -37   -0.02   11.06  1.0000
  -9   0 -24       0      82                                                          19   -1.91   11.35  1.0000
   9   0 -24      35      96                                                          96   -0.02   11.06  1.0000
   9   0  25       3      94                                                         -68    1.08    5.09  1.0000
  -9   0 -25       3      64                                                        -132    1.08   -5.09  1.0000
   9   0 -25       3      67                                                         -37   -1.36   -5.02  1.0000
  -9   0  25      38      80                                                          64   -1.36    5.02  1.0000
   9   0 -25      13     113                                                          30   -1.36   -5.02  1.0000
   9   0  26       2      94                                                         -23    1.33   -3.44  1.0000
  -9   0 -26       3      75                                                           9    1.33    3.44  1.0000
   9   0 -26       1     110                                                           5    1.56    3.43  1.0000
   9   0 -26      70      81                                                          93    1.56    3.43  1.0000
  -9   0  26       3      81                                                           9    1.56   -3.43  1.0000
   9   0 -27       0     114                                                         -63    0.10    1.63  1.0000
  -9   0  27      71      80                                                          62    0.10   -1.63  1.0000
   9   0 -27       0      75                                                         -33    0.10    1.63  1.0000
  -9   0 -27     108      86                                                          96    1.01    1.90  1.0000
   9   0  27       9     107                                                           6    1.01   -1.90  1.0000
   9   0  28       0      94                                                        -200    0.51    1.59  1.0000
  -9   0  28     173      98                                                         186    0.67    1.41  1.0000
   9   0 -28       0     112                                                        -122    0.67   -1.41  1.0000
   9   0  29      22     115                                                          33    0.37    3.00  1.0000
  -9   0  29       1      87                                                         -71    0.19    3.17  1.0000
   9   0 -29       1     116                                                         -14    0.19   -3.17  1.0000
  10   0   0     845      49                                                          18   95.26   -0.16  1.0000
 -10   0   0     786      26                                                          28   95.26    0.16  1.0000
  10   0   0     655      51                                                          60   95.26   -0.16  1.0000
  10   0   0    1108      56                                                         -42   95.26   -0.16  1.0000
 -10   0   0    1108      34                                                         -14   95.26    0.16  1.0000
  10   0   1    8322     565                                                        9995   24.96    2.04  1.0000
 -10   0   1    9065     565                                                       10820   25.19    1.15  1.0000
  10   0   1    8338     594                                                       10013   24.96    2.04  1.0000
 -10   0  -1    8054     552                                                        9680   24.96   -2.04  1.0000
  10   0  -1    8714     564                                                       10423   25.19   -1.15  1.0000
 -10   0  -1    8748     561                                                       10439   24.96   -2.04  1.0000
  10   0   1    8824     559                                                       10545   24.96    2.04  1.0000
  10   0  -1    8232     557                                                        9895   25.19   -1.15  1.0000
  10   0  -1    8480     595                                                       10167   25.19   -1.15  1.0000
 -10   0   1    8602     554                                                       10313   25.19    1.15  1.0000
 -10   0   2     363      49                                                         244  -11.97   -8.12  1.0000
[truncated: 26,006,192 more chars]
