# Supplementary material for: Helicate-to-tetrahedron transformation of chiral lanthanide supramolecular complexes induced by ionic radii effect and linker length
Source: Commun Chem. 2021 Aug 5;4:116. doi: 10.1038/s42004-021-00553-8 (PMC9814731; doi:10.1038/s42004-021-00553-8)
Supplement: Supplementary file 4 — Supplementary Data 2 [file 42004_2021_553_MOESM4_ESM.zip]

Archive with 3 entries (2 files):
- Supplementary Data 2/most_stable_refinement_missing_3_triflates_per_unit/
- Supplementary Data 2/most_stable_refinement_missing_3_triflates_per_unit/missing_3_triflates_sq.cif
- Supplementary Data 2/most_stable_refinement_missing_3_triflates_per_unit/missing_3_triflates_sq_checkcif.pdf
