# Supplementary material for: Helicate-to-tetrahedron transformation of chiral lanthanide supramolecular complexes induced by ionic radii effect and linker length
Source: Commun Chem. 2021 Aug 5;4:116. doi: 10.1038/s42004-021-00553-8 (PMC9814731; doi:10.1038/s42004-021-00553-8)
Supplement: Supplementary file 4 — Supplementary Data 2 [file 42004_2021_553_MOESM4_ESM.zip › Supplementary Data 2/most_stable_refinement_missing_3_triflates_per_unit/missing_3_triflates_sq.cif]

data_missing_3_triflates_sq
_audit_creation_date               2021-03-08
_audit_creation_method
;
Olex2 1.3
(compiled 2020.11.12 svn.r5f609507 for OlexSys, GUI svn.r6272)
;
_shelx_SHELXL_version_number       '2018/3'
_audit_contact_author_address      ?
_audit_contact_author_email        ?
_audit_contact_author_name         ''
_audit_contact_author_phone        ?
_publ_contact_author_id_orcid      ?
_publ_section_references
;
Dolomanov, O.V., Bourhis, L.J., Gildea, R.J, Howard, J.A.K. & Puschmann, H.
 (2009), J. Appl. Cryst. 42, 339-341.

Sheldrick, G.M. (2008). Acta Cryst. A64, 112-122.
;
_chemical_name_common              ?
_chemical_name_systematic          ?
_chemical_formula_moiety           'C216 H192 Eu4 N36 O24, 9(C F3 O3 S)'
_chemical_formula_sum              'C225 H192 Eu4 F27 N36 O51 S9'
_chemical_formula_weight           5625.51
_chemical_absolute_configuration   ?
_chemical_melting_point            ?
loop_
  _atom_type_symbol
  _atom_type_description
  _atom_type_scat_dispersion_real
  _atom_type_scat_dispersion_imag
  _atom_type_scat_source
 'C' 'C' 0.0181 0.0091 'International Tables Vol C Tables 4.2.6.8 and 6.1.1.4'
 'H' 'H' 0.0000 0.0000 'International Tables Vol C Tables 4.2.6.8 and 6.1.1.4'
 'Eu' 'Eu' -8.9294 11.1857
 'International Tables Vol C Tables 4.2.6.8 and 6.1.1.4'
 'F' 'F' 0.0727 0.0534 'International Tables Vol C Tables 4.2.6.8 and 6.1.1.4'
 'N' 'N' 0.0311 0.0180 'International Tables Vol C Tables 4.2.6.8 and 6.1.1.4'
 'O' 'O' 0.0492 0.0322 'International Tables Vol C Tables 4.2.6.8 and 6.1.1.4'
 'S' 'S' 0.3331 0.5567 'International Tables Vol C Tables 4.2.6.8 and 6.1.1.4'

_shelx_space_group_comment
;
The symmetry employed for this shelxl refinement is uniquely defined
by the following loop, which should always be used as a source of
symmetry information in preference to the above space-group names.
They are only intended as comments.
;
_space_group_crystal_system        'trigonal'
_space_group_IT_number             146
_space_group_name_H-M_alt          'R 3'
_space_group_name_Hall             'R 3'
loop_
  _space_group_symop_operation_xyz
 'x, y, z'
 '-y, x-y, z'
 '-x+y, -x, z'
 'x+2/3, y+1/3, z+1/3'
 '-y+2/3, x-y+1/3, z+1/3'
 '-x+y+2/3, -x+1/3, z+1/3'
 'x+1/3, y+2/3, z+2/3'
 '-y+1/3, x-y+2/3, z+2/3'
 '-x+y+1/3, -x+2/3, z+2/3'

_cell_length_a                     29.9510(4)
_cell_length_b                     29.9510(4)
_cell_length_c                     71.8428(16)
_cell_angle_alpha                  90
_cell_angle_beta                   90
_cell_angle_gamma                  120
_cell_volume                       55813.1(19)
_cell_formula_units_Z              6
_cell_measurement_reflns_used      9927
_cell_measurement_temperature      220
_cell_measurement_theta_max        64.67
_cell_measurement_theta_min        2.95
_shelx_estimated_absorpt_T_max     ?
_shelx_estimated_absorpt_T_min     ?
_exptl_absorpt_coefficient_mu      5.808
_exptl_absorpt_correction_T_max    0.7528
_exptl_absorpt_correction_T_min    0.5456
_exptl_absorpt_correction_type     multi-scan
_exptl_absorpt_process_details
;
SADABS-2016/2 (Bruker,2016) was used for absorption correction.
wR2(int) was 0.1121 before and 0.0523 after correction.
The Ratio of minimum to maximum transmission is 0.7248.
The \l/2 correction factor is Not present.
;
_exptl_crystal_colour              'clear light yellow'
_exptl_crystal_colour_lustre       clear
_exptl_crystal_colour_modifier     light
_exptl_crystal_colour_primary      yellow
_exptl_crystal_density_diffrn      1.004
_exptl_crystal_density_meas        ?
_exptl_crystal_density_method      ?
_exptl_crystal_description         block
_exptl_crystal_F_000               17046
_exptl_crystal_recrystallization_method  ?
_exptl_crystal_size_max            0.24
_exptl_crystal_size_mid            0.17
_exptl_crystal_size_min            0.14
_exptl_transmission_factor_max     ?
_exptl_transmission_factor_min     ?
_diffrn_reflns_av_R_equivalents    0.0639
_diffrn_reflns_av_unetI/netI       0.0648
_diffrn_reflns_Laue_measured_fraction_full  0.976
_diffrn_reflns_Laue_measured_fraction_max  0.976
_diffrn_reflns_limit_h_max         27
_diffrn_reflns_limit_h_min         -28
_diffrn_reflns_limit_k_max         29
_diffrn_reflns_limit_k_min         -27
_diffrn_reflns_limit_l_max         71
_diffrn_reflns_limit_l_min         -69
_diffrn_reflns_number              41125
_diffrn_reflns_point_group_measured_fraction_full  0.794
_diffrn_reflns_point_group_measured_fraction_max  0.794
_diffrn_reflns_theta_full          50.410
_diffrn_reflns_theta_max           50.410
_diffrn_reflns_theta_min           2.951
_diffrn_ambient_temperature        220.0
_diffrn_detector                   'Bruker Photon II area detector'
_diffrn_detector_area_resol_mean   7.3910
_diffrn_detector_type              'Hybrid area detector'
_diffrn_measured_fraction_theta_full  0.976
_diffrn_measured_fraction_theta_max  0.976
_diffrn_measurement_device         'three-circle diffractometer'
_diffrn_measurement_device_type    'Bruker D8 Venture'
_diffrn_measurement_method         '\f and \w scans'
_diffrn_orient_matrix_type         'Bruker AXS Inc. convention APEX3'
_diffrn_radiation_collimation      'focussed source'
_diffrn_radiation_monochromator    mirror
_diffrn_radiation_probe            x-ray
_diffrn_radiation_type             CuK\a
_diffrn_radiation_wavelength       1.54178
_diffrn_source                     'microfocus sealed X-ray tube'
_diffrn_source_type
;
'Incoatec microfocus 3.0 (cu) X-ray Source'
;
_diffrn_standards_number           0
_reflns_Friedel_coverage           0.627
_reflns_Friedel_fraction_full      0.612
_reflns_Friedel_fraction_max       0.612
_reflns_number_gt                  17843
_reflns_number_total               20620
_reflns_special_details
;
 Reflections were merged by SHELXL according to the crystal
 class for the calculation of statistics and refinement.
 
 Structure factors included contributions from the .fab file.
 
 _reflns_Friedel_fraction is defined as the number of unique
 Friedel pairs measured divided by the number that would be
 possible theoretically, ignoring centric projections and
 systematic absences.
;
_reflns_threshold_expression       'I > 2\s(I)'
_computing_cell_refinement         'APEX3 v2017.3-0 (Bruker AXS Inc., 2017)'
_computing_data_collection         'Bruker Instrument Service v6.2.6'
_computing_data_reduction          'SAINT V8.38A (Bruker AXS Inc., 2017)'
_computing_molecular_graphics      'Olex2 1.3 (Dolomanov et al., 2009)'
_computing_publication_material    'Olex2 1.3 (Dolomanov et al., 2009)'
_computing_structure_refinement    'XL (Sheldrick, 2008)'
_computing_structure_solution      ?
_refine_diff_density_max           0.659
_refine_diff_density_min           -0.182
_refine_diff_density_rms           0.049
_refine_ls_abs_structure_details
;
 Classical Flack method preferred over Parsons because s.u. lower.
;
_refine_ls_abs_structure_Flack     0.030(4)
_refine_ls_extinction_coef         .
_refine_ls_extinction_method       none
_refine_ls_goodness_of_fit_ref     1.055
_refine_ls_hydrogen_treatment      constr
_refine_ls_matrix_type             full
_refine_ls_number_parameters       2017
_refine_ls_number_reflns           20620
_refine_ls_number_restraints       1946
_refine_ls_R_factor_all            0.0685
_refine_ls_R_factor_gt             0.0553
_refine_ls_restrained_S_all        1.017
_refine_ls_shift/su_max            0.871
_refine_ls_shift/su_mean           0.003
_refine_ls_structure_factor_coef   Fsqd
_refine_ls_weighting_details      
 'w=1/[\s^2^(Fo^2^)+(0.1080P)^2^+24.7648P] where P=(Fo^2^+2Fc^2^)/3'
_refine_ls_weighting_scheme        calc
_refine_ls_wR_factor_gt            0.1497
_refine_ls_wR_factor_ref           0.1594
_refine_special_details           
 'Identification of the main molecule in the structure was straightforward from the results of structure solution. The location of triflate counter ions became progressively more difficult as the associated electron density became more poorly resolved. Therefore when large amounts of and the generous application of restraints and constraints were required to enable these entities to maintain physical sense the refinement was ceased in the normal approach. After that point the data and model were treated with the SQUEEZE algorithm inside the PLATON suite of programs to remove the remaining diffuse, poorly resolved electron density. This results in a model in which the charge balance is incorrect for the inclusion of the Eu(III) metal centres.'
_olex2_refinement_description
;
1. Rigid body (RIGU) restrains
 All non-hydrogen atoms
 with sigma for 1-2 distances of 0.004 and sigma for 1-3 distances of 0.004
2. Others
 Fixed Sof: H1DA(0.5) H1DB(0.5) H1DC(0.5) H1DD(0.5) H1DE(0.5) H1DF(0.5)
 H1BA(0.5) H1BB(0.5) H1BC(0.5) H1BD(0.5) H1BE(0.5) H1BF(0.5) H30M(0.5)
 H30N(0.5) H30O(0.5) H30P(0.5) H30Q(0.5) H30R(0.5) H30A(0.5) H30B(0.5)
 H30C(0.5) H30D(0.5) H30E(0.5) H30F(0.5) H1AA(0.5) H1AB(0.5) H1AC(0.5)
 H1AD(0.5) H1AE(0.5) H1AF(0.5) H30G(0.5) H30H(0.5) H30I(0.5) H30J(0.5)
 H30K(0.5) H30L(0.5) H1CA(0.5) H1CB(0.5) H1CC(0.5) H1CD(0.5) H1CE(0.5)
 H1CF(0.5) H30S(0.5) H30T(0.5) H30U(0.5) H30V(0.5) H30W(0.5) H30X(0.5)
3.a Ternary CH refined with riding coordinates:
 C29C(H29C), C29A(H29A), C29B(H29B), C2A(H2A), C2B(H2B), C2D(H2D), C29D(H29D),
 C2C(H2C)
3.b Aromatic/amide H refined with riding coordinates:
 N3B(H3B), N6C(H6C), C12C(H12C), N1D(H1D), N4B(H4B), C21C(H21C), C25B(H25B),
 C12D(H12D), N4A(H4A), C21D(H21D), C25D(H25D), C26B(H26B), C36D(H36D),
 C35D(H35D), C34D(H34D), C33D(H33D), C32D(H32D), C26C(H26C), N6B(H6B),
 C26D(H26D), N6D(H6D), C20C(H20C), C36C(H36C), C35C(H35C), C34C(H34C),
 C33C(H33C), C32C(H32C), C17C(H17C), C17A(H17A), N4D(H4D), C18B(H18B),
 C20A(H20A), C24B(H24B), N1A(H1A), C4B(H4BA), C5B(H5B), C6B(H6BA), C7B(H7B),
 C8B(H8B), C20D(H20D), C18A(H18A), N4C(H4C), C13B(H13B), N3C(H3C), C13A(H13A),
 C11B(H11B), C18D(H18D), C17B(H17B), C11A(H11A), C8C(H8C), C7C(H7C), C6C(H6CA),
 C5C(H5C), C4C(H4CA), C24A(H24A), C17D(H17D), C24C(H24C), C26A(H26A), C4A(H4AA),
  C5A(H5A), C6A(H6A), C7A(H7A), C8A(H8A), C13D(H13D), C21A(H21A), C11D(H11D),
 C13C(H13C), C36B(H36B), C35B(H35B), C34B(H34B), C33B(H33B), C32B(H32B),
 C18C(H18C), N6A(H6AA), N3D(H3D), C25A(H25A), N1C(H1C), C20B(H20B), C21B(H21B),
 N1B(H1B), C8D(H8D), C7D(H7D), C6D(H6DA), C5D(H5D), C4D(H4DA), C12B(H12B),
 N3A(H3A), C11C(H11C), C12A(H12A), C36A(H36A), C35A(H35A), C34A(H34A),
 C33A(H33A), C32A(H32A), C25C(H25C), C24D(H24D)
3.c Fitted hexagon refined as free rotating group:
 C31D(C36D,C35D,C34D,C33D,C32D), C31C(C36C,C35C,C34C,C33C,C32C), C3B(C4B,C5B,
 C6B,C7B,C8B), C3C(C8C,C7C,C6C,C5C,C4C), C3A(C4A,C5A,C6A,C7A,C8A), C31B(C36B,
 C35B,C34B,C33B,C32B), C3D(C8D,C7D,C6D,C5D,C4D), C31A(C36A,C35A,C34A,C33A,C32A)
3.d Disordered Me refined with riding coordinates:
 C1D(H1DA,H1DB,H1DC,H1DD,H1DE,H1DF), C1B(H1BA,H1BB,H1BC,H1BD,H1BE,H1BF),
 C30D(H30M,H30N,H30O,H30P,H30Q,H30R), C30B(H30A,H30B,H30C,H30D,H30E,H30F),
 C1A(H1AA,H1AB,H1AC,H1AD,H1AE,H1AF), C30A(H30G,H30H,H30I,H30J,H30K,H30L),
 C1C(H1CA,H1CB,H1CC,H1CD,H1CE,H1CF), C30C(H30S,H30T,H30U,H30V,H30W,H30X)
;
_atom_sites_solution_hydrogens     geom
_atom_sites_solution_primary       ?
_atom_sites_solution_secondary     ?
loop_
  _atom_site_label
  _atom_site_type_symbol
  _atom_site_fract_x
  _atom_site_fract_y
  _atom_site_fract_z
  _atom_site_U_iso_or_equiv
  _atom_site_adp_type
  _atom_site_occupancy
  _atom_site_site_symmetry_order
  _atom_site_calc_flag
  _atom_site_refinement_flags_posn
  _atom_site_refinement_flags_adp
  _atom_site_refinement_flags_occupancy
  _atom_site_disorder_assembly
  _atom_site_disorder_group
 N3B N 0.4600(4) 0.6909(5) 0.52604(17) 0.116(4) Uani 1 1 d . U . . .
 H3B H 0.490536 0.717705 0.524573 0.139 Uiso 1 1 calc R . . . .
 N6C N 0.7783(5) 0.4231(5) 0.42629(18) 0.131(4) Uani 1 1 d . U . . .
 H6C H 0.798118 0.455753 0.423909 0.158 Uiso 1 1 calc R . . . .
 C19C C 0.6511(6) 0.4443(6) 0.5265(2) 0.115(4) Uani 1 1 d . U . . .
 F3Y F 0.657(3) 0.7997(18) 0.5506(8) 0.58(3) Uani 1 1 d . U . . .
 C12C C 0.3899(8) 0.3636(8) 0.5951(3) 0.153(7) Uani 1 1 d . U . . .
 H12C H 0.356902 0.337610 0.591358 0.184 Uiso 1 1 calc R . . . .
 C28C C 0.7590(6) 0.4084(6) 0.44369(19) 0.103(3) Uani 1 1 d . U . . .
 N1D N 0.5523(6) 0.6173(6) 0.5779(3) 0.149(5) Uani 1 1 d . U . . .
 H1D H 0.570024 0.638663 0.569023 0.179 Uiso 1 1 calc R . . . .
 O1D O 0.5480(4) 0.5594(4) 0.59898(16) 0.119(3) Uani 1 1 d . U . . .
 S1U S 0.2952(3) 0.4309(3) 0.63206(14) 0.211(3) Uani 1 1 d . U . . .
 N4B N 0.4062(6) 0.5280(5) 0.47540(17) 0.127(4) Uani 1 1 d . U . . .
 H4B H 0.378224 0.499338 0.478081 0.152 Uiso 1 1 calc R . . . .
 C19B C 0.4218(6) 0.5714(6) 0.4877(2) 0.119(5) Uani 1 1 d . U . . .
 F1V F 0.4077(15) 0.2181(13) 0.4274(7) 0.384(19) Uani 1 1 d . U . . .
 O2Z O 0.5487(6) 0.8592(6) 0.4858(3) 0.187(7) Uani 1 1 d . U . . .
 O1Y O 0.6023(15) 0.7048(16) 0.5552(5) 0.345(18) Uani 1 1 d . U . . .
 C27C C 0.7678(5) 0.4489(5) 0.4572(2) 0.101(3) Uani 1 1 d . U . . .
 C29C C 0.7665(7) 0.3849(8) 0.4111(2) 0.132(5) Uani 1 1 d . U . . .
 H29C H 0.734917 0.352584 0.414695 0.158 Uiso 1 1 calc R . . . .
 C21C C 0.5712(8) 0.3824(8) 0.5410(3) 0.168(9) Uani 1 1 d . U . . .
 H21C H 0.544472 0.348078 0.542408 0.202 Uiso 1 1 calc R . . . .
 C29A C 0.6110(8) 0.5013(8) 0.4557(3) 0.146(5) Uani 1 1 d . U . . .
 H29A H 0.602544 0.495354 0.442290 0.175 Uiso 1 1 calc R . . . .
 C25B C 0.3634(9) 0.3894(8) 0.4437(3) 0.158(8) Uani 1 1 d . U . . .
 H25B H 0.337517 0.356207 0.447315 0.190 Uiso 1 1 calc R . . . .
 C15D C 0.6945(6) 0.5457(7) 0.5998(2) 0.119(4) Uani 1 1 d . U . . .
 O1C O 0.5092(4) 0.4905(4) 0.63641(13) 0.112(3) Uani 1 1 d . U . . .
 C29B C 0.4663(17) 0.4475(12) 0.3722(4) 0.269(15) Uani 1 1 d . U . . .
 H29B H 0.503900 0.471435 0.373266 0.323 Uiso 1 1 calc R . . . .
 F1W F 0.9014(8) 0.6535(8) 0.5469(4) 0.312(12) Uani 1 1 d . U . . .
 C19D C 0.7905(11) 0.4693(12) 0.6319(3) 0.186(11) Uani 1 1 d . U . . .
 C12D C 0.6912(7) 0.6227(8) 0.5592(3) 0.136(6) Uani 1 1 d . U . . .
 H12D H 0.709391 0.639449 0.548377 0.164 Uiso 1 1 calc R . . . .
 C9C C 0.4636(7) 0.4568(7) 0.6344(2) 0.121(4) Uani 1 1 d . U . . .
 C14B C 0.4602(5) 0.7367(6) 0.5536(2) 0.101(3) Uani 1 1 d . U . . .
 C1D C 0.5013(10) 0.6615(10) 0.5801(4) 0.181(9) Uani 1 1 d . U . . .
 H1DA H 0.527111 0.688234 0.587988 0.217 Uiso 0.5 1 calc R . . . .
 H1DB H 0.509965 0.670859 0.567147 0.217 Uiso 0.5 1 calc R . . . .
 H1DC H 0.467804 0.657823 0.582741 0.217 Uiso 0.5 1 calc R . . . .
 H1DD H 0.476142 0.656376 0.570597 0.217 Uiso 0.5 1 calc R . . . .
 H1DE H 0.493289 0.673752 0.591437 0.217 Uiso 0.5 1 calc R . . . .
 H1DF H 0.535450 0.686788 0.575843 0.217 Uiso 0.5 1 calc R . . . .
 N4A N 0.5481(9) 0.7399(6) 0.4402(3) 0.182(9) Uani 1 1 d . U . . .
 H4A H 0.567461 0.760845 0.448881 0.219 Uiso 1 1 calc R . . . .
 C21D C 0.7983(10) 0.5202(14) 0.6062(4) 0.226(16) Uani 1 1 d . U . . .
 H21D H 0.815541 0.536468 0.595150 0.271 Uiso 1 1 calc R . . . .
 O2X O 0.6713(14) 0.6046(18) 0.5067(7) 0.39(2) Uani 1 1 d . U . . .
 Eu1 Eu 0.333333 0.666667 0.56711(2) 0.0824(3) Uani 1 3 d S TU P . .
 O2V O 0.4732(9) 0.3148(18) 0.4152(4) 0.41(3) Uani 1 1 d . U . . .
 C14D C 0.6829(6) 0.5758(6) 0.5865(2) 0.108(4) Uani 1 1 d . U . . .
 C25D C 0.8330(11) 0.3344(13) 0.6774(3) 0.198(12) Uani 1 1 d . U . . .
 H25D H 0.814286 0.317232 0.688147 0.237 Uiso 1 1 calc R . . . .
 O1X O 0.7336(6) 0.5782(6) 0.5105(3) 0.175(6) Uani 1 1 d . U . . .
 O1W O 0.7845(7) 0.5328(6) 0.5354(3) 0.213(8) Uani 1 1 d . U . . .
 C9D C 0.5695(7) 0.5899(7) 0.5863(2) 0.119(4) Uani 1 1 d . U . . .
 C1V C 0.3881(17) 0.2408(19) 0.4212(8) 0.251(12) Uani 1 1 d . U . . .
 F1Z F 0.6525(8) 0.9021(7) 0.4929(5) 0.320(13) Uani 1 1 d . U . . .
 C26B C 0.3900(7) 0.3979(7) 0.4272(2) 0.131(5) Uani 1 1 d . U . . .
 H26B H 0.382704 0.370347 0.419131 0.157 Uiso 1 1 calc R . . . .
 O3V O 0.433(3) 0.258(2) 0.3901(6) 0.50(4) Uani 1 1 d . U . . .
 C1B C 0.4047(11) 0.7555(10) 0.6453(3) 0.173(8) Uani 1 1 d . U . . .
 H1BA H 0.380335 0.749452 0.655182 0.208 Uiso 0.5 1 calc R . . . .
 H1BB H 0.407217 0.724757 0.643386 0.208 Uiso 0.5 1 calc R . . . .
 H1BC H 0.438298 0.784038 0.648646 0.208 Uiso 0.5 1 calc R . . . .
 H1BD H 0.436899 0.756046 0.642961 0.208 Uiso 0.5 1 calc R . . . .
 H1BE H 0.410016 0.780741 0.654757 0.208 Uiso 0.5 1 calc R . . . .
 H1BF H 0.378935 0.721460 0.649496 0.208 Uiso 0.5 1 calc R . . . .
 O2W O 0.8597(6) 0.5487(6) 0.5534(3) 0.190(7) Uani 1 1 d . U . . .
 C15B C 0.4339(5) 0.6928(5) 0.54004(19) 0.096(3) Uani 1 1 d . U . . .
 O3A O 0.5209(4) 0.6623(4) 0.42713(14) 0.110(2) Uani 1 1 d . U . . .
 C31D C 0.9933(12) 0.2983(11) 0.6293(3) 0.203(10) Uani 1 1 d . U . . .
 C36D C 0.9468(11) 0.2569(12) 0.6234(5) 0.286(18) Uani 1 1 d G U . . .
 H36D H 0.918330 0.242046 0.631494 0.343 Uiso 1 1 calc R . . . .
 C35D C 0.9423(18) 0.2375(13) 0.6055(6) 0.49(4) Uani 1 1 d G U . . .
 H35D H 0.910817 0.209515 0.601485 0.584 Uiso 1 1 calc R . . . .
 C34D C 0.984(2) 0.2594(19) 0.5935(3) 0.61(5) Uani 1 1 d G U . . .
 H34D H 0.981323 0.246320 0.581400 0.734 Uiso 1 1 calc R . . . .
 C33D C 1.031(2) 0.3008(18) 0.5994(4) 0.54(5) Uani 1 1 d G U . . .
 H33D H 1.059344 0.315657 0.591325 0.650 Uiso 1 1 calc R . . . .
 C32D C 1.0354(12) 0.3202(12) 0.6173(5) 0.36(2) Uani 1 1 d G U . . .
 H32D H 1.066858 0.348190 0.621334 0.438 Uiso 1 1 calc R . . . .
 C26C C 0.8034(7) 0.4995(6) 0.4567(2) 0.131(6) Uani 1 1 d . U . . .
 H26C H 0.826471 0.513039 0.446645 0.158 Uiso 1 1 calc R . . . .
 Eu4 Eu 0.666667 0.333333 0.47201(2) 0.0827(3) Uani 1 3 d S TU P . .
 C9B C 0.4083(6) 0.7593(5) 0.59583(19) 0.100(3) Uani 1 1 d . U . . .
 C16D C 0.7571(8) 0.5205(12) 0.6106(3) 0.177(10) Uani 1 1 d . U . . .
 C23B C 0.4147(6) 0.4808(6) 0.4498(2) 0.106(3) Uani 1 1 d . U . . .
 N2B N 0.4290(4) 0.7348(4) 0.56771(14) 0.088(2) Uani 1 1 d . U . . .
 O4D O 0.9657(4) 0.3786(4) 0.63388(15) 0.113(3) Uani 1 1 d . U . . .
 N6B N 0.4467(8) 0.4296(7) 0.3916(2) 0.189(8) Uani 1 1 d . U . . .
 H6B H 0.428801 0.396780 0.394064 0.226 Uiso 1 1 calc R . . . .
 C1W C 0.8582(16) 0.6193(13) 0.5383(5) 0.224(10) Uani 1 1 d . U . . .
 O3U O 0.3204(14) 0.4707(12) 0.6238(4) 0.327(17) Uani 1 1 d . U . . .
 O1Z O 0.5321(6) 0.7844(7) 0.5038(3) 0.222(9) Uani 1 1 d . U . . .
 C26D C 0.8726(8) 0.3280(9) 0.6718(3) 0.154(7) Uani 1 1 d . U . . .
 H26D H 0.882008 0.307594 0.678890 0.184 Uiso 1 1 calc R . . . .
 O3W O 0.8075(9) 0.5805(12) 0.5659(3) 0.259(11) Uani 1 1 d . U . . .
 N6D N 0.9564(6) 0.3177(6) 0.6537(2) 0.140(5) Uani 1 1 d . U . . .
 H6D H 0.937563 0.295856 0.662292 0.168 Uiso 1 1 calc R . . . .
 O2Y O 0.5773(6) 0.7341(7) 0.5287(3) 0.177(5) Uani 1 1 d . U . . .
 C20C C 0.6139(8) 0.3952(7) 0.5274(3) 0.156(8) Uani 1 1 d . U . . .
 H20C H 0.614389 0.369804 0.519849 0.188 Uiso 1 1 calc R . . . .
 C31C C 0.8096(4) 0.3731(5) 0.4095(2) 0.130(5) Uani 1 1 d . U . . .
 C36C C 0.8001(5) 0.3230(5) 0.4116(3) 0.226(15) Uani 1 1 d G U . . .
 H36C H 0.766643 0.296175 0.414284 0.271 Uiso 1 1 calc R . . . .
 C35C C 0.8401(8) 0.3125(6) 0.4096(4) 0.252(19) Uani 1 1 d G U . . .
 H35C H 0.833740 0.278593 0.411031 0.302 Uiso 1 1 calc R . . . .
 C34C C 0.8897(6) 0.3522(9) 0.4056(3) 0.227(13) Uani 1 1 d G U . . .
 H34C H 0.916726 0.345057 0.404266 0.272 Uiso 1 1 calc R . . . .
 C33C C 0.8991(4) 0.4023(8) 0.4035(3) 0.205(11) Uani 1 1 d G U . . .
 H33C H 0.932614 0.429103 0.400754 0.246 Uiso 1 1 calc R . . . .
 C32C C 0.8591(5) 0.4128(5) 0.4054(2) 0.158(7) Uani 1 1 d G U . . .
 H32C H 0.865517 0.446686 0.404008 0.189 Uiso 1 1 calc R . . . .
 C17C C 0.6120(7) 0.4718(6) 0.5499(2) 0.128(5) Uani 1 1 d . U . . .
 H17C H 0.612602 0.498214 0.557192 0.153 Uiso 1 1 calc R . . . .
 C17A C 0.4972(13) 0.8178(10) 0.4218(4) 0.202(13) Uani 1 1 d . U . . .
 H17A H 0.500280 0.849834 0.424630 0.242 Uiso 1 1 calc R . . . .
 N4D N 0.8052(8) 0.4382(10) 0.6437(3) 0.194(9) Uani 1 1 d . U . . .
 H4D H 0.789586 0.427084 0.654363 0.233 Uiso 1 1 calc R . . . .
 C18B C 0.4716(6) 0.6121(7) 0.4894(2) 0.126(5) Uani 1 1 d . U . . .
 H18B H 0.498487 0.613213 0.482277 0.152 Uiso 1 1 calc R . . . .
 C20A C 0.506(3) 0.7375(19) 0.4104(5) 0.40(4) Uani 1 1 d . U . . .
 H20A H 0.512932 0.712954 0.405358 0.475 Uiso 1 1 calc R . . . .
 F3V F 0.3850(18) 0.2774(16) 0.4330(5) 0.382(18) Uani 1 1 d . U . . .
 O4A O 0.5584(4) 0.5467(4) 0.44006(15) 0.116(3) Uani 1 1 d . U . . .
 C24B C 0.3770(8) 0.4329(7) 0.4550(3) 0.143(6) Uani 1 1 d . U . . .
 H24B H 0.359673 0.428766 0.466356 0.171 Uiso 1 1 calc R . . . .
 C1U C 0.240(2) 0.383(3) 0.6204(10) 0.300(16) Uani 1 1 d . U . . .
 F3W F 0.8802(16) 0.6134(13) 0.5217(4) 0.382(17) Uani 1 1 d . U . . .
 C22A C 0.5461(7) 0.6947(6) 0.4389(3) 0.121(4) Uani 1 1 d . U . . .
 C22B C 0.4321(7) 0.5294(7) 0.4603(2) 0.111(4) Uani 1 1 d . U . . .
 C14A C 0.3899(8) 0.8478(7) 0.3868(2) 0.129(5) Uani 1 1 d . U . . .
 N1A N 0.3179(7) 0.9568(6) 0.3855(2) 0.146(5) Uani 1 1 d . U . . .
 H1A H 0.297508 0.940283 0.376271 0.175 Uiso 1 1 calc R . . . .
 C15A C 0.4265(9) 0.8417(7) 0.4003(2) 0.134(6) Uani 1 1 d . U . . .
 C3B C 0.3735(5) 0.8104(4) 0.6296(2) 0.132(5) Uani 1 1 d . U . . .
 C4B C 0.4128(5) 0.8600(5) 0.6337(2) 0.166(7) Uani 1 1 d G U . . .
 H4BA H 0.446766 0.866736 0.635137 0.199 Uiso 1 1 calc R . . . .
 C5B C 0.4018(8) 0.8997(4) 0.6356(3) 0.200(11) Uani 1 1 d G U . . .
 H5B H 0.428354 0.933277 0.638363 0.240 Uiso 1 1 calc R . . . .
 C6B C 0.3515(9) 0.8898(6) 0.6334(4) 0.249(16) Uani 1 1 d G U . . .
 H6BA H 0.344069 0.916603 0.634749 0.298 Uiso 1 1 calc R . . . .
 C7B C 0.3122(6) 0.8401(8) 0.6294(4) 0.31(3) Uani 1 1 d G U . . .
 H7B H 0.278195 0.833388 0.627907 0.368 Uiso 1 1 calc R . . . .
 C8B C 0.3232(5) 0.8004(5) 0.6274(3) 0.187(10) Uani 1 1 d G U . . .
 H8B H 0.296605 0.766845 0.624680 0.224 Uiso 1 1 calc R . . . .
 C20D C 0.8185(12) 0.4968(13) 0.6173(4) 0.215(14) Uani 1 1 d . U . . .
 H20D H 0.850704 0.499946 0.614596 0.258 Uiso 1 1 calc R . . . .
 C16C C 0.5712(6) 0.4211(6) 0.5515(2) 0.118(4) Uani 1 1 d . U . . .
 C18A C 0.5189(14) 0.7974(11) 0.4332(4) 0.232(17) Uani 1 1 d . U . . .
 H18A H 0.532540 0.813247 0.444715 0.278 Uiso 1 1 calc R . . . .
 C2A C 0.3154(13) 0.9999(11) 0.3937(4) 0.204(10) Uani 1 1 d . U . . .
 H2A H 0.351017 1.029413 0.394571 0.244 Uiso 1 1 calc R . . . .
 C30D C 1.0174(13) 0.2876(15) 0.6595(5) 0.248(17) Uani 1 1 d . U . . .
 H30M H 1.022574 0.301116 0.672082 0.298 Uiso 0.5 1 calc R . . . .
 H30N H 0.991005 0.251447 0.659566 0.298 Uiso 0.5 1 calc R . . . .
 H30O H 1.049429 0.291115 0.654857 0.298 Uiso 0.5 1 calc R . . . .
 H30P H 1.019431 0.261336 0.652255 0.298 Uiso 0.5 1 calc R . . . .
 H30Q H 1.051001 0.311005 0.664771 0.298 Uiso 0.5 1 calc R . . . .
 H30R H 0.992576 0.271337 0.669480 0.298 Uiso 0.5 1 calc R . . . .
 Eu3 Eu 0.57820(3) 0.51019(3) 0.61510(2) 0.0932(2) Uani 1 1 d . U . . .
 N4C N 0.6912(5) 0.4601(5) 0.51310(18) 0.119(4) Uani 1 1 d . U . . .
 H4C H 0.717483 0.491011 0.514456 0.143 Uiso 1 1 calc R . . . .
 N2A N 0.3846(5) 0.8879(5) 0.39257(16) 0.110(3) Uani 1 1 d . U . . .
 O1B O 0.3620(4) 0.7330(3) 0.59103(13) 0.102(2) Uani 1 1 d . U . . .
 C16A C 0.4713(12) 0.7917(9) 0.4064(3) 0.174(9) Uani 1 1 d . U . . .
 C13B C 0.5127(6) 0.7731(6) 0.5537(2) 0.124(5) Uani 1 1 d . U . . .
 H13B H 0.534673 0.775249 0.543940 0.148 Uiso 1 1 calc R . . . .
 O4C O 0.7330(3) 0.3612(4) 0.44783(13) 0.100(2) Uani 1 1 d . U . . .
 O2A O 0.4395(4) 0.8652(4) 0.41466(13) 0.112(3) Uani 1 1 d . U . . .
 C30B C 0.459(2) 0.3966(13) 0.3629(5) 0.38(3) Uani 1 1 d . U . . .
 H30A H 0.474976 0.381838 0.370787 0.461 Uiso 0.5 1 calc R . . . .
 H30B H 0.422947 0.372079 0.361442 0.461 Uiso 0.5 1 calc R . . . .
 H30C H 0.475988 0.404758 0.350820 0.461 Uiso 0.5 1 calc R . . . .
 H30D H 0.440965 0.390612 0.351246 0.461 Uiso 0.5 1 calc R . . . .
 H30E H 0.492993 0.400371 0.360591 0.461 Uiso 0.5 1 calc R . . . .
 H30F H 0.439953 0.367692 0.371212 0.461 Uiso 0.5 1 calc R . . . .
 N3C N 0.5287(5) 0.4068(6) 0.56345(17) 0.128(4) Uani 1 1 d . U . . .
 H3C H 0.499744 0.379417 0.560520 0.154 Uiso 1 1 calc R . . . .
 N2D N 0.6387(5) 0.5757(5) 0.59092(17) 0.108(3) Uani 1 1 d . U . . .
 C10A C 0.3530(7) 0.8990(5) 0.3832(2) 0.114(4) Uani 1 1 d . U . . .
 C13A C 0.3632(13) 0.8176(10) 0.3716(3) 0.193(12) Uani 1 1 d . U . . .
 H13A H 0.365714 0.788679 0.368126 0.231 Uiso 1 1 calc R . . . .
 O2D O 0.6627(4) 0.5209(4) 0.61195(14) 0.112(3) Uani 1 1 d . U . . .
 C16B C 0.4453(6) 0.6506(6) 0.5126(2) 0.118(5) Uani 1 1 d . U . . .
 C11B C 0.4986(6) 0.8019(7) 0.5821(3) 0.133(6) Uani 1 1 d . U . . .
 H11B H 0.511725 0.824780 0.592267 0.160 Uiso 1 1 calc R . . . .
 C18D C 0.7555(13) 0.4775(18) 0.6387(4) 0.28(2) Uani 1 1 d . U . . .
 H18D H 0.743504 0.467279 0.650909 0.333 Uiso 1 1 calc R . . . .
 C10B C 0.4482(5) 0.7666(5) 0.58148(19) 0.097(3) Uani 1 1 d . U . . .
 F2Y F 0.6973(13) 0.7508(15) 0.5493(8) 0.52(3) Uani 1 1 d . U . . .
 F2Z F 0.6463(10) 0.8336(13) 0.5029(6) 0.358(16) Uani 1 1 d . U . . .
 O3C O 0.6599(3) 0.3876(3) 0.49570(12) 0.095(2) Uani 1 1 d . U . . .
 C17B C 0.4813(6) 0.6517(7) 0.5021(2) 0.115(4) Uani 1 1 d . U . . .
 H17B H 0.514925 0.679968 0.503024 0.138 Uiso 1 1 calc R . . . .
 S1W S 0.8236(2) 0.5642(2) 0.54916(9) 0.1523(17) Uani 1 1 d . U . . .
 O3Z O 0.5817(12) 0.8053(11) 0.4740(4) 0.288(13) Uani 1 1 d . U . . .
 C11A C 0.3273(9) 0.8724(8) 0.3673(2) 0.143(6) Uani 1 1 d . U . . .
 H11A H 0.306629 0.882178 0.360620 0.171 Uiso 1 1 calc R . . . .
 C3C C 0.4754(11) 0.4462(13) 0.6767(3) 0.265(14) Uani 1 1 d . U . . .
 C8C C 0.4663(11) 0.3965(12) 0.6735(3) 0.33(2) Uani 1 1 d G U . . .
 H8C H 0.441387 0.375244 0.664742 0.397 Uiso 1 1 calc R . . . .
 C7C C 0.4940(17) 0.3783(13) 0.6833(4) 0.34(2) Uani 1 1 d G U . . .
 H7C H 0.487820 0.344752 0.681156 0.408 Uiso 1 1 calc R . . . .
 C6C C 0.5308(15) 0.4098(18) 0.6963(4) 0.44(4) Uani 1 1 d G U . . .
 H6CA H 0.549531 0.397491 0.702886 0.524 Uiso 1 1 calc R . . . .
 C5C C 0.5399(11) 0.4594(16) 0.6994(4) 0.39(3) Uani 1 1 d G U . . .
 H5C H 0.564811 0.480723 0.708201 0.464 Uiso 1 1 calc R . . . .
 C4C C 0.5122(13) 0.4776(11) 0.6896(4) 0.32(2) Uani 1 1 d G U . . .
 H4CA H 0.518378 0.511216 0.691787 0.389 Uiso 1 1 calc R . . . .
 C24A C 0.6000(7) 0.7096(7) 0.4686(3) 0.130(5) Uani 1 1 d . U . . .
 H24A H 0.601367 0.740779 0.471614 0.156 Uiso 1 1 calc R . . . .
 C17D C 0.7357(19) 0.501(3) 0.6278(6) 0.44(5) Uani 1 1 d . U . . .
 H17D H 0.707810 0.504533 0.632079 0.533 Uiso 1 1 calc R . . . .
 O3Y O 0.603(2) 0.6706(18) 0.5313(8) 0.48(3) Uani 1 1 d . U . . .
 N5D N 0.8878(5) 0.3851(5) 0.64645(16) 0.109(3) Uani 1 1 d . U . . .
 O3B O 0.4690(4) 0.5698(4) 0.45346(12) 0.107(2) Uani 1 1 d . U . . .
 O1A O 0.3789(4) 0.9665(4) 0.40487(17) 0.121(3) Uani 1 1 d . U . . .
 C24C C 0.7731(6) 0.5113(6) 0.4854(2) 0.120(5) Uani 1 1 d . U . . .
 H24C H 0.775846 0.532953 0.495330 0.144 Uiso 1 1 calc R . . . .
 S1Z S 0.5636(2) 0.8234(2) 0.48991(9) 0.1533(17) Uani 1 1 d . U . . .
 F3U F 0.2109(11) 0.3521(15) 0.6304(6) 0.42(2) Uani 1 1 d . U . . .
 O1U O 0.258(3) 0.435(3) 0.6485(7) 0.50(3) Uani 1 1 d . U . . .
 C26A C 0.6219(8) 0.6476(7) 0.4761(3) 0.135(5) Uani 1 1 d . U . . .
 H26A H 0.637846 0.635362 0.484281 0.162 Uiso 1 1 calc R . . . .
 C1A C 0.2834(17) 1.0151(14) 0.3789(6) 0.29(2) Uani 1 1 d . U . . .
 H1AA H 0.299648 1.021519 0.366736 0.350 Uiso 0.5 1 calc R . . . .
 H1AB H 0.248149 0.986827 0.377984 0.350 Uiso 0.5 1 calc R . . . .
 H1AC H 0.283469 1.045803 0.383163 0.350 Uiso 0.5 1 calc R . . . .
 H1AD H 0.254530 1.014580 0.385186 0.350 Uiso 0.5 1 calc R . . . .
 H1AE H 0.306028 1.049272 0.373938 0.350 Uiso 0.5 1 calc R . . . .
 H1AF H 0.270708 0.990296 0.368759 0.350 Uiso 0.5 1 calc R . . . .
 C3A C 0.2945(12) 0.9906(16) 0.4107(3) 0.307(18) Uani 1 1 d . U . . .
 C4A C 0.3152(13) 1.0311(16) 0.4233(5) 0.49(3) Uani 1 1 d G U . . .
 H4AA H 0.342916 1.063301 0.419814 0.583 Uiso 1 1 calc R . . . .
 C5A C 0.2948(19) 1.024(2) 0.4412(5) 0.66(5) Uani 1 1 d G U . . .
 H5A H 0.308834 1.051310 0.449746 0.794 Uiso 1 1 calc R . . . .
 C6A C 0.254(2) 0.976(2) 0.4464(3) 0.64(5) Uani 1 1 d G U . . .
 H6A H 0.240069 0.971429 0.458444 0.773 Uiso 1 1 calc R . . . .
 C7A C 0.2331(17) 0.9358(18) 0.4337(5) 0.52(3) Uani 1 1 d G U . . .
 H7A H 0.205386 0.903539 0.437209 0.626 Uiso 1 1 calc R . . . .
 C8A C 0.2535(14) 0.9429(14) 0.4158(4) 0.35(2) Uani 1 1 d G U . . .
 H8A H 0.239468 0.915528 0.407276 0.416 Uiso 1 1 calc R . . . .
 O3X O 0.7051(15) 0.6016(15) 0.4834(4) 0.328(16) Uani 1 1 d . U . . .
 O3D O 0.8660(3) 0.4397(4) 0.62448(13) 0.107(2) Uani 1 1 d . U . . .
 N5A N 0.5737(5) 0.6374(5) 0.44790(16) 0.106(3) Uani 1 1 d . U . . .
 C13D C 0.7097(7) 0.6001(7) 0.5705(3) 0.126(5) Uani 1 1 d . U . . .
 H13D H 0.740594 0.600767 0.567522 0.151 Uiso 1 1 calc R . . . .
 F2U F 0.2197(13) 0.4090(17) 0.6111(7) 0.41(2) Uani 1 1 d . U . . .
 S1Y S 0.6097(2) 0.7198(3) 0.53715(8) 0.1501(17) Uani 1 1 d . U . . .
 O4B O 0.4899(5) 0.5080(5) 0.40227(14) 0.119(3) Uani 1 1 d . U . . .
 F2X F 0.8000(15) 0.659(2) 0.4892(7) 0.49(3) Uani 1 1 d . U . . .
 F1X F 0.7501(14) 0.7009(11) 0.4908(6) 0.43(2) Uani 1 1 d . U . . .
 C21A C 0.4782(16) 0.7568(11) 0.3999(4) 0.235(17) Uani 1 1 d . U . . .
 H21A H 0.465165 0.743123 0.388111 0.282 Uiso 1 1 calc R . . . .
 S1X S 0.7200(3) 0.6097(2) 0.50191(8) 0.1485(17) Uani 1 1 d . U . . .
 C11D C 0.6466(8) 0.6216(9) 0.5633(3) 0.145(7) Uani 1 1 d . U . . .
 H11D H 0.633391 0.636986 0.555247 0.174 Uiso 1 1 calc R . . . .
 C23D C 0.8483(7) 0.3901(8) 0.6520(2) 0.127(5) Uani 1 1 d . U . . .
 C15C C 0.5295(7) 0.4322(6) 0.5790(2) 0.110(4) Uani 1 1 d . U . . .
 C19A C 0.5214(13) 0.7566(10) 0.4286(3) 0.191(12) Uani 1 1 d . U . . .
 F2V F 0.3539(16) 0.2099(11) 0.4091(5) 0.43(2) Uani 1 1 d . U . . .
 C30A C 0.6598(10) 0.4994(10) 0.4590(4) 0.188(10) Uani 1 1 d . U . . .
 H30G H 0.654139 0.465538 0.455688 0.225 Uiso 0.5 1 calc R . . . .
 H30H H 0.687362 0.525323 0.451412 0.225 Uiso 0.5 1 calc R . . . .
 H30I H 0.669322 0.506078 0.472040 0.225 Uiso 0.5 1 calc R . . . .
 H30J H 0.686410 0.532421 0.463739 0.225 Uiso 0.5 1 calc R . . . .
 H30K H 0.653187 0.472636 0.468015 0.225 Uiso 0.5 1 calc R . . . .
 H30L H 0.671227 0.491881 0.447387 0.225 Uiso 0.5 1 calc R . . . .
 N5C N 0.7348(4) 0.4294(4) 0.47155(14) 0.091(2) Uani 1 1 d . U . . .
 C2B C 0.3867(7) 0.7683(7) 0.6277(2) 0.126(4) Uani 1 1 d . U . . .
 H2B H 0.354120 0.736792 0.624298 0.152 Uiso 1 1 calc R . . . .
 O2U O 0.3173(9) 0.4047(10) 0.6410(4) 0.241(9) Uani 1 1 d . U . . .
 C13C C 0.4325(7) 0.3780(8) 0.5838(2) 0.138(6) Uani 1 1 d . U . . .
 H13C H 0.428010 0.361944 0.572178 0.165 Uiso 1 1 calc R . . . .
 C14C C 0.4811(6) 0.4152(6) 0.5892(2) 0.106(4) Uani 1 1 d . U . . .
 Eu2 Eu 0.51017(3) 0.57820(3) 0.42400(2) 0.0932(2) Uani 1 1 d . U . . .
 C2D C 0.4995(8) 0.6105(9) 0.5840(3) 0.147(5) Uani 1 1 d . U . . .
 H2D H 0.493717 0.602138 0.597407 0.176 Uiso 1 1 calc R . . . .
 C1C C 0.3980(13) 0.4619(18) 0.6756(5) 0.34(3) Uani 1 1 d . U . . .
 H1CA H 0.385068 0.479168 0.667702 0.402 Uiso 0.5 1 calc R . . . .
 H1CB H 0.372676 0.425457 0.676288 0.402 Uiso 0.5 1 calc R . . . .
 H1CC H 0.404547 0.476741 0.687974 0.402 Uiso 0.5 1 calc R . . . .
 H1CD H 0.389792 0.441743 0.686940 0.402 Uiso 0.5 1 calc R . . . .
 H1CE H 0.402185 0.495454 0.678355 0.402 Uiso 0.5 1 calc R . . . .
 H1CF H 0.370313 0.444170 0.666669 0.402 Uiso 0.5 1 calc R . . . .
 O1V O 0.4062(9) 0.3180(9) 0.3974(4) 0.248(10) Uani 1 1 d . U . . .
 C31B C 0.4449(13) 0.4753(11) 0.3622(3) 0.283(15) Uani 1 1 d . U . . .
 C36B C 0.4778(10) 0.5131(12) 0.3497(4) 0.306(19) Uani 1 1 d G U . . .
 H36B H 0.511822 0.519916 0.348243 0.367 Uiso 1 1 calc R . . . .
 C35B C 0.4604(14) 0.5409(11) 0.3396(4) 0.37(3) Uani 1 1 d G U . . .
 H35B H 0.482671 0.566491 0.331181 0.448 Uiso 1 1 calc R . . . .
 C34B C 0.4101(16) 0.5309(16) 0.3418(5) 0.44(4) Uani 1 1 d G U . . .
 H34B H 0.398373 0.549680 0.334914 0.524 Uiso 1 1 calc R . . . .
 C33B C 0.3772(11) 0.4931(17) 0.3542(5) 0.39(3) Uani 1 1 d G U . . .
 H33B H 0.343226 0.486292 0.355710 0.471 Uiso 1 1 calc R . . . .
 C32B C 0.3946(12) 0.4653(12) 0.3644(4) 0.37(3) Uani 1 1 d G U . . .
 H32B H 0.372377 0.439716 0.372773 0.440 Uiso 1 1 calc R . . . .
 C29D C 1.0009(11) 0.3168(12) 0.6473(3) 0.175(8) Uani 1 1 d . U . . .
 H29D H 1.029591 0.352967 0.646958 0.210 Uiso 1 1 calc R . . . .
 C18C C 0.6521(6) 0.4827(6) 0.5374(2) 0.115(4) Uani 1 1 d . U . . .
 H18C H 0.679957 0.516570 0.536317 0.138 Uiso 1 1 calc R . . . .
 N6A N 0.6185(6) 0.5518(6) 0.4606(3) 0.143(5) Uani 1 1 d . U . . .
 H6AA H 0.642433 0.570966 0.468534 0.172 Uiso 1 1 calc R . . . .
 O2C O 0.5701(4) 0.4687(4) 0.58540(12) 0.110(2) Uani 1 1 d . U . . .
 O2B O 0.3881(3) 0.6606(3) 0.54312(11) 0.091(2) Uani 1 1 d . U . . .
 C23C C 0.7364(5) 0.4603(5) 0.4857(2) 0.096(3) Uani 1 1 d . U . . .
 C22C C 0.6933(5) 0.4338(5) 0.49904(18) 0.096(3) Uani 1 1 d . U . . .
 C1X C 0.778(3) 0.6791(18) 0.5008(9) 0.326(17) Uani 1 1 d . U . . .
 F3Z F 0.6144(15) 0.8778(16) 0.5187(5) 0.397(18) Uani 1 1 d . U . . .
 C28B C 0.4566(8) 0.4634(8) 0.4049(2) 0.125(5) Uani 1 1 d . U . . .
 N3D N 0.7392(7) 0.5471(9) 0.5988(3) 0.194(10) Uani 1 1 d . U . . .
 H3D H 0.760154 0.566290 0.590031 0.233 Uiso 1 1 calc R . . . .
 C25A C 0.6212(7) 0.6897(7) 0.4796(3) 0.131(5) Uani 1 1 d . U . . .
 H25A H 0.636717 0.707298 0.490679 0.158 Uiso 1 1 calc R . . . .
 N2C N 0.4867(5) 0.4401(5) 0.60477(15) 0.103(3) Uani 1 1 d . U . . .
 N1C N 0.4301(7) 0.4478(8) 0.6474(2) 0.183(8) Uani 1 1 d . U . . .
 H1C H 0.397264 0.429967 0.644939 0.220 Uiso 1 1 calc R . . . .
 C20B C 0.3817(7) 0.5704(8) 0.4980(3) 0.164(9) Uani 1 1 d . U . . .
 H20B H 0.347065 0.545241 0.495864 0.197 Uiso 1 1 calc R . . . .
 C28A C 0.5887(8) 0.5697(7) 0.4530(2) 0.123(4) Uani 1 1 d . U . . .
 C21B C 0.3959(7) 0.6095(8) 0.5119(3) 0.169(10) Uani 1 1 d . U . . .
 H21B H 0.371218 0.607040 0.520573 0.203 Uiso 1 1 calc R . . . .
 N1B N 0.4214(5) 0.7776(5) 0.61256(18) 0.130(4) Uani 1 1 d . U . . .
 H1B H 0.454142 0.797280 0.614769 0.156 Uiso 1 1 calc R . . . .
 F3X F 0.766(2) 0.6877(13) 0.5192(6) 0.51(3) Uani 1 1 d . U . . .
 F2W F 0.8345(12) 0.6465(9) 0.5366(6) 0.366(16) Uani 1 1 d . U . . .
 F1Y F 0.6904(12) 0.782(2) 0.5239(9) 0.54(3) Uani 1 1 d . U . . .
 C3D C 0.4612(6) 0.5663(7) 0.5727(3) 0.168(6) Uani 1 1 d . U . . .
 C8D C 0.4323(7) 0.5188(8) 0.5814(2) 0.187(8) Uani 1 1 d G U . . .
 H8D H 0.437109 0.515365 0.594176 0.224 Uiso 1 1 calc R . . . .
 C7D C 0.3965(7) 0.4764(7) 0.5713(4) 0.227(12) Uani 1 1 d G U . . .
 H7D H 0.376961 0.444290 0.577204 0.273 Uiso 1 1 calc R . . . .
 C6D C 0.3894(8) 0.4815(10) 0.5525(4) 0.272(19) Uani 1 1 d G U . . .
 H6DA H 0.365127 0.452808 0.545623 0.326 Uiso 1 1 calc R . . . .
 C5D C 0.4182(10) 0.5290(12) 0.5438(2) 0.255(16) Uani 1 1 d G U . . .
 H5D H 0.413439 0.532401 0.531015 0.306 Uiso 1 1 calc R . . . .
 C4D C 0.4541(8) 0.5714(9) 0.5539(3) 0.217(11) Uani 1 1 d G U . . .
 H4DA H 0.473588 0.603478 0.547987 0.260 Uiso 1 1 calc R . . . .
 C27B C 0.4269(6) 0.4466(6) 0.4228(2) 0.111(4) Uani 1 1 d . U . . .
 C10C C 0.4476(6) 0.4272(6) 0.6163(2) 0.110(4) Uani 1 1 d . U . . .
 C1Y C 0.668(2) 0.764(3) 0.5370(12) 0.352(18) Uani 1 1 d . U . . .
 N5B N 0.4401(4) 0.4865(5) 0.43412(15) 0.102(3) Uani 1 1 d . U . . .
 C12B C 0.5303(6) 0.8048(8) 0.5684(3) 0.156(8) Uani 1 1 d . U . . .
 H12B H 0.565548 0.829498 0.569158 0.187 Uiso 1 1 calc R . . . .
 N3A N 0.4372(11) 0.8047(9) 0.3954(3) 0.205(10) Uani 1 1 d . U . . .
 H3A H 0.423385 0.787361 0.385241 0.246 Uiso 1 1 calc R . . . .
 C11C C 0.3970(7) 0.3881(7) 0.6118(3) 0.135(5) Uani 1 1 d . U . . .
 H11C H 0.369275 0.379370 0.619975 0.162 Uiso 1 1 calc R . . . .
 C12A C 0.3325(14) 0.8324(11) 0.3617(3) 0.213(14) Uani 1 1 d . U . . .
 H12A H 0.315033 0.813985 0.350995 0.256 Uiso 1 1 calc R . . . .
 C22D C 0.8407(7) 0.4264(9) 0.6390(2) 0.139(6) Uani 1 1 d . U . . .
 C1Z C 0.6223(13) 0.8603(17) 0.5010(6) 0.235(11) Uani 1 1 d . U . . .
 C31A C 0.5671(7) 0.4615(6) 0.4663(3) 0.168(7) Uani 1 1 d . U . . .
 C36A C 0.5189(8) 0.4328(7) 0.4581(2) 0.175(8) Uani 1 1 d G U . . .
 H36A H 0.514248 0.437650 0.445465 0.210 Uiso 1 1 calc R . . . .
 C35A C 0.4774(6) 0.3971(7) 0.4686(4) 0.211(11) Uani 1 1 d G U . . .
 H35A H 0.444699 0.377656 0.463093 0.253 Uiso 1 1 calc R . . . .
 C34A C 0.4842(10) 0.3899(9) 0.4873(4) 0.33(3) Uani 1 1 d G U . . .
 H34A H 0.456108 0.365738 0.494412 0.394 Uiso 1 1 calc R . . . .
 C33A C 0.5325(12) 0.4186(10) 0.4955(2) 0.271(17) Uani 1 1 d G U . . .
 H33A H 0.537065 0.413815 0.508103 0.325 Uiso 1 1 calc R . . . .
 C32A C 0.5740(9) 0.4544(8) 0.4850(3) 0.225(12) Uani 1 1 d G U . . .
 H32A H 0.606615 0.473810 0.490475 0.270 Uiso 1 1 calc R . . . .
 C23A C 0.5761(7) 0.6830(6) 0.4527(2) 0.112(4) Uani 1 1 d . U . . .
 C27A C 0.5980(6) 0.6212(6) 0.4597(2) 0.112(4) Uani 1 1 d . U . . .
 S1V S 0.4316(3) 0.2958(3) 0.40710(14) 0.208(3) Uani 1 1 d . U . . .
 C27D C 0.8992(6) 0.3516(7) 0.6558(2) 0.120(4) Uani 1 1 d . U . . .
 C9A C 0.3490(7) 0.9424(6) 0.3915(2) 0.112(4) Uani 1 1 d . U . . .
 C28D C 0.9426(6) 0.3492(6) 0.6475(2) 0.110(4) Uani 1 1 d . U . . .
 C2C C 0.4484(13) 0.4687(16) 0.6674(4) 0.249(13) Uani 1 1 d . U . . .
 H2C H 0.472706 0.506153 0.666292 0.299 Uiso 1 1 calc R . . . .
 C30C C 0.7551(9) 0.4043(11) 0.3939(3) 0.171(8) Uani 1 1 d . U . . .
 H30S H 0.747295 0.379675 0.383902 0.205 Uiso 0.5 1 calc R . . . .
 H30T H 0.725621 0.408952 0.395953 0.205 Uiso 0.5 1 calc R . . . .
 H30U H 0.784753 0.437080 0.390479 0.205 Uiso 0.5 1 calc R . . . .
 H30V H 0.757818 0.437463 0.396320 0.205 Uiso 0.5 1 calc R . . . .
 H30W H 0.779492 0.408186 0.384270 0.205 Uiso 0.5 1 calc R . . . .
 H30X H 0.720359 0.380059 0.389744 0.205 Uiso 0.5 1 calc R . . . .
 C10D C 0.6206(6) 0.5971(6) 0.5796(2) 0.112(4) Uani 1 1 d . U . . .
 C25C C 0.8054(8) 0.5302(6) 0.4707(3) 0.142(6) Uani 1 1 d . U . . .
 H25C H 0.829849 0.565608 0.470289 0.171 Uiso 1 1 calc R . . . .
 C24D C 0.8196(9) 0.3654(11) 0.6677(3) 0.174(10) Uani 1 1 d . U . . .
 H24D H 0.792000 0.369773 0.671489 0.209 Uiso 1 1 calc R . . . .
 F1U F 0.2745(15) 0.3816(15) 0.6064(5) 0.360(15) Uani 1 1 d . U . . .

loop_
  _atom_site_aniso_label
  _atom_site_aniso_U_11
  _atom_site_aniso_U_22
  _atom_site_aniso_U_33
  _atom_site_aniso_U_23
  _atom_site_aniso_U_13
  _atom_site_aniso_U_12
 N3B 0.094(7) 0.116(8) 0.114(7) -0.023(6) 0.019(6) 0.034(6)
 N6C 0.131(9) 0.123(9) 0.107(7) -0.008(6) 0.038(7) 0.039(7)
 C19C 0.115(10) 0.103(8) 0.106(9) -0.006(7) 0.030(7) 0.039(7)
 F3Y 0.79(8) 0.40(4) 0.55(6) -0.28(5) -0.40(5) 0.30(5)
 C12C 0.115(10) 0.159(16) 0.142(12) -0.028(11) 0.003(9) 0.035(11)
 C28C 0.098(9) 0.106(7) 0.098(7) -0.002(6) 0.008(6) 0.045(7)
 N1D 0.146(10) 0.160(12) 0.180(14) 0.052(10) 0.021(10) 0.105(10)
 O1D 0.128(7) 0.132(8) 0.127(7) 0.011(5) 0.008(6) 0.087(7)
 S1U 0.208(7) 0.175(6) 0.237(8) 0.087(6) 0.003(6) 0.087(5)
 N4B 0.146(10) 0.122(8) 0.100(7) -0.012(6) 0.029(7) 0.057(8)
 C19B 0.121(9) 0.123(10) 0.099(9) -0.022(7) 0.021(7) 0.050(7)
 F1V 0.39(4) 0.31(3) 0.50(5) 0.13(3) 0.01(3) 0.21(3)
 O2Z 0.173(12) 0.164(11) 0.258(19) 0.069(12) 0.010(11) 0.111(11)
 O1Y 0.46(4) 0.45(4) 0.27(2) 0.22(3) 0.14(3) 0.34(4)
 C27C 0.096(8) 0.095(7) 0.105(7) 0.001(6) 0.015(6) 0.043(6)
 C29C 0.119(10) 0.153(13) 0.114(9) -0.028(8) 0.008(8) 0.061(10)
 C21C 0.171(16) 0.127(11) 0.160(16) -0.032(11) 0.081(13) 0.040(11)
 C29A 0.172(13) 0.147(12) 0.158(14) -0.016(10) -0.029(11) 0.109(11)
 C25B 0.168(17) 0.114(11) 0.150(13) -0.013(9) 0.042(12) 0.039(11)
 C15D 0.107(9) 0.150(13) 0.119(10) 0.008(8) 0.006(7) 0.079(10)
 O1C 0.122(6) 0.127(7) 0.091(5) -0.018(5) 0.018(5) 0.066(6)
 C29B 0.39(4) 0.167(19) 0.139(14) -0.044(13) 0.13(2) 0.06(2)
 F1W 0.201(16) 0.203(16) 0.40(3) -0.010(17) -0.061(18) 0.003(12)
 C19D 0.21(2) 0.29(3) 0.155(16) 0.061(16) 0.058(15) 0.20(2)
 C12D 0.127(12) 0.155(14) 0.128(11) 0.045(10) 0.027(9) 0.071(11)
 C9C 0.114(9) 0.146(12) 0.099(8) -0.004(8) 0.019(7) 0.062(8)
 C14B 0.095(7) 0.106(8) 0.103(7) -0.011(6) -0.001(6) 0.051(6)
 C1D 0.178(19) 0.199(17) 0.23(2) 0.048(17) 0.030(17) 0.140(17)
 N4A 0.27(2) 0.128(10) 0.206(16) -0.046(11) -0.108(16) 0.137(13)
 C21D 0.21(2) 0.35(4) 0.23(3) 0.15(3) 0.12(2) 0.23(3)
 O2X 0.36(3) 0.51(5) 0.48(5) 0.24(5) 0.15(4) 0.35(4)
 Eu1 0.0821(5) 0.0821(5) 0.0830(7) 0.000 0.000 0.0411(2)
 O2V 0.143(15) 0.61(6) 0.26(3) 0.12(3) -0.084(17) 0.03(2)
 C14D 0.103(9) 0.129(11) 0.106(8) -0.004(7) -0.001(6) 0.067(8)
 C25D 0.23(2) 0.33(4) 0.112(12) 0.069(16) 0.046(14) 0.21(3)
 O1X 0.168(12) 0.151(10) 0.217(15) 0.030(10) -0.022(11) 0.087(10)
 O1W 0.185(14) 0.166(12) 0.250(18) -0.019(12) -0.117(14) 0.060(10)
 C9D 0.118(10) 0.143(12) 0.115(10) 0.009(8) -0.005(7) 0.081(10)
 C1V 0.20(3) 0.22(3) 0.31(4) -0.008(18) -0.04(2) 0.091(19)
 F1Z 0.184(15) 0.167(13) 0.50(4) 0.052(17) 0.059(19) 0.003(10)
 C26B 0.148(13) 0.116(9) 0.118(9) -0.020(8) -0.001(8) 0.058(9)
 O3V 0.89(11) 0.60(7) 0.26(3) -0.08(4) 0.05(4) 0.56(8)
 C1B 0.23(2) 0.20(2) 0.109(10) -0.021(12) 0.010(12) 0.124(19)
 O2W 0.175(12) 0.181(12) 0.254(18) -0.022(12) -0.072(12) 0.120(11)
 C15B 0.090(7) 0.097(8) 0.105(7) -0.006(6) 0.004(6) 0.050(6)
 O3A 0.128(7) 0.121(6) 0.104(6) -0.005(5) -0.001(5) 0.080(6)
 C31D 0.27(3) 0.26(3) 0.175(14) 0.034(16) 0.021(15) 0.21(2)
 C36D 0.36(4) 0.29(4) 0.33(4) -0.07(3) -0.16(3) 0.26(3)
 C35D 0.83(9) 0.53(7) 0.35(5) -0.17(5) -0.32(6) 0.53(7)
 C34D 1.31(16) 0.73(10) 0.27(5) -0.03(5) -0.06(5) 0.87(11)
 C33D 1.11(12) 0.59(8) 0.26(4) 0.21(4) 0.32(6) 0.67(9)
 C32D 0.51(5) 0.50(6) 0.27(3) 0.16(4) 0.22(4) 0.39(4)
 C26C 0.132(12) 0.100(8) 0.127(10) 0.001(7) 0.041(9) 0.031(8)
 Eu4 0.0822(5) 0.0822(5) 0.0838(7) 0.000 0.000 0.0411(2)
 C9B 0.101(7) 0.083(8) 0.100(7) -0.023(6) -0.004(6) 0.034(7)
 C16D 0.132(14) 0.29(3) 0.171(16) 0.093(18) 0.050(12) 0.148(18)
 C23B 0.115(9) 0.112(7) 0.098(7) -0.003(6) 0.010(7) 0.061(7)
 N2B 0.077(5) 0.079(6) 0.093(5) -0.003(4) -0.002(4) 0.027(5)
 O4D 0.104(6) 0.130(7) 0.122(7) 0.022(5) -0.003(5) 0.072(6)
 N6B 0.224(18) 0.141(11) 0.124(9) -0.050(8) 0.038(11) 0.033(11)
 C1W 0.24(3) 0.166(19) 0.21(2) 0.021(18) -0.057(16) 0.058(15)
 O3U 0.42(3) 0.26(2) 0.196(18) 0.080(18) -0.09(2) 0.09(2)
 O1Z 0.152(11) 0.180(14) 0.28(2) 0.131(15) 0.037(12) 0.045(10)
 C26D 0.152(15) 0.21(2) 0.131(12) 0.054(12) 0.024(10) 0.114(15)
 O3W 0.25(2) 0.37(3) 0.207(17) -0.025(17) 0.057(15) 0.20(2)
 N6D 0.131(10) 0.160(12) 0.154(11) 0.050(9) 0.014(8) 0.092(9)
 O2Y 0.165(11) 0.190(13) 0.198(14) 0.044(11) 0.012(10) 0.105(11)
 C20C 0.143(13) 0.116(10) 0.165(16) -0.041(11) 0.049(11) 0.031(9)
 C31C 0.099(8) 0.147(11) 0.117(10) -0.031(9) 0.001(8) 0.040(8)
 C36C 0.130(15) 0.158(14) 0.38(5) -0.05(2) 0.00(2) 0.067(13)
 C35C 0.161(17) 0.20(2) 0.41(6) -0.06(3) -0.02(3) 0.104(16)
 C34C 0.149(16) 0.28(3) 0.26(3) -0.06(3) 0.00(2) 0.110(18)
 C33C 0.108(12) 0.25(2) 0.21(2) -0.07(2) -0.002(14) 0.050(14)
 C32C 0.109(9) 0.182(15) 0.122(12) -0.034(11) 0.006(9) 0.028(9)
 C17C 0.169(13) 0.105(8) 0.096(8) -0.010(7) 0.026(8) 0.058(8)
 C17A 0.28(3) 0.168(19) 0.22(2) -0.065(16) -0.11(2) 0.16(2)
 N4D 0.203(17) 0.31(3) 0.170(14) 0.090(15) 0.079(13) 0.201(19)
 C18B 0.107(8) 0.152(12) 0.115(10) -0.027(9) 0.018(8) 0.061(8)
 C20A 0.82(10) 0.43(5) 0.24(3) -0.17(3) -0.27(5) 0.54(7)
 F3V 0.52(5) 0.40(4) 0.29(3) -0.01(2) 0.05(3) 0.28(4)
 O4A 0.134(7) 0.113(6) 0.123(7) -0.007(5) -0.016(5) 0.080(6)
 C24B 0.166(15) 0.124(9) 0.118(11) -0.006(8) 0.034(10) 0.057(9)
 C1U 0.19(3) 0.32(4) 0.34(5) 0.08(3) 0.03(2) 0.09(2)
 F3W 0.48(5) 0.33(3) 0.196(16) 0.080(17) 0.08(2) 0.10(3)
 C22A 0.142(12) 0.105(9) 0.133(10) -0.007(7) -0.012(8) 0.075(9)
 C22B 0.125(10) 0.127(8) 0.096(8) -0.003(7) 0.015(7) 0.075(8)
 C14A 0.199(16) 0.124(11) 0.091(8) -0.009(7) -0.012(8) 0.099(11)
 N1A 0.173(13) 0.130(10) 0.168(12) -0.025(9) -0.056(10) 0.100(10)
 C15A 0.198(17) 0.143(13) 0.104(9) -0.009(8) -0.021(9) 0.118(13)
 C3B 0.146(11) 0.101(8) 0.122(11) -0.010(8) 0.028(9) 0.043(8)
 C4B 0.171(14) 0.108(10) 0.151(15) -0.012(11) 0.046(13) 0.019(9)
 C5B 0.24(2) 0.102(12) 0.20(2) 0.007(13) 0.08(2) 0.041(14)
 C6B 0.26(3) 0.160(17) 0.32(4) 0.00(2) 0.11(3) 0.104(18)
 C7B 0.21(2) 0.19(2) 0.57(9) -0.04(3) 0.03(4) 0.127(19)
 C8B 0.152(12) 0.131(13) 0.27(3) -0.011(16) 0.057(16) 0.065(12)
 C20D 0.23(3) 0.30(3) 0.22(2) 0.12(2) 0.090(19) 0.21(3)
 C16C 0.128(10) 0.117(9) 0.089(8) -0.016(7) 0.018(7) 0.047(7)
 C18A 0.38(4) 0.21(2) 0.23(2) -0.10(2) -0.14(3) 0.24(3)
 C2A 0.28(3) 0.21(2) 0.213(17) -0.083(16) -0.125(18) 0.20(2)
 C30D 0.25(3) 0.34(4) 0.26(3) 0.13(3) 0.05(2) 0.23(3)
 Eu3 0.1090(6) 0.0998(5) 0.0871(4) -0.0040(4) 0.0045(4) 0.0645(5)
 N4C 0.105(8) 0.108(8) 0.116(8) -0.027(6) 0.020(6) 0.030(6)
 N2A 0.146(9) 0.101(7) 0.094(6) -0.004(5) -0.014(6) 0.071(7)
 O1B 0.108(6) 0.094(6) 0.100(5) -0.009(4) 0.003(4) 0.048(5)
 C16A 0.27(3) 0.172(17) 0.153(14) -0.038(12) -0.058(15) 0.17(2)
 C13B 0.092(8) 0.128(11) 0.132(10) -0.024(8) 0.015(7) 0.040(7)
 O4C 0.085(5) 0.100(5) 0.107(6) -0.011(4) 0.006(4) 0.040(4)
 O2A 0.149(8) 0.113(7) 0.093(5) 0.001(4) -0.009(5) 0.081(6)
 C30B 0.53(7) 0.20(3) 0.23(3) -0.12(2) 0.17(4) 0.04(3)
 N3C 0.125(9) 0.146(10) 0.093(7) -0.026(6) 0.015(6) 0.053(8)
 N2D 0.108(7) 0.120(8) 0.114(7) 0.017(6) 0.015(6) 0.071(7)
 C10A 0.155(12) 0.094(8) 0.095(7) 0.020(6) -0.005(7) 0.064(8)
 C13A 0.31(3) 0.179(19) 0.148(16) -0.066(13) -0.106(18) 0.17(2)
 O2D 0.123(7) 0.141(8) 0.103(6) 0.004(5) 0.005(5) 0.089(6)
 C16B 0.102(8) 0.129(10) 0.108(9) -0.027(8) 0.012(7) 0.046(7)
 C11B 0.100(8) 0.129(11) 0.140(11) -0.064(10) -0.008(7) 0.034(8)
 C18D 0.27(3) 0.56(6) 0.18(2) 0.14(3) 0.08(2) 0.34(4)
 C10B 0.083(6) 0.087(7) 0.101(7) -0.016(6) -0.011(5) 0.028(6)
 F2Y 0.29(3) 0.40(4) 0.76(7) 0.11(4) -0.30(4) 0.09(3)
 F2Z 0.210(19) 0.37(3) 0.48(4) 0.14(3) -0.05(2) 0.13(2)
 O3C 0.095(5) 0.091(5) 0.096(5) -0.016(4) 0.000(4) 0.044(4)
 C17B 0.092(8) 0.142(11) 0.099(8) -0.024(7) 0.002(6) 0.049(8)
 S1W 0.129(3) 0.151(4) 0.180(5) 0.020(3) -0.004(3) 0.072(3)
 O3Z 0.35(3) 0.26(2) 0.28(2) -0.045(19) 0.09(2) 0.17(2)
 C11A 0.192(17) 0.141(13) 0.112(10) -0.006(8) -0.024(10) 0.095(13)
 C3C 0.22(3) 0.31(3) 0.121(16) -0.041(19) 0.033(13) 0.02(2)
 C8C 0.43(6) 0.35(4) 0.11(2) -0.04(3) -0.04(3) 0.12(4)
 C7C 0.40(6) 0.38(5) 0.13(2) 0.00(3) -0.01(3) 0.12(4)
 C6C 0.48(9) 0.46(7) 0.22(5) -0.06(5) -0.10(5) 0.13(6)
 C5C 0.35(6) 0.45(6) 0.19(4) -0.07(4) -0.06(4) 0.06(5)
 C4C 0.24(4) 0.39(5) 0.16(3) -0.08(3) 0.010(19) 0.03(3)
 C24A 0.152(14) 0.111(10) 0.142(11) -0.027(8) -0.035(10) 0.076(10)
 C17D 0.43(5) 0.90(11) 0.32(4) 0.38(6) 0.25(4) 0.57(7)
 O3Y 0.66(7) 0.42(4) 0.58(6) -0.24(5) -0.34(6) 0.44(5)
 N5D 0.108(8) 0.140(9) 0.093(6) 0.007(6) -0.001(5) 0.073(7)
 O3B 0.123(7) 0.116(6) 0.088(5) -0.011(4) 0.009(5) 0.065(5)
 O1A 0.137(8) 0.100(6) 0.141(8) 0.002(5) -0.025(6) 0.071(6)
 C24C 0.122(10) 0.091(8) 0.125(10) -0.008(7) 0.028(8) 0.037(7)
 S1Z 0.155(4) 0.127(3) 0.183(5) 0.007(3) -0.014(4) 0.074(3)
 F3U 0.21(2) 0.40(4) 0.38(4) 0.09(3) 0.04(2) -0.04(2)
 O1U 0.73(9) 0.65(8) 0.36(5) 0.03(4) 0.20(5) 0.53(8)
 C26A 0.155(14) 0.134(12) 0.131(11) -0.014(9) -0.042(10) 0.084(11)
 C1A 0.42(5) 0.28(4) 0.31(3) -0.10(3) -0.21(4) 0.27(4)
 C3A 0.38(4) 0.56(5) 0.194(18) -0.14(2) -0.14(2) 0.40(4)
 C4A 0.43(5) 0.92(8) 0.36(4) -0.40(5) -0.26(4) 0.53(5)
 C5A 0.85(10) 1.36(13) 0.29(4) -0.40(7) -0.28(5) 0.93(10)
 C6A 1.03(12) 1.43(14) 0.16(3) -0.08(4) -0.08(5) 1.13(11)
 C7A 0.76(9) 1.12(11) 0.15(2) 0.09(4) 0.07(4) 0.82(8)
 C8A 0.49(6) 0.64(6) 0.18(2) 0.05(3) 0.06(3) 0.49(5)
 O3X 0.40(4) 0.42(4) 0.24(2) -0.07(3) -0.17(2) 0.27(4)
 O3D 0.096(6) 0.139(7) 0.102(5) -0.002(5) 0.001(4) 0.072(6)
 N5A 0.123(8) 0.107(7) 0.106(7) -0.012(6) -0.019(6) 0.072(6)
 C13D 0.117(11) 0.138(12) 0.136(11) 0.024(9) 0.023(8) 0.074(10)
 F2U 0.28(3) 0.45(5) 0.50(6) 0.00(3) -0.11(3) 0.19(3)
 S1Y 0.139(4) 0.192(5) 0.148(4) 0.018(4) 0.008(3) 0.104(4)
 O4B 0.133(8) 0.128(7) 0.102(6) -0.018(5) 0.006(5) 0.072(6)
 F2X 0.34(3) 0.68(7) 0.48(5) 0.30(5) 0.23(4) 0.28(4)
 F1X 0.44(4) 0.25(2) 0.54(5) 0.18(3) -0.10(4) 0.13(2)
 C21A 0.45(5) 0.22(2) 0.162(17) -0.062(17) -0.10(2) 0.27(3)
 S1X 0.187(5) 0.138(4) 0.145(4) -0.001(3) -0.018(3) 0.099(4)
 C11D 0.151(14) 0.190(18) 0.131(12) 0.051(11) 0.022(10) 0.113(14)
 C23D 0.133(12) 0.194(16) 0.084(8) 0.019(8) 0.021(7) 0.103(12)
 C15C 0.126(9) 0.123(10) 0.092(7) -0.008(7) 0.006(7) 0.072(8)
 C19A 0.34(3) 0.177(18) 0.149(14) -0.042(13) -0.071(18) 0.20(2)
 F2V 0.43(4) 0.23(2) 0.37(4) 0.01(2) -0.13(3) -0.04(2)
 C30A 0.203(17) 0.19(2) 0.23(3) -0.055(18) -0.077(18) 0.146(17)
 N5C 0.089(6) 0.086(6) 0.088(5) -0.001(4) 0.002(4) 0.038(5)
 C2B 0.128(11) 0.113(10) 0.117(8) -0.028(8) 0.012(8) 0.045(8)
 O2U 0.24(2) 0.26(2) 0.24(2) 0.089(18) 0.048(16) 0.134(18)
 C13C 0.128(9) 0.169(15) 0.104(9) -0.039(9) -0.009(7) 0.065(9)
 C14C 0.114(7) 0.115(9) 0.100(7) -0.019(7) 0.003(6) 0.066(7)
 Eu2 0.0993(5) 0.1094(6) 0.0879(4) -0.0043(4) 0.0048(4) 0.0650(5)
 C2D 0.157(13) 0.176(14) 0.154(14) 0.028(10) 0.012(10) 0.118(12)
 C1C 0.23(3) 0.42(5) 0.23(3) -0.17(3) 0.09(2) 0.07(3)
 O1V 0.214(19) 0.23(2) 0.29(3) -0.010(17) -0.070(18) 0.108(16)
 C31B 0.31(3) 0.26(3) 0.106(15) -0.025(13) 0.05(2) 0.01(2)
 C36B 0.37(4) 0.21(3) 0.19(3) 0.01(2) 0.11(3) 0.03(3)
 C35B 0.29(4) 0.40(7) 0.24(5) 0.07(4) 0.04(4) 0.03(5)
 C34B 0.23(4) 0.59(9) 0.22(4) 0.08(5) -0.02(3) 0.00(5)
 C33B 0.28(4) 0.52(9) 0.19(4) 0.02(4) 0.03(3) 0.05(4)
 C32B 0.32(4) 0.43(7) 0.17(3) -0.01(3) 0.06(4) 0.06(4)
 C29D 0.198(19) 0.24(2) 0.160(13) 0.050(14) 0.037(13) 0.160(19)
 C18C 0.125(10) 0.104(9) 0.100(8) -0.007(7) 0.016(7) 0.046(8)
 N6A 0.154(12) 0.133(9) 0.173(13) -0.013(9) -0.033(10) 0.094(9)
 O2C 0.112(6) 0.134(7) 0.087(5) -0.009(5) 0.009(4) 0.065(5)
 O2B 0.090(5) 0.109(6) 0.083(4) -0.009(4) 0.012(4) 0.057(4)
 C23C 0.094(8) 0.085(7) 0.109(8) -0.006(6) 0.011(6) 0.043(6)
 C22C 0.099(8) 0.095(7) 0.094(7) -0.005(6) 0.006(6) 0.048(6)
 C1X 0.47(4) 0.20(2) 0.27(3) 0.08(3) -0.08(3) 0.14(3)
 F3Z 0.37(4) 0.42(4) 0.25(2) -0.06(2) -0.09(2) 0.08(3)
 C28B 0.143(12) 0.127(9) 0.107(8) -0.023(8) 0.014(8) 0.068(9)
 N3D 0.135(12) 0.27(2) 0.220(19) 0.123(18) 0.052(12) 0.134(15)
 C25A 0.141(13) 0.134(12) 0.122(10) -0.021(9) -0.030(9) 0.071(11)
 N2C 0.113(7) 0.112(7) 0.096(6) -0.016(5) 0.007(5) 0.065(6)
 N1C 0.140(11) 0.220(18) 0.132(10) -0.044(11) 0.050(8) 0.047(11)
 C20B 0.111(10) 0.159(15) 0.164(16) -0.058(12) 0.033(10) 0.024(10)
 C28A 0.153(13) 0.122(10) 0.116(9) -0.008(7) -0.017(8) 0.086(10)
 C21B 0.116(10) 0.169(15) 0.158(15) -0.056(12) 0.052(11) 0.023(9)
 N1B 0.123(9) 0.129(9) 0.108(7) -0.040(7) 0.004(6) 0.042(7)
 F3X 0.78(9) 0.24(3) 0.33(3) -0.07(3) -0.09(4) 0.13(4)
 F2W 0.31(2) 0.176(16) 0.56(5) 0.07(2) -0.11(3) 0.084(16)
 F1Y 0.20(2) 0.64(7) 0.72(6) 0.37(5) 0.13(3) 0.17(3)
 C3D 0.182(16) 0.213(15) 0.168(14) 0.004(12) -0.019(13) 0.141(13)
 C8D 0.151(18) 0.204(17) 0.22(2) -0.006(14) -0.024(14) 0.101(14)
 C7D 0.18(2) 0.24(2) 0.30(3) -0.07(2) -0.05(2) 0.132(18)
 C6D 0.21(3) 0.32(4) 0.30(3) -0.10(3) -0.10(3) 0.14(3)
 C5D 0.24(4) 0.36(4) 0.21(3) -0.09(2) -0.04(2) 0.18(3)
 C4D 0.23(3) 0.30(3) 0.154(14) -0.026(16) -0.017(16) 0.16(2)
 C27B 0.125(10) 0.113(8) 0.102(8) -0.016(6) 0.003(7) 0.065(8)
 C10C 0.118(9) 0.109(9) 0.098(7) -0.002(6) 0.020(6) 0.054(7)
 C1Y 0.20(3) 0.35(4) 0.55(6) 0.18(3) 0.03(3) 0.17(3)
 N5B 0.103(7) 0.114(7) 0.094(6) -0.011(5) 0.005(5) 0.058(6)
 C12B 0.087(9) 0.172(16) 0.167(14) -0.068(12) 0.003(8) 0.033(9)
 N3A 0.35(3) 0.233(19) 0.153(13) -0.073(13) -0.094(16) 0.24(2)
 C11C 0.117(9) 0.136(12) 0.132(10) -0.006(9) 0.014(8) 0.049(8)
 C12A 0.37(4) 0.22(2) 0.137(15) -0.055(15) -0.10(2) 0.22(3)
 C22D 0.135(13) 0.215(19) 0.115(10) 0.024(10) 0.022(9) 0.125(14)
 C1Z 0.148(18) 0.25(3) 0.25(2) 0.081(18) -0.01(2) 0.054(15)
 C31A 0.201(14) 0.164(15) 0.174(14) 0.022(12) -0.011(12) 0.118(12)
 C36A 0.195(16) 0.149(17) 0.20(2) 0.034(13) 0.000(13) 0.103(13)
 C35A 0.22(2) 0.161(19) 0.28(3) 0.056(19) 0.06(2) 0.122(16)
 C34A 0.36(4) 0.26(4) 0.30(4) 0.14(4) 0.07(3) 0.10(3)
 C33A 0.39(4) 0.26(4) 0.20(3) 0.06(2) 0.07(2) 0.18(3)
 C32A 0.31(3) 0.21(3) 0.164(16) 0.013(16) -0.005(17) 0.13(2)
 C23A 0.137(11) 0.101(8) 0.108(8) -0.001(6) -0.003(7) 0.068(9)
 C27A 0.120(10) 0.118(9) 0.115(9) -0.010(7) -0.020(7) 0.072(9)
 S1V 0.179(6) 0.201(7) 0.237(8) -0.001(6) -0.065(6) 0.091(5)
 C27D 0.113(10) 0.155(13) 0.101(8) 0.023(8) 0.001(7) 0.074(10)
 C9A 0.123(10) 0.088(8) 0.126(9) 0.018(6) -0.005(7) 0.053(8)
 C28D 0.099(9) 0.130(11) 0.108(8) 0.015(7) -0.017(6) 0.063(8)
 C2C 0.20(2) 0.32(3) 0.140(14) -0.089(19) 0.063(14) 0.06(2)
 C30C 0.153(16) 0.22(2) 0.127(11) -0.014(13) -0.008(12) 0.083(16)
 C10D 0.127(10) 0.120(10) 0.106(8) 0.012(7) 0.008(7) 0.074(9)
 C25C 0.151(14) 0.088(9) 0.154(13) -0.004(8) 0.052(11) 0.034(9)
 C24D 0.180(18) 0.26(3) 0.140(14) 0.083(15) 0.066(13) 0.16(2)
 F1U 0.37(4) 0.41(4) 0.32(3) -0.02(2) 0.02(2) 0.20(3)

_geom_special_details
;
 All esds (except the esd in the dihedral angle between two l.s. planes)
 are estimated using the full covariance matrix.  The cell esds are taken
 into account individually in the estimation of esds in distances, angles
 and torsion angles; correlations between esds in cell parameters are only
 used when they are defined by crystal symmetry.  An approximate (isotropic)
 treatment of cell esds is used for estimating esds involving l.s. planes.
;
loop_
  _geom_bond_atom_site_label_1
  _geom_bond_atom_site_label_2
  _geom_bond_distance
  _geom_bond_site_symmetry_2
  _geom_bond_publ_flag
 N3B H3B 0.8700 . ?
 N3B C15B 1.292(17) . ?
 N3B C16B 1.432(19) . ?
 N6C H6C 0.8700 . ?
 N6C C28C 1.355(19) . ?
 N6C C29C 1.49(2) . ?
 C19C C20C 1.33(2) . ?
 C19C N4C 1.425(18) . ?
 C19C C18C 1.38(2) . ?
 F3Y C1Y 1.59(9) . ?
 C12C H12C 0.9400 . ?
 C12C C13C 1.39(3) . ?
 C12C C11C 1.37(3) . ?
 C28C C27C 1.47(2) . ?
 C28C Eu4 3.260(15) . ?
 C28C O4C 1.262(17) . ?
 N1D H1D 0.8700 . ?
 N1D C9D 1.32(2) . ?
 N1D C2D 1.55(2) . ?
 O1D C9D 1.219(19) . ?
 O1D Eu3 2.382(10) . ?
 S1U O3U 1.20(3) . ?
 S1U C1U 1.78(6) . ?
 S1U O1U 1.66(3) . ?
 S1U O2U 1.41(2) . ?
 N4B H4B 0.8700 . ?
 N4B C19B 1.44(2) . ?
 N4B C22B 1.323(19) . ?
 C19B C18B 1.38(2) . ?
 C19B C20B 1.40(2) . ?
 F1V C1V 1.18(5) . ?
 O2Z S1Z 1.385(13) . ?
 O1Y S1Y 1.36(3) . ?
 C27C C26C 1.35(2) . ?
 C27C N5C 1.341(17) . ?
 C29C H29C 0.9900 . ?
 C29C C31C 1.50(2) . ?
 C29C C30C 1.48(3) . ?
 C21C H21C 0.9400 . ?
 C21C C20C 1.50(2) . ?
 C21C C16C 1.38(2) . ?
 C29A H29A 0.9900 . ?
 C29A C30A 1.51(3) . ?
 C29A N6A 1.46(2) . ?
 C29A C31A 1.47(3) . ?
 C25B H25B 0.9400 . ?
 C25B C26B 1.38(3) . ?
 C25B C24B 1.41(3) . ?
 C15D C14D 1.47(2) . ?
 C15D O2D 1.229(19) . ?
 C15D N3D 1.32(2) . ?
 O1C C9C 1.235(19) . ?
 O1C Eu3 2.397(9) . ?
 C29B H29B 0.9900 . ?
 C29B N6B 1.50(3) . ?
 C29B C30B 1.58(4) . ?
 C29B C31B 1.47(5) . ?
 F1W C1W 1.34(4) . ?
 C19D N4D 1.48(3) . ?
 C19D C20D 1.34(3) . ?
 C19D C18D 1.29(3) . ?
 C12D H12D 0.9400 . ?
 C12D C13D 1.34(2) . ?
 C12D C11D 1.35(2) . ?
 C9C N1C 1.30(2) . ?
 C9C C10C 1.51(2) . ?
 C14B C15B 1.50(2) . ?
 C14B N2B 1.363(17) . ?
 C14B C13B 1.40(2) . ?
 C1D H1DA 0.9700 . ?
 C1D H1DB 0.9700 . ?
 C1D H1DC 0.9700 . ?
 C1D H1DD 0.9700 . ?
 C1D H1DE 0.9700 . ?
 C1D H1DF 0.9700 . ?
 C1D C2D 1.53(3) . ?
 N4A H4A 0.8700 . ?
 N4A C22A 1.33(2) . ?
 N4A C19A 1.41(3) . ?
 C21D H21D 0.9400 . ?
 C21D C16D 1.28(2) . ?
 C21D C20D 1.38(3) . ?
 O2X S1X 1.43(3) . ?
 Eu1 N2B 2.554(9) . ?
 Eu1 N2B 2.554(9) 2_665 ?
 Eu1 N2B 2.554(9) 3_565 ?
 Eu1 O1B 2.435(9) . ?
 Eu1 O1B 2.435(9) 3_565 ?
 Eu1 O1B 2.435(9) 2_665 ?
 Eu1 O2B 2.449(7) 2_665 ?
 Eu1 O2B 2.449(7) 3_565 ?
 Eu1 O2B 2.449(7) . ?
 O2V S1V 1.23(2) . ?
 C14D N2D 1.360(18) . ?
 C14D C13D 1.38(2) . ?
 C25D H25D 0.9400 . ?
 C25D C26D 1.35(3) . ?
 C25D C24D 1.38(3) . ?
 O1X S1X 1.349(14) . ?
 O1W S1W 1.462(16) . ?
 C9D Eu3 3.265(17) . ?
 C9D C10D 1.51(2) . ?
 C1V F3V 1.42(5) . ?
 C1V F2V 1.31(5) . ?
 C1V S1V 1.81(5) . ?
 F1Z C1Z 1.26(4) . ?
 C26B H26B 0.9400 . ?
 C26B C27B 1.35(2) . ?
 O3V S1V 1.68(3) . ?
 C1B H1BA 0.9700 . ?
 C1B H1BB 0.9700 . ?
 C1B H1BC 0.9700 . ?
 C1B H1BD 0.9700 . ?
 C1B H1BE 0.9700 . ?
 C1B H1BF 0.9700 . ?
 C1B C2B 1.50(3) . ?
 O2W S1W 1.406(14) . ?
 C15B O2B 1.240(15) . ?
 O3A C22A 1.224(19) . ?
 O3A Eu2 2.386(10) . ?
 C31D C36D 1.3900 . ?
 C31D C32D 1.3900 . ?
 C31D C29D 1.38(3) . ?
 C36D H36D 0.9400 . ?
 C36D C35D 1.3900 . ?
 C35D H35D 0.9400 . ?
 C35D C34D 1.3900(11) . ?
 C34D H34D 0.9400 . ?
 C34D C33D 1.3900(14) . ?
 C33D H33D 0.9400 . ?
 C33D C32D 1.3900 . ?
 C32D H32D 0.9400 . ?
 C26C H26C 0.9400 . ?
 C26C C25C 1.35(2) . ?
 Eu4 O4C 2.450(9) 2_655 ?
 Eu4 O4C 2.450(9) 3_665 ?
 Eu4 O4C 2.450(9) . ?
 Eu4 O3C 2.431(8) 3_665 ?
 Eu4 O3C 2.431(8) . ?
 Eu4 O3C 2.431(8) 2_655 ?
 Eu4 N5C 2.563(10) 3_665 ?
 Eu4 N5C 2.563(10) . ?
 Eu4 N5C 2.563(10) 2_655 ?
 C9B O1B 1.251(16) . ?
 C9B C10B 1.509(19) . ?
 C9B N1B 1.298(18) . ?
 C16D C17D 1.38(3) . ?
 C16D N3D 1.44(2) . ?
 C23B C24B 1.36(2) . ?
 C23B C22B 1.48(2) . ?
 C23B N5B 1.320(18) . ?
 N2B C10B 1.293(16) . ?
 O4D Eu3 2.412(9) 3_665 ?
 O4D C28D 1.266(18) . ?
 N6B H6B 0.8700 . ?
 N6B C28B 1.31(2) . ?
 C1W F3W 1.42(5) . ?
 C1W S1W 1.64(3) . ?
 C1W F2W 1.33(5) . ?
 O1Z S1Z 1.465(16) . ?
 C26D H26D 0.9400 . ?
 C26D C27D 1.38(2) . ?
 O3W S1W 1.47(2) . ?
 N6D H6D 0.8700 . ?
 N6D C29D 1.42(3) . ?
 N6D C28D 1.283(19) . ?
 O2Y S1Y 1.383(15) . ?
 C20C H20C 0.9400 . ?
 C31C C36C 1.3900 . ?
 C31C C32C 1.3900 . ?
 C36C H36C 0.9400 . ?
 C36C C35C 1.3900 . ?
 C35C H35C 0.9400 . ?
 C35C C34C 1.3900 . ?
 C34C H34C 0.9400 . ?
 C34C C33C 1.3900 . ?
 C33C H33C 0.9400 . ?
 C33C C32C 1.3900 . ?
 C32C H32C 0.9400 . ?
 C17C H17C 0.9400 . ?
 C17C C16C 1.40(2) . ?
 C17C C18C 1.41(2) . ?
 C17A H17A 0.9400 . ?
 C17A C18A 1.37(3) . ?
 C17A C16A 1.35(3) . ?
 N4D H4D 0.8700 . ?
 N4D C22D 1.32(2) . ?
 C18B H18B 0.9400 . ?
 C18B C17B 1.41(2) . ?
 C20A H20A 0.9400 . ?
 C20A C21A 1.43(4) . ?
 C20A C19A 1.41(3) . ?
 O4A Eu2 2.383(9) . ?
 O4A C28A 1.239(19) . ?
 C24B H24B 0.9400 . ?
 C1U F3U 1.15(5) . ?
 C1U F2U 1.37(6) . ?
 C1U F1U 1.46(6) . ?
 C22A C23A 1.49(2) . ?
 C22B O3B 1.260(18) . ?
 C14A C15A 1.54(2) . ?
 C14A N2A 1.351(19) . ?
 C14A C13A 1.39(3) . ?
 N1A H1A 0.8700 . ?
 N1A C2A 1.45(3) . ?
 N1A C9A 1.28(2) . ?
 C15A O2A 1.202(19) . ?
 C15A Eu2 3.258(17) 2_665 ?
 C15A N3A 1.35(2) . ?
 C3B C4B 1.3900 . ?
 C3B C8B 1.3900 . ?
 C3B C2B 1.51(2) . ?
 C4B H4BA 0.9400 . ?
 C4B C5B 1.3900 . ?
 C5B H5B 0.9400 . ?
 C5B C6B 1.3900 . ?
 C6B H6BA 0.9400 . ?
 C6B C7B 1.3900 . ?
 C7B H7B 0.9400 . ?
 C7B C8B 1.3900 . ?
 C8B H8B 0.9400 . ?
 C20D H20D 0.9400 . ?
 C16C N3C 1.41(2) . ?
 C18A H18A 0.9400 . ?
 C18A C19A 1.30(3) . ?
 C2A H2A 0.9900 . ?
 C2A C1A 1.64(3) . ?
 C2A C3A 1.34(4) . ?
 C30D H30M 0.9700 . ?
 C30D H30N 0.9700 . ?
 C30D H30O 0.9700 . ?
 C30D H30P 0.9700 . ?
 C30D H30Q 0.9700 . ?
 C30D H30R 0.9700 . ?
 C30D C29D 1.49(3) . ?
 Eu3 N2D 2.568(12) . ?
 Eu3 O2D 2.398(9) . ?
 Eu3 N5D 2.564(11) 2_655 ?
 Eu3 O3D 2.388(9) 2_655 ?
 Eu3 O2C 2.420(9) . ?
 Eu3 N2C 2.591(12) . ?
 N4C H4C 0.8700 . ?
 N4C C22C 1.302(17) . ?
 N2A C10A 1.333(19) . ?
 N2A Eu2 2.572(11) 2_665 ?
 C16A C21A 1.25(3) . ?
 C16A N3A 1.49(3) . ?
 C13B H13B 0.9400 . ?
 C13B C12B 1.34(2) . ?
 O2A Eu2 2.405(9) 2_665 ?
 C30B H30A 0.9700 . ?
 C30B H30B 0.9700 . ?
 C30B H30C 0.9700 . ?
 C30B H30D 0.9700 . ?
 C30B H30E 0.9700 . ?
 C30B H30F 0.9700 . ?
 N3C H3C 0.8700 . ?
 N3C C15C 1.346(19) . ?
 N2D C10D 1.310(19) . ?
 C10A C11A 1.38(2) . ?
 C10A C9A 1.49(2) . ?
 C13A H13A 0.9400 . ?
 C13A C12A 1.40(3) . ?
 C16B C17B 1.30(2) . ?
 C16B C21B 1.37(2) . ?
 C11B H11B 0.9400 . ?
 C11B C10B 1.34(2) . ?
 C11B C12B 1.34(2) . ?
 C18D H18D 0.9400 . ?
 C18D C17D 1.38(4) . ?
 F2Y C1Y 1.44(5) . ?
 F2Z C1Z 1.32(5) . ?
 O3C C22C 1.260(16) . ?
 C17B H17B 0.9400 . ?
 O3Z S1Z 1.48(2) . ?
 C11A H11A 0.9400 . ?
 C11A C12A 1.35(3) . ?
 C3C C8C 1.3900 . ?
 C3C C4C 1.3900 . ?
 C3C C2C 1.45(5) . ?
 C8C H8C 0.9400 . ?
 C8C C7C 1.3900 . ?
 C7C H7C 0.9400 . ?
 C7C C6C 1.3900 . ?
 C6C H6CA 0.9400 . ?
 C6C C5C 1.3900 . ?
 C5C H5C 0.9400 . ?
 C5C C4C 1.3900 . ?
 C4C H4CA 0.9400 . ?
 C24A H24A 0.9400 . ?
 C24A C25A 1.33(2) . ?
 C24A C23A 1.37(2) . ?
 C17D H17D 0.9400 . ?
 O3Y S1Y 1.45(3) . ?
 N5D C23D 1.328(19) . ?
 N5D C27D 1.38(2) . ?
 O3B Eu2 2.399(9) . ?
 O1A Eu2 2.437(9) 2_665 ?
 O1A C9A 1.264(19) . ?
 C24C H24C 0.9400 . ?
 C24C C23C 1.37(2) . ?
 C24C C25C 1.35(2) . ?
 S1Z C1Z 1.73(4) . ?
 C26A H26A 0.9400 . ?
 C26A C25A 1.29(2) . ?
 C26A C27A 1.40(2) . ?
 C1A H1AA 0.9700 . ?
 C1A H1AB 0.9700 . ?
 C1A H1AC 0.9700 . ?
 C1A H1AD 0.9700 . ?
 C1A H1AE 0.9700 . ?
 C1A H1AF 0.9700 . ?
 C3A C4A 1.3900 . ?
 C3A C8A 1.3900 . ?
 C4A H4AA 0.9400 . ?
 C4A C5A 1.3900 . ?
 C5A H5A 0.9400 . ?
 C5A C6A 1.3900 . ?
 C6A H6A 0.9400 . ?
 C6A C7A 1.3900 . ?
 C7A H7A 0.9400 . ?
 C7A C8A 1.3900 . ?
 C8A H8A 0.9400 . ?
 O3X S1X 1.39(3) . ?
 O3D C22D 1.235(19) . ?
 N5A Eu2 2.518(11) . ?
 N5A C23A 1.375(18) . ?
 N5A C27A 1.357(18) . ?
 C13D H13D 0.9400 . ?
 S1Y C1Y 1.58(6) . ?
 O4B Eu2 2.439(10) . ?
 O4B C28B 1.22(2) . ?
 F2X C1X 1.39(8) . ?
 F1X C1X 1.47(6) . ?
 C21A H21A 0.9400 . ?
 S1X C1X 1.93(6) . ?
 C11D H11D 0.9400 . ?
 C11D C10D 1.40(2) . ?
 C23D C22D 1.53(2) . ?
 C23D C24D 1.38(2) . ?
 C15C C14C 1.47(2) . ?
 C15C O2C 1.248(18) . ?
 C30A H30G 0.9700 . ?
 C30A H30H 0.9700 . ?
 C30A H30I 0.9700 . ?
 C30A H30J 0.9700 . ?
 C30A H30K 0.9700 . ?
 C30A H30L 0.9700 . ?
 N5C C23C 1.357(17) . ?
 C2B H2B 0.9900 . ?
 C2B N1B 1.43(2) . ?
 C13C H13C 0.9400 . ?
 C13C C14C 1.37(2) . ?
 C14C N2C 1.307(17) . ?
 Eu2 N5B 2.590(12) . ?
 C2D H2D 0.9900 . ?
 C2D C3D 1.49(3) . ?
 C1C H1CA 0.9700 . ?
 C1C H1CB 0.9700 . ?
 C1C H1CC 0.9700 . ?
 C1C H1CD 0.9700 . ?
 C1C H1CE 0.9700 . ?
 C1C H1CF 0.9700 . ?
 C1C C2C 1.54(4) . ?
 O1V S1V 1.42(2) . ?
 C31B C36B 1.3900 . ?
 C31B C32B 1.3900 . ?
 C36B H36B 0.9400 . ?
 C36B C35B 1.3900 . ?
 C35B H35B 0.9400 . ?
 C35B C34B 1.3900 . ?
 C34B H34B 0.9400 . ?
 C34B C33B 1.3900 . ?
 C33B H33B 0.9400 . ?
 C33B C32B 1.3900 . ?
 C32B H32B 0.9400 . ?
 C29D H29D 0.9900 . ?
 C18C H18C 0.9400 . ?
 N6A H6AA 0.8700 . ?
 N6A C28A 1.36(2) . ?
 C23C C22C 1.482(19) . ?
 C1X F3X 1.42(8) . ?
 F3Z C1Z 1.44(5) . ?
 C28B C27B 1.50(2) . ?
 N3D H3D 0.8700 . ?
 C25A H25A 0.9400 . ?
 N2C C10C 1.326(18) . ?
 N1C H1C 0.8700 . ?
 N1C C2C 1.55(3) . ?
 C20B H20B 0.9400 . ?
 C20B C21B 1.43(3) . ?
 C28A C27A 1.50(2) . ?
 C21B H21B 0.9400 . ?
 N1B H1B 0.8700 . ?
 F1Y C1Y 1.13(8) . ?
 C3D C8D 1.3900 . ?
 C3D C4D 1.3900 . ?
 C8D H8D 0.9400 . ?
 C8D C7D 1.3900 . ?
 C7D H7D 0.9400 . ?
 C7D C6D 1.3900 . ?
 C6D H6DA 0.9400 . ?
 C6D C5D 1.3900 . ?
 C5D H5D 0.9400 . ?
 C5D C4D 1.3900 . ?
 C4D H4DA 0.9400 . ?
 C27B N5B 1.331(18) . ?
 C10C C11C 1.41(2) . ?
 C12B H12B 0.9400 . ?
 N3A H3A 0.8700 . ?
 C11C H11C 0.9400 . ?
 C12A H12A 0.9400 . ?
 C31A C36A 1.3900 . ?
 C31A C32A 1.3900 . ?
 C36A H36A 0.9400 . ?
 C36A C35A 1.3900 . ?
 C35A H35A 0.9400 . ?
 C35A C34A 1.3900 . ?
 C34A H34A 0.9400 . ?
 C34A C33A 1.3900 . ?
 C33A H33A 0.9400 . ?
 C33A C32A 1.3900 . ?
 C32A H32A 0.9400 . ?
 C27D C28D 1.46(2) . ?
 C2C H2C 0.9900 . ?
 C30C H30S 0.9700 . ?
 C30C H30T 0.9700 . ?
 C30C H30U 0.9700 . ?
 C30C H30V 0.9700 . ?
 C30C H30W 0.9700 . ?
 C30C H30X 0.9700 . ?
 C25C H25C 0.9400 . ?
 C24D H24D 0.9400 . ?

loop_
  _geom_angle_atom_site_label_1
  _geom_angle_atom_site_label_2
  _geom_angle_atom_site_label_3
  _geom_angle
  _geom_angle_site_symmetry_1
  _geom_angle_site_symmetry_3
  _geom_angle_publ_flag
 C15B N3B H3B 115.7 . . ?
 C15B N3B C16B 128.5(13) . . ?
 C16B N3B H3B 115.7 . . ?
 C28C N6C H6C 119.1 . . ?
 C28C N6C C29C 121.8(14) . . ?
 C29C N6C H6C 119.1 . . ?
 C20C C19C N4C 120.0(14) . . ?
 C20C C19C C18C 123.6(14) . . ?
 C18C C19C N4C 116.2(13) . . ?
 C13C C12C H12C 120.8 . . ?
 C11C C12C H12C 120.8 . . ?
 C11C C12C C13C 118.3(17) . . ?
 N6C C28C C27C 118.1(14) . . ?
 N6C C28C Eu4 151.2(11) . . ?
 C27C C28C Eu4 84.0(8) . . ?
 O4C C28C N6C 120.3(13) . . ?
 O4C C28C C27C 121.5(12) . . ?
 O4C C28C Eu4 40.9(6) . . ?
 C9D N1D H1D 120.7 . . ?
 C9D N1D C2D 118.7(15) . . ?
 C2D N1D H1D 120.7 . . ?
 C9D O1D Eu3 127.1(10) . . ?
 O3U S1U C1U 116(2) . . ?
 O3U S1U O1U 113(3) . . ?
 O3U S1U O2U 123(2) . . ?
 O1U S1U C1U 91(3) . . ?
 O2U S1U C1U 106(3) . . ?
 O2U S1U O1U 104(2) . . ?
 C19B N4B H4B 118.2 . . ?
 C22B N4B H4B 118.2 . . ?
 C22B N4B C19B 123.6(14) . . ?
 C18B C19B N4B 124.7(13) . . ?
 C18B C19B C20B 120.7(14) . . ?
 C20B C19B N4B 114.6(15) . . ?
 C26C C27C C28C 128.4(13) . . ?
 N5C C27C C28C 111.0(12) . . ?
 N5C C27C C26C 120.7(13) . . ?
 N6C C29C H29C 107.8 . . ?
 N6C C29C C31C 109.7(14) . . ?
 C31C C29C H29C 107.8 . . ?
 C30C C29C N6C 108.8(18) . . ?
 C30C C29C H29C 107.8 . . ?
 C30C C29C C31C 114.9(15) . . ?
 C20C C21C H21C 120.1 . . ?
 C16C C21C H21C 120.1 . . ?
 C16C C21C C20C 119.9(16) . . ?
 C30A C29A H29A 108.2 . . ?
 N6A C29A H29A 108.2 . . ?
 N6A C29A C30A 110.6(18) . . ?
 N6A C29A C31A 109.2(17) . . ?
 C31A C29A H29A 108.2 . . ?
 C31A C29A C30A 112.3(19) . . ?
 C26B C25B H25B 121.6 . . ?
 C26B C25B C24B 116.7(17) . . ?
 C24B C25B H25B 121.6 . . ?
 O2D C15D C14D 119.0(13) . . ?
 O2D C15D N3D 121.6(15) . . ?
 N3D C15D C14D 119.4(16) . . ?
 C9C O1C Eu3 126.4(9) . . ?
 N6B C29B H29B 106.6 . . ?
 N6B C29B C30B 102(3) . . ?
 C30B C29B H29B 106.6 . . ?
 C31B C29B H29B 106.6 . . ?
 C31B C29B N6B 117(3) . . ?
 C31B C29B C30B 117(4) . . ?
 C20D C19D N4D 123.0(18) . . ?
 C18D C19D N4D 116(2) . . ?
 C18D C19D C20D 120(2) . . ?
 C13D C12D H12D 119.6 . . ?
 C13D C12D C11D 120.8(16) . . ?
 C11D C12D H12D 119.6 . . ?
 O1C C9C N1C 120.9(16) . . ?
 O1C C9C C10C 118.3(13) . . ?
 N1C C9C C10C 120.9(17) . . ?
 N2B C14B C15B 113.4(12) . . ?
 N2B C14B C13B 120.7(12) . . ?
 C13B C14B C15B 125.5(13) . . ?
 H1DA C1D H1DB 109.5 . . ?
 H1DA C1D H1DC 109.5 . . ?
 H1DB C1D H1DC 109.5 . . ?
 H1DD C1D H1DE 109.5 . . ?
 H1DD C1D H1DF 109.5 . . ?
 H1DE C1D H1DF 109.5 . . ?
 C2D C1D H1DA 109.5 . . ?
 C2D C1D H1DB 109.5 . . ?
 C2D C1D H1DC 109.5 . . ?
 C2D C1D H1DD 109.5 . . ?
 C2D C1D H1DE 109.5 . . ?
 C2D C1D H1DF 109.5 . . ?
 C22A N4A H4A 117.3 . . ?
 C22A N4A C19A 125.4(17) . . ?
 C19A N4A H4A 117.3 . . ?
 C16D C21D H21D 118.9 . . ?
 C16D C21D C20D 122(2) . . ?
 C20D C21D H21D 118.9 . . ?
 N2B Eu1 N2B 119.972(15) . 3_565 ?
 N2B Eu1 N2B 119.972(17) 2_665 . ?
 N2B Eu1 N2B 119.972(16) 2_665 3_565 ?
 O1B Eu1 N2B 62.6(3) . . ?
 O1B Eu1 N2B 133.4(3) . 3_565 ?
 O1B Eu1 N2B 133.4(3) 3_565 2_665 ?
 O1B Eu1 N2B 74.8(3) . 2_665 ?
 O1B Eu1 N2B 74.8(3) 2_665 3_565 ?
 O1B Eu1 N2B 62.6(3) 2_665 2_665 ?
 O1B Eu1 N2B 74.8(3) 3_565 . ?
 O1B Eu1 N2B 62.6(3) 3_565 3_565 ?
 O1B Eu1 N2B 133.4(3) 2_665 . ?
 O1B Eu1 O1B 75.7(3) . 2_665 ?
 O1B Eu1 O1B 75.7(3) . 3_565 ?
 O1B Eu1 O1B 75.7(3) 2_665 3_565 ?
 O1B Eu1 O2B 125.5(3) 3_565 3_565 ?
 O1B Eu1 O2B 152.2(3) 3_565 2_665 ?
 O1B Eu1 O2B 91.4(3) 2_665 3_565 ?
 O1B Eu1 O2B 91.4(3) 3_565 . ?
 O1B Eu1 O2B 91.4(3) . 2_665 ?
 O1B Eu1 O2B 125.5(3) . . ?
 O1B Eu1 O2B 152.2(3) 2_665 . ?
 O1B Eu1 O2B 152.2(3) . 3_565 ?
 O1B Eu1 O2B 125.5(3) 2_665 2_665 ?
 O2B Eu1 N2B 77.3(3) 2_665 . ?
 O2B Eu1 N2B 63.0(3) 3_565 3_565 ?
 O2B Eu1 N2B 77.3(3) . 3_565 ?
 O2B Eu1 N2B 63.0(3) . . ?
 O2B Eu1 N2B 63.0(3) 2_665 2_665 ?
 O2B Eu1 N2B 135.1(3) 2_665 3_565 ?
 O2B Eu1 N2B 135.1(3) 3_565 . ?
 O2B Eu1 N2B 77.3(3) 3_565 2_665 ?
 O2B Eu1 N2B 135.1(3) . 2_665 ?
 O2B Eu1 O2B 75.9(3) 2_665 3_565 ?
 O2B Eu1 O2B 75.9(3) 3_565 . ?
 O2B Eu1 O2B 75.9(3) 2_665 . ?
 N2D C14D C15D 111.9(13) . . ?
 N2D C14D C13D 120.3(14) . . ?
 C13D C14D C15D 127.7(14) . . ?
 C26D C25D H25D 119.5 . . ?
 C26D C25D C24D 121.1(19) . . ?
 C24D C25D H25D 119.5 . . ?
 N1D C9D Eu3 161.3(13) . . ?
 N1D C9D C10D 116.6(16) . . ?
 O1D C9D N1D 125.8(16) . . ?
 O1D C9D Eu3 35.6(7) . . ?
 O1D C9D C10D 117.6(13) . . ?
 C10D C9D Eu3 82.1(8) . . ?
 F1V C1V F3V 117(6) . . ?
 F1V C1V F2V 106(5) . . ?
 F1V C1V S1V 113(4) . . ?
 F3V C1V S1V 86(3) . . ?
 F2V C1V F3V 127(5) . . ?
 F2V C1V S1V 103(4) . . ?
 C25B C26B H26B 120.6 . . ?
 C27B C26B C25B 118.9(16) . . ?
 C27B C26B H26B 120.6 . . ?
 H1BA C1B H1BB 109.5 . . ?
 H1BA C1B H1BC 109.5 . . ?
 H1BB C1B H1BC 109.5 . . ?
 H1BD C1B H1BE 109.5 . . ?
 H1BD C1B H1BF 109.5 . . ?
 H1BE C1B H1BF 109.5 . . ?
 C2B C1B H1BA 109.5 . . ?
 C2B C1B H1BB 109.5 . . ?
 C2B C1B H1BC 109.5 . . ?
 C2B C1B H1BD 109.5 . . ?
 C2B C1B H1BE 109.5 . . ?
 C2B C1B H1BF 109.5 . . ?
 N3B C15B C14B 118.5(13) . . ?
 O2B C15B N3B 124.2(12) . . ?
 O2B C15B C14B 117.3(12) . . ?
 C22A O3A Eu2 127.3(10) . . ?
 C36D C31D C32D 120.0 . . ?
 C29D C31D C36D 122(3) . . ?
 C29D C31D C32D 117(3) . . ?
 C31D C36D H36D 120.0 . . ?
 C35D C36D C31D 120.0 . . ?
 C35D C36D H36D 120.0 . . ?
 C36D C35D H35D 120.0 . . ?
 C34D C35D C36D 120.00(7) . . ?
 C34D C35D H35D 120.0 . . ?
 C35D C34D H34D 120.0 . . ?
 C35D C34D C33D 120.0 . . ?
 C33D C34D H34D 120.0 . . ?
 C34D C33D H33D 120.0 . . ?
 C34D C33D C32D 120.0 . . ?
 C32D C33D H33D 120.0 . . ?
 C31D C32D H32D 120.0 . . ?
 C33D C32D C31D 120.00(6) . . ?
 C33D C32D H32D 120.0 . . ?
 C27C C26C H26C 120.4 . . ?
 C25C C26C C27C 119.1(15) . . ?
 C25C C26C H26C 120.4 . . ?
 O4C Eu4 O4C 75.3(3) . 3_665 ?
 O4C Eu4 O4C 75.3(3) 3_665 2_655 ?
 O4C Eu4 O4C 75.3(3) . 2_655 ?
 O4C Eu4 N5C 63.5(3) 3_665 3_665 ?
 O4C Eu4 N5C 74.4(3) 2_655 . ?
 O4C Eu4 N5C 74.4(3) 3_665 2_655 ?
 O4C Eu4 N5C 133.5(3) 2_655 3_665 ?
 O4C Eu4 N5C 74.4(3) . 3_665 ?
 O4C Eu4 N5C 63.5(3) . . ?
 O4C Eu4 N5C 133.5(3) . 2_655 ?
 O4C Eu4 N5C 133.5(3) 3_665 . ?
 O4C Eu4 N5C 63.5(3) 2_655 2_655 ?
 O3C Eu4 O4C 91.1(3) . 2_655 ?
 O3C Eu4 O4C 91.1(3) 3_665 . ?
 O3C Eu4 O4C 151.2(3) 2_655 . ?
 O3C Eu4 O4C 126.4(3) . . ?
 O3C Eu4 O4C 126.4(3) 3_665 3_665 ?
 O3C Eu4 O4C 126.4(3) 2_655 2_655 ?
 O3C Eu4 O4C 91.1(3) 2_655 3_665 ?
 O3C Eu4 O4C 151.2(3) . 3_665 ?
 O3C Eu4 O4C 151.2(3) 3_665 2_655 ?
 O3C Eu4 O3C 76.4(3) 3_665 2_655 ?
 O3C Eu4 O3C 76.4(3) 2_655 . ?
 O3C Eu4 O3C 76.4(3) 3_665 . ?
 O3C Eu4 N5C 76.8(3) 3_665 . ?
 O3C Eu4 N5C 76.8(3) . 2_655 ?
 O3C Eu4 N5C 62.9(3) 3_665 3_665 ?
 O3C Eu4 N5C 76.8(3) 2_655 3_665 ?
 O3C Eu4 N5C 135.3(3) . 3_665 ?
 O3C Eu4 N5C 135.3(3) 3_665 2_655 ?
 O3C Eu4 N5C 62.9(3) . . ?
 O3C Eu4 N5C 62.9(3) 2_655 2_655 ?
 O3C Eu4 N5C 135.3(3) 2_655 . ?
 N5C Eu4 N5C 119.984(11) 3_665 2_655 ?
 N5C Eu4 N5C 119.984(13) 3_665 . ?
 N5C Eu4 N5C 119.984(11) . 2_655 ?
 O1B C9B C10B 116.7(11) . . ?
 O1B C9B N1B 121.8(13) . . ?
 N1B C9B C10B 121.4(13) . . ?
 C21D C16D C17D 118(2) . . ?
 C21D C16D N3D 119.3(19) . . ?
 C17D C16D N3D 122.4(18) . . ?
 C24B C23B C22B 126.3(14) . . ?
 N5B C23B C24B 119.5(14) . . ?
 N5B C23B C22B 114.2(14) . . ?
 C14B N2B Eu1 119.5(8) . . ?
 C10B N2B C14B 119.8(11) . . ?
 C10B N2B Eu1 120.6(8) . . ?
 C28D O4D Eu3 125.1(8) . 3_665 ?
 C29B N6B H6B 119.9 . . ?
 C28B N6B C29B 120.2(19) . . ?
 C28B N6B H6B 119.9 . . ?
 F1W C1W F3W 99(4) . . ?
 F1W C1W S1W 116(3) . . ?
 F3W C1W S1W 112(3) . . ?
 F2W C1W F1W 100(3) . . ?
 F2W C1W F3W 115(3) . . ?
 F2W C1W S1W 113(3) . . ?
 C25D C26D H26D 120.0 . . ?
 C25D C26D C27D 120.0(17) . . ?
 C27D C26D H26D 120.0 . . ?
 C29D N6D H6D 118.3 . . ?
 C28D N6D H6D 118.3 . . ?
 C28D N6D C29D 123.3(16) . . ?
 C19C C20C C21C 116.7(15) . . ?
 C19C C20C H20C 121.6 . . ?
 C21C C20C H20C 121.6 . . ?
 C36C C31C C29C 120.6(12) . . ?
 C36C C31C C32C 120.0 . . ?
 C32C C31C C29C 119.4(12) . . ?
 C31C C36C H36C 120.0 . . ?
 C31C C36C C35C 120.0 . . ?
 C35C C36C H36C 120.0 . . ?
 C36C C35C H35C 120.0 . . ?
 C34C C35C C36C 120.0 . . ?
 C34C C35C H35C 120.0 . . ?
 C35C C34C H34C 120.0 . . ?
 C35C C34C C33C 120.0 . . ?
 C33C C34C H34C 120.0 . . ?
 C34C C33C H33C 120.0 . . ?
 C34C C33C C32C 120.0 . . ?
 C32C C33C H33C 120.0 . . ?
 C31C C32C H32C 120.0 . . ?
 C33C C32C C31C 120.0 . . ?
 C33C C32C H32C 120.0 . . ?
 C16C C17C H17C 120.5 . . ?
 C16C C17C C18C 119.0(14) . . ?
 C18C C17C H17C 120.5 . . ?
 C18A C17A H17A 120.1 . . ?
 C16A C17A H17A 120.1 . . ?
 C16A C17A C18A 120(2) . . ?
 C19D N4D H4D 118.2 . . ?
 C22D N4D C19D 123.7(16) . . ?
 C22D N4D H4D 118.2 . . ?
 C19B C18B H18B 120.7 . . ?
 C19B C18B C17B 118.5(13) . . ?
 C17B C18B H18B 120.7 . . ?
 C21A C20A H20A 121.1 . . ?
 C19A C20A H20A 121.1 . . ?
 C19A C20A C21A 118(2) . . ?
 C28A O4A Eu2 124.2(10) . . ?
 C25B C24B H24B 119.4 . . ?
 C23B C24B C25B 121.2(16) . . ?
 C23B C24B H24B 119.4 . . ?
 F3U C1U S1U 112(5) . . ?
 F3U C1U F2U 114(6) . . ?
 F3U C1U F1U 132(7) . . ?
 F2U C1U S1U 105(5) . . ?
 F2U C1U F1U 102(5) . . ?
 F1U C1U S1U 87(3) . . ?
 N4A C22A C23A 118.0(16) . . ?
 O3A C22A N4A 123.4(16) . . ?
 O3A C22A C23A 118.6(14) . . ?
 N4B C22B C23B 118.3(15) . . ?
 O3B C22B N4B 124.7(14) . . ?
 O3B C22B C23B 116.9(12) . . ?
 N2A C14A C15A 108.4(13) . . ?
 N2A C14A C13A 122.6(17) . . ?
 C13A C14A C15A 128.9(16) . . ?
 C2A N1A H1A 118.9 . . ?
 C9A N1A H1A 118.9 . . ?
 C9A N1A C2A 122.2(16) . . ?
 C14A C15A Eu2 84.4(9) . 2_665 ?
 O2A C15A C14A 120.9(15) . . ?
 O2A C15A Eu2 36.7(7) . 2_665 ?
 O2A C15A N3A 124.4(15) . . ?
 N3A C15A C14A 114.3(15) . . ?
 N3A C15A Eu2 161.2(12) . 2_665 ?
 C4B C3B C8B 120.0 . . ?
 C4B C3B C2B 118.6(11) . . ?
 C8B C3B C2B 121.4(11) . . ?
 C3B C4B H4BA 120.0 . . ?
 C5B C4B C3B 120.0 . . ?
 C5B C4B H4BA 120.0 . . ?
 C4B C5B H5B 120.0 . . ?
 C4B C5B C6B 120.0 . . ?
 C6B C5B H5B 120.0 . . ?
 C5B C6B H6BA 120.0 . . ?
 C7B C6B C5B 120.0 . . ?
 C7B C6B H6BA 120.0 . . ?
 C6B C7B H7B 120.0 . . ?
 C6B C7B C8B 120.0 . . ?
 C8B C7B H7B 120.0 . . ?
 C3B C8B H8B 120.0 . . ?
 C7B C8B C3B 120.0 . . ?
 C7B C8B H8B 120.0 . . ?
 C19D C20D C21D 118(2) . . ?
 C19D C20D H20D 121.1 . . ?
 C21D C20D H20D 121.1 . . ?
 C21C C16C C17C 120.0(14) . . ?
 C21C C16C N3C 117.1(15) . . ?
 C17C C16C N3C 122.9(14) . . ?
 C17A C18A H18A 119.0 . . ?
 C19A C18A C17A 122(2) . . ?
 C19A C18A H18A 119.0 . . ?
 N1A C2A H2A 108.1 . . ?
 N1A C2A C1A 106.3(19) . . ?
 C1A C2A H2A 108.1 . . ?
 C3A C2A N1A 114(3) . . ?
 C3A C2A H2A 108.1 . . ?
 C3A C2A C1A 112(3) . . ?
 H30M C30D H30N 109.5 . . ?
 H30M C30D H30O 109.5 . . ?
 H30N C30D H30O 109.5 . . ?
 H30P C30D H30Q 109.5 . . ?
 H30P C30D H30R 109.5 . . ?
 H30Q C30D H30R 109.5 . . ?
 C29D C30D H30M 109.5 . . ?
 C29D C30D H30N 109.5 . . ?
 C29D C30D H30O 109.5 . . ?
 C29D C30D H30P 109.5 . . ?
 C29D C30D H30Q 109.5 . . ?
 C29D C30D H30R 109.5 . . ?
 O1D Eu3 O1C 85.1(4) . . ?
 O1D Eu3 O4D 82.5(4) . 2_655 ?
 O1D Eu3 N2D 62.6(4) . . ?
 O1D Eu3 O2D 125.0(4) . . ?
 O1D Eu3 N5D 142.5(4) . 2_655 ?
 O1D Eu3 O3D 146.5(4) . 2_655 ?
 O1D Eu3 O2C 85.3(4) . . ?
 O1D Eu3 N2C 77.7(4) . . ?
 O1C Eu3 O4D 82.1(4) . 2_655 ?
 O1C Eu3 N2D 144.4(4) . . ?
 O1C Eu3 O2D 144.7(4) . . ?
 O1C Eu3 N5D 76.8(4) . 2_655 ?
 O1C Eu3 O2C 125.7(4) . . ?
 O1C Eu3 N2C 63.3(3) . . ?
 O4D Eu3 N2D 79.2(4) 2_655 . ?
 O4D Eu3 N5D 62.8(4) 2_655 2_655 ?
 O4D Eu3 O2C 148.4(4) 2_655 . ?
 O4D Eu3 N2C 141.2(3) 2_655 . ?
 N2D Eu3 N2C 118.8(4) . . ?
 O2D Eu3 O4D 84.2(4) . 2_655 ?
 O2D Eu3 N2D 62.5(4) . . ?
 O2D Eu3 N5D 68.0(4) . 2_655 ?
 O2D Eu3 O2C 79.3(3) . . ?
 O2D Eu3 N2C 134.4(3) . . ?
 N5D Eu3 N2D 119.4(4) 2_655 . ?
 N5D Eu3 N2C 120.5(4) 2_655 . ?
 O3D Eu3 O1C 81.3(4) 2_655 . ?
 O3D Eu3 O4D 125.3(3) 2_655 2_655 ?
 O3D Eu3 N2D 134.0(4) 2_655 . ?
 O3D Eu3 O2D 80.4(4) 2_655 . ?
 O3D Eu3 N5D 62.7(4) 2_655 2_655 ?
 O3D Eu3 O2C 78.3(3) 2_655 . ?
 O3D Eu3 N2C 68.8(4) 2_655 . ?
 O2C Eu3 N2D 69.3(4) . . ?
 O2C Eu3 N5D 131.9(3) . 2_655 ?
 O2C Eu3 N2C 62.4(3) . . ?
 C19C N4C H4C 116.2 . . ?
 C22C N4C C19C 127.7(13) . . ?
 C22C N4C H4C 116.2 . . ?
 C14A N2A Eu2 121.0(9) . 2_665 ?
 C10A N2A C14A 118.4(13) . . ?
 C10A N2A Eu2 119.8(9) . 2_665 ?
 C9B O1B Eu1 122.4(8) . . ?
 C17A C16A N3A 123.7(18) . . ?
 C21A C16A C17A 120(2) . . ?
 C21A C16A N3A 116(2) . . ?
 C14B C13B H13B 121.7 . . ?
 C12B C13B C14B 116.6(15) . . ?
 C12B C13B H13B 121.7 . . ?
 C28C O4C Eu4 119.3(8) . . ?
 C15A O2A Eu2 125.8(10) . 2_665 ?
 C29B C30B H30A 109.5 . . ?
 C29B C30B H30B 109.5 . . ?
 C29B C30B H30C 109.5 . . ?
 H30A C30B H30B 109.5 . . ?
 H30A C30B H30C 109.5 . . ?
 H30B C30B H30C 109.5 . . ?
 H30D C30B H30E 109.5 . . ?
 H30D C30B H30F 109.5 . . ?
 H30E C30B H30F 109.5 . . ?
 C16C N3C H3C 117.4 . . ?
 C15C N3C C16C 125.2(14) . . ?
 C15C N3C H3C 117.4 . . ?
 C14D N2D Eu3 118.4(9) . . ?
 C10D N2D C14D 119.7(13) . . ?
 C10D N2D Eu3 119.1(10) . . ?
 N2A C10A C11A 122.4(15) . . ?
 N2A C10A C9A 112.9(13) . . ?
 C11A C10A C9A 124.7(15) . . ?
 C14A C13A H13A 121.7 . . ?
 C14A C13A C12A 116.6(19) . . ?
 C12A C13A H13A 121.7 . . ?
 C15D O2D Eu3 126.4(9) . . ?
 C17B C16B N3B 117.9(14) . . ?
 C17B C16B C21B 120.5(15) . . ?
 C21B C16B N3B 121.4(13) . . ?
 C10B C11B H11B 119.8 . . ?
 C12B C11B H11B 119.8 . . ?
 C12B C11B C10B 120.4(14) . . ?
 C19D C18D H18D 120.4 . . ?
 C19D C18D C17D 119(2) . . ?
 C17D C18D H18D 120.4 . . ?
 N2B C10B C9B 112.8(11) . . ?
 N2B C10B C11B 121.2(13) . . ?
 C11B C10B C9B 126.0(12) . . ?
 C22C O3C Eu4 125.5(8) . . ?
 C18B C17B H17B 118.8 . . ?
 C16B C17B C18B 122.4(15) . . ?
 C16B C17B H17B 118.8 . . ?
 O1W S1W C1W 102.9(15) . . ?
 O1W S1W O3W 118.7(15) . . ?
 O2W S1W O1W 115.9(12) . . ?
 O2W S1W C1W 103.4(18) . . ?
 O2W S1W O3W 111.4(14) . . ?
 O3W S1W C1W 102(2) . . ?
 C10A C11A H11A 120.6 . . ?
 C12A C11A C10A 118.7(18) . . ?
 C12A C11A H11A 120.6 . . ?
 C8C C3C C4C 120.0 . . ?
 C8C C3C C2C 124(3) . . ?
 C4C C3C C2C 116(3) . . ?
 C3C C8C H8C 120.0 . . ?
 C7C C8C C3C 120.0 . . ?
 C7C C8C H8C 120.0 . . ?
 C8C C7C H7C 120.0 . . ?
 C6C C7C C8C 120.0 . . ?
 C6C C7C H7C 120.0 . . ?
 C7C C6C H6CA 120.0 . . ?
 C7C C6C C5C 120.0 . . ?
 C5C C6C H6CA 120.0 . . ?
 C6C C5C H5C 120.0 . . ?
 C6C C5C C4C 120.0 . . ?
 C4C C5C H5C 120.0 . . ?
 C3C C4C H4CA 120.0 . . ?
 C5C C4C C3C 120.0 . . ?
 C5C C4C H4CA 120.0 . . ?
 C25A C24A H24A 121.2 . . ?
 C25A C24A C23A 117.6(16) . . ?
 C23A C24A H24A 121.2 . . ?
 C16D C17D H17D 120.1 . . ?
 C18D C17D C16D 120(2) . . ?
 C18D C17D H17D 120.1 . . ?
 C23D N5D Eu3 120.8(9) . 3_665 ?
 C23D N5D C27D 119.7(13) . . ?
 C27D N5D Eu3 118.4(9) . 3_665 ?
 C22B O3B Eu2 127.0(8) . . ?
 C9A O1A Eu2 124.0(9) . 2_665 ?
 C23C C24C H24C 120.4 . . ?
 C25C C24C H24C 120.4 . . ?
 C25C C24C C23C 119.2(15) . . ?
 O2Z S1Z O1Z 115.7(12) . . ?
 O2Z S1Z O3Z 115.9(16) . . ?
 O2Z S1Z C1Z 102.8(18) . . ?
 O1Z S1Z O3Z 116.2(16) . . ?
 O1Z S1Z C1Z 103.9(15) . . ?
 O3Z S1Z C1Z 99(2) . . ?
 C25A C26A H26A 121.3 . . ?
 C25A C26A C27A 117.4(16) . . ?
 C27A C26A H26A 121.3 . . ?
 C2A C1A H1AA 109.5 . . ?
 C2A C1A H1AB 109.5 . . ?
 C2A C1A H1AC 109.5 . . ?
 H1AA C1A H1AB 109.5 . . ?
 H1AA C1A H1AC 109.5 . . ?
 H1AB C1A H1AC 109.5 . . ?
 H1AD C1A H1AE 109.5 . . ?
 H1AD C1A H1AF 109.5 . . ?
 H1AE C1A H1AF 109.5 . . ?
 C2A C3A C4A 117(3) . . ?
 C2A C3A C8A 123(3) . . ?
 C4A C3A C8A 120.0 . . ?
 C3A C4A H4AA 120.0 . . ?
 C5A C4A C3A 120.00(7) . . ?
 C5A C4A H4AA 120.0 . . ?
 C4A C5A H5A 120.0 . . ?
 C4A C5A C6A 120.0 . . ?
 C6A C5A H5A 120.0 . . ?
 C5A C6A H6A 120.0 . . ?
 C5A C6A C7A 120.0 . . ?
 C7A C6A H6A 120.0 . . ?
 C6A C7A H7A 120.0 . . ?
 C6A C7A C8A 120.00(9) . . ?
 C8A C7A H7A 120.0 . . ?
 C3A C8A H8A 120.0 . . ?
 C7A C8A C3A 120.0 . . ?
 C7A C8A H8A 120.0 . . ?
 C22D O3D Eu3 127.6(10) . 3_665 ?
 C23A N5A Eu2 121.0(9) . . ?
 C27A N5A Eu2 121.8(9) . . ?
 C27A N5A C23A 115.3(12) . . ?
 C12D C13D C14D 119.4(16) . . ?
 C12D C13D H13D 120.3 . . ?
 C14D C13D H13D 120.3 . . ?
 O1Y S1Y O2Y 119.9(15) . . ?
 O1Y S1Y O3Y 91(3) . . ?
 O1Y S1Y C1Y 102(3) . . ?
 O2Y S1Y O3Y 115.6(18) . . ?
 O2Y S1Y C1Y 112.7(18) . . ?
 O3Y S1Y C1Y 113(3) . . ?
 C28B O4B Eu2 124.1(10) . . ?
 C20A C21A H21A 119.7 . . ?
 C16A C21A C20A 121(2) . . ?
 C16A C21A H21A 119.7 . . ?
 O2X S1X C1X 116(3) . . ?
 O1X S1X O2X 117.6(15) . . ?
 O1X S1X O3X 120.1(17) . . ?
 O1X S1X C1X 110.6(19) . . ?
 O3X S1X O2X 89(2) . . ?
 O3X S1X C1X 101(2) . . ?
 C12D C11D H11D 120.7 . . ?
 C12D C11D C10D 118.6(15) . . ?
 C10D C11D H11D 120.7 . . ?
 N5D C23D C22D 110.9(13) . . ?
 N5D C23D C24D 122.2(16) . . ?
 C24D C23D C22D 126.9(15) . . ?
 N3C C15C C14C 118.9(15) . . ?
 O2C C15C N3C 122.3(14) . . ?
 O2C C15C C14C 118.8(12) . . ?
 C20A C19A N4A 122.5(19) . . ?
 C18A C19A N4A 120(2) . . ?
 C18A C19A C20A 117(2) . . ?
 C29A C30A H30G 109.5 . . ?
 C29A C30A H30H 109.5 . . ?
 C29A C30A H30I 109.5 . . ?
 H30G C30A H30H 109.5 . . ?
 H30G C30A H30I 109.5 . . ?
 H30H C30A H30I 109.5 . . ?
 H30J C30A H30K 109.5 . . ?
 H30J C30A H30L 109.5 . . ?
 H30K C30A H30L 109.5 . . ?
 C27C N5C Eu4 120.0(8) . . ?
 C27C N5C C23C 120.5(11) . . ?
 C23C N5C Eu4 119.5(8) . . ?
 C1B C2B C3B 114.6(14) . . ?
 C1B C2B H2B 105.9 . . ?
 C3B C2B H2B 105.9 . . ?
 N1B C2B C1B 111.8(17) . . ?
 N1B C2B C3B 112.1(15) . . ?
 N1B C2B H2B 105.9 . . ?
 C12C C13C H13C 119.2 . . ?
 C14C C13C C12C 121.7(15) . . ?
 C14C C13C H13C 119.2 . . ?
 C13C C14C C15C 127.0(13) . . ?
 N2C C14C C15C 113.9(14) . . ?
 N2C C14C C13C 119.1(14) . . ?
 O3A Eu2 N2A 67.8(4) . 3_565 ?
 O3A Eu2 O2A 80.2(4) . 3_565 ?
 O3A Eu2 O3B 79.5(3) . . ?
 O3A Eu2 O1A 84.6(4) . 3_565 ?
 O3A Eu2 N5A 62.4(3) . . ?
 O3A Eu2 O4B 144.5(4) . . ?
 O3A Eu2 N5B 134.7(3) . . ?
 O4A Eu2 O3A 125.8(4) . . ?
 O4A Eu2 N2A 142.5(4) . 3_565 ?
 O4A Eu2 O2A 145.8(4) . 3_565 ?
 O4A Eu2 O3B 85.0(4) . . ?
 O4A Eu2 O1A 82.9(4) . 3_565 ?
 O4A Eu2 N5A 63.5(4) . . ?
 O4A Eu2 O4B 84.7(4) . . ?
 O4A Eu2 N5B 76.9(4) . . ?
 N2A Eu2 N5B 120.5(4) 3_565 . ?
 O2A Eu2 N2A 63.1(3) 3_565 3_565 ?
 O2A Eu2 O1A 125.2(4) 3_565 3_565 ?
 O2A Eu2 N5A 133.4(4) 3_565 . ?
 O2A Eu2 O4B 81.4(4) 3_565 . ?
 O2A Eu2 N5B 68.9(4) 3_565 . ?
 O3B Eu2 N2A 132.2(3) . 3_565 ?
 O3B Eu2 O2A 78.1(3) . 3_565 ?
 O3B Eu2 O1A 149.0(4) . 3_565 ?
 O3B Eu2 N5A 68.9(4) . . ?
 O3B Eu2 O4B 125.5(4) . . ?
 O3B Eu2 N5B 62.6(3) . . ?
 O1A Eu2 N2A 62.5(4) 3_565 3_565 ?
 O1A Eu2 N5A 80.1(4) 3_565 . ?
 O1A Eu2 O4B 81.6(4) 3_565 . ?
 O1A Eu2 N5B 140.3(4) 3_565 . ?
 N5A Eu2 N2A 119.3(4) . 3_565 ?
 N5A Eu2 N5B 118.8(4) . . ?
 O4B Eu2 N2A 76.8(4) . 3_565 ?
 O4B Eu2 N5A 144.9(4) . . ?
 O4B Eu2 N5B 62.9(4) . . ?
 N1D C2D H2D 110.2 . . ?
 C1D C2D N1D 107.1(17) . . ?
 C1D C2D H2D 110.2 . . ?
 C3D C2D N1D 104.1(16) . . ?
 C3D C2D C1D 114.7(18) . . ?
 C3D C2D H2D 110.2 . . ?
 H1CA C1C H1CB 109.5 . . ?
 H1CA C1C H1CC 109.5 . . ?
 H1CB C1C H1CC 109.5 . . ?
 H1CD C1C H1CE 109.5 . . ?
 H1CD C1C H1CF 109.5 . . ?
 H1CE C1C H1CF 109.5 . . ?
 C2C C1C H1CA 109.5 . . ?
 C2C C1C H1CB 109.5 . . ?
 C2C C1C H1CC 109.5 . . ?
 C2C C1C H1CD 109.5 . . ?
 C2C C1C H1CE 109.5 . . ?
 C2C C1C H1CF 109.5 . . ?
 C36B C31B C29B 116(3) . . ?
 C36B C31B C32B 120.0 . . ?
 C32B C31B C29B 124(3) . . ?
 C31B C36B H36B 120.0 . . ?
 C31B C36B C35B 120.0 . . ?
 C35B C36B H36B 120.0 . . ?
 C36B C35B H35B 120.0 . . ?
 C34B C35B C36B 120.0 . . ?
 C34B C35B H35B 120.0 . . ?
 C35B C34B H34B 120.0 . . ?
 C35B C34B C33B 120.0 . . ?
 C33B C34B H34B 120.0 . . ?
 C34B C33B H33B 120.0 . . ?
 C32B C33B C34B 120.0 . . ?
 C32B C33B H33B 120.0 . . ?
 C31B C32B H32B 120.0 . . ?
 C33B C32B C31B 120.0 . . ?
 C33B C32B H32B 120.0 . . ?
 C31D C29D N6D 110(2) . . ?
 C31D C29D C30D 111(3) . . ?
 C31D C29D H29D 107.2 . . ?
 N6D C29D C30D 114(2) . . ?
 N6D C29D H29D 107.2 . . ?
 C30D C29D H29D 107.2 . . ?
 C19C C18C C17C 120.7(14) . . ?
 C19C C18C H18C 119.7 . . ?
 C17C C18C H18C 119.7 . . ?
 C29A N6A H6AA 119.3 . . ?
 C28A N6A C29A 121.3(16) . . ?
 C28A N6A H6AA 119.3 . . ?
 C15C O2C Eu3 125.3(8) . . ?
 C15B O2B Eu1 126.0(8) . . ?
 C24C C23C C22C 127.4(13) . . ?
 N5C C23C C24C 119.1(12) . . ?
 N5C C23C C22C 113.2(11) . . ?
 N4C C22C C23C 118.1(12) . . ?
 O3C C22C N4C 124.1(12) . . ?
 O3C C22C C23C 117.7(11) . . ?
 F2X C1X F1X 114(5) . . ?
 F2X C1X S1X 85(3) . . ?
 F2X C1X F3X 148(5) . . ?
 F1X C1X S1X 96(4) . . ?
 F3X C1X F1X 98(6) . . ?
 F3X C1X S1X 89(4) . . ?
 N6B C28B C27B 119.8(18) . . ?
 O4B C28B N6B 118.5(16) . . ?
 O4B C28B C27B 121.6(14) . . ?
 C15D N3D C16D 127.1(17) . . ?
 C15D N3D H3D 116.5 . . ?
 C16D N3D H3D 116.5 . . ?
 C24A C25A H25A 117.7 . . ?
 C26A C25A C24A 124.5(17) . . ?
 C26A C25A H25A 117.7 . . ?
 C14C N2C Eu3 119.3(9) . . ?
 C14C N2C C10C 121.7(13) . . ?
 C10C N2C Eu3 118.6(9) . . ?
 C9C N1C H1C 120.0 . . ?
 C9C N1C C2C 120.0(19) . . ?
 C2C N1C H1C 120.0 . . ?
 C19B C20B H20B 121.6 . . ?
 C19B C20B C21B 116.8(16) . . ?
 C21B C20B H20B 121.6 . . ?
 O4A C28A Eu2 37.4(7) . . ?
 O4A C28A N6A 121.5(15) . . ?
 O4A C28A C27A 121.4(14) . . ?
 N6A C28A Eu2 158.5(12) . . ?
 N6A C28A C27A 116.8(15) . . ?
 C27A C28A Eu2 84.0(8) . . ?
 C16B C21B C20B 120.3(15) . . ?
 C16B C21B H21B 119.8 . . ?
 C20B C21B H21B 119.8 . . ?
 C9B N1B C2B 125.7(14) . . ?
 C9B N1B H1B 117.1 . . ?
 C2B N1B H1B 117.1 . . ?
 C8D C3D C2D 118.4(16) . . ?
 C8D C3D C4D 120.0 . . ?
 C4D C3D C2D 121.6(16) . . ?
 C3D C8D H8D 120.0 . . ?
 C7D C8D C3D 120.0 . . ?
 C7D C8D H8D 120.0 . . ?
 C8D C7D H7D 120.0 . . ?
 C8D C7D C6D 120.0 . . ?
 C6D C7D H7D 120.0 . . ?
 C7D C6D H6DA 120.0 . . ?
 C5D C6D C7D 120.0 . . ?
 C5D C6D H6DA 120.0 . . ?
 C6D C5D H5D 120.0 . . ?
 C6D C5D C4D 120.0 . . ?
 C4D C5D H5D 120.0 . . ?
 C3D C4D H4DA 120.0 . . ?
 C5D C4D C3D 120.0 . . ?
 C5D C4D H4DA 120.0 . . ?
 C26B C27B C28B 126.0(14) . . ?
 N5B C27B C26B 122.8(14) . . ?
 N5B C27B C28B 111.2(14) . . ?
 N2C C10C C9C 113.2(14) . . ?
 N2C C10C C11C 121.5(14) . . ?
 C11C C10C C9C 125.2(14) . . ?
 F2Y C1Y F3Y 100(7) . . ?
 F2Y C1Y S1Y 109(4) . . ?
 S1Y C1Y F3Y 93(4) . . ?
 F1Y C1Y F3Y 119(7) . . ?
 F1Y C1Y F2Y 110(5) . . ?
 F1Y C1Y S1Y 123(8) . . ?
 C23B N5B Eu2 119.0(9) . . ?
 C23B N5B C27B 120.7(13) . . ?
 C27B N5B Eu2 120.1(9) . . ?
 C13B C12B H12B 119.3 . . ?
 C11B C12B C13B 121.3(16) . . ?
 C11B C12B H12B 119.3 . . ?
 C15A N3A C16A 123.6(17) . . ?
 C15A N3A H3A 118.2 . . ?
 C16A N3A H3A 118.2 . . ?
 C12C C11C C10C 117.4(16) . . ?
 C12C C11C H11C 121.3 . . ?
 C10C C11C H11C 121.3 . . ?
 C13A C12A H12A 119.4 . . ?
 C11A C12A C13A 121(2) . . ?
 C11A C12A H12A 119.4 . . ?
 N4D C22D C23D 117.4(15) . . ?
 O3D C22D N4D 125.2(16) . . ?
 O3D C22D C23D 117.2(14) . . ?
 F1Z C1Z F2Z 108(3) . . ?
 F1Z C1Z S1Z 115(3) . . ?
 F1Z C1Z F3Z 102(4) . . ?
 F2Z C1Z S1Z 110(4) . . ?
 F2Z C1Z F3Z 112(4) . . ?
 F3Z C1Z S1Z 110(3) . . ?
 C36A C31A C29A 121.1(16) . . ?
 C36A C31A C32A 120.0 . . ?
 C32A C31A C29A 118.9(16) . . ?
 C31A C36A H36A 120.0 . . ?
 C31A C36A C35A 120.0 . . ?
 C35A C36A H36A 120.0 . . ?
 C36A C35A H35A 120.0 . . ?
 C36A C35A C34A 120.0 . . ?
 C34A C35A H35A 120.0 . . ?
 C35A C34A H34A 120.0 . . ?
 C33A C34A C35A 120.0 . . ?
 C33A C34A H34A 120.0 . . ?
 C34A C33A H33A 120.0 . . ?
 C34A C33A C32A 120.0 . . ?
 C32A C33A H33A 120.0 . . ?
 C31A C32A H32A 120.0 . . ?
 C33A C32A C31A 120.0 . . ?
 C33A C32A H32A 120.0 . . ?
 C24A C23A C22A 128.1(14) . . ?
 C24A C23A N5A 122.5(14) . . ?
 N5A C23A C22A 109.3(13) . . ?
 C26A C27A C28A 129.2(14) . . ?
 N5A C27A C26A 122.5(14) . . ?
 N5A C27A C28A 107.9(13) . . ?
 O2V S1V C1V 105(2) . . ?
 O2V S1V O3V 107(3) . . ?
 O2V S1V O1V 132(3) . . ?
 O3V S1V C1V 92(3) . . ?
 O1V S1V C1V 113(2) . . ?
 O1V S1V O3V 99(2) . . ?
 C26D C27D N5D 119.2(15) . . ?
 C26D C27D C28D 128.0(15) . . ?
 N5D C27D C28D 112.6(13) . . ?
 N1A C9A C10A 123.3(16) . . ?
 O1A C9A N1A 119.2(15) . . ?
 O1A C9A C10A 117.5(13) . . ?
 O4D C28D N6D 121.0(15) . . ?
 O4D C28D C27D 118.1(12) . . ?
 N6D C28D C27D 120.9(15) . . ?
 C3C C2C C1C 120(3) . . ?
 C3C C2C N1C 114(3) . . ?
 C3C C2C H2C 107.3 . . ?
 C1C C2C N1C 100(3) . . ?
 C1C C2C H2C 107.3 . . ?
 N1C C2C H2C 107.3 . . ?
 C29C C30C H30S 109.5 . . ?
 C29C C30C H30T 109.5 . . ?
 C29C C30C H30U 109.5 . . ?
 H30S C30C H30T 109.5 . . ?
 H30S C30C H30U 109.5 . . ?
 H30T C30C H30U 109.5 . . ?
 H30V C30C H30W 109.5 . . ?
 H30V C30C H30X 109.5 . . ?
 H30W C30C H30X 109.5 . . ?
 N2D C10D C9D 111.7(13) . . ?
 N2D C10D C11D 121.3(14) . . ?
 C11D C10D C9D 127.0(14) . . ?
 C26C C25C C24C 121.3(15) . . ?
 C26C C25C H25C 119.4 . . ?
 C24C C25C H25C 119.4 . . ?
 C25D C24D C23D 117.6(18) . . ?
 C25D C24D H24D 121.2 . . ?
 C23D C24D H24D 121.2 . . ?

_shelx_res_file
;
TITL cu_gl_eu_0m_a.res in R3
    missing_3_triflates_sq.res
    created by SHELXL-2018/3 at 12:35:48 on 02-Jul-2020
REM Old TITL cu_gl_eu_0m_a.res in R3
REM SHELXT solution in R3
REM R1 0.173, Rweak 0.043, Alpha 0.013, Orientation as input
REM Flack x = 0.292 ( 0.005 ) from Parsons' quotients
REM Formula found by SHELXT: C345 N109 O84 F81 S15 Eu8
CELL 1.54178 29.951 29.951 71.8428 90 90 120
ZERR 6 0.0004 0.0004 0.0016 0 0 0
LATT -3
SYMM -Y,+X-Y,+Z
SYMM +Y-X,-X,+Z
SFAC C H Eu F N O S
UNIT 1350 1152 24 162 216 306 54
RIGU

L.S. 5 0 746
PLAN  99
TEMP -53.15
CONN 9 Eu2
CONN 9 Eu3
CONN 9 Eu1
CONN 9 Eu4
BOND $H
ABIN
fmap 2 53
acta
SHEL 999 1
REM <olex2.extras>
REM <HklSrc "%./missing_3_triflates_sq.hkl">
REM </olex2.extras>

WGHT    0.108000   24.764800
FVAR       0.05682
N3B   5    0.460002    0.690942    0.526037    11.00000    0.09360    0.11552 =
         0.11410   -0.02262    0.01930    0.03447
AFIX  43
H3B   2    0.490536    0.717705    0.524573    11.00000   -1.20000
AFIX   0

N6C   5    0.778305    0.423116    0.426290    11.00000    0.13054    0.12339 =
         0.10718   -0.00824    0.03819    0.03871
AFIX  43
H6C   2    0.798118    0.455753    0.423909    11.00000   -1.20000
AFIX   0
C19C  1    0.651137    0.444261    0.526539    11.00000    0.11547    0.10338 =
         0.10613   -0.00555    0.02962    0.03894

F3Y   4    0.656600    0.799678    0.550624    11.00000    0.78528    0.39886 =
         0.55181   -0.28090   -0.40000    0.30283
C12C  1    0.389853    0.363582    0.595098    11.00000    0.11452    0.15933 =
         0.14191   -0.02837    0.00340    0.03547
AFIX  43
H12C  2    0.356902    0.337610    0.591358    11.00000   -1.20000
AFIX   0
C28C  1    0.759017    0.408435    0.443694    11.00000    0.09781    0.10601 =
         0.09759   -0.00240    0.00838    0.04517
N1D   5    0.552253    0.617259    0.577869    11.00000    0.14603    0.16004 =
         0.18001    0.05242    0.02147    0.10546
AFIX  43
H1D   2    0.570024    0.638663    0.569023    11.00000   -1.20000
AFIX   0
O1D   6    0.547961    0.559446    0.598978    11.00000    0.12782    0.13171 =
         0.12730    0.01085    0.00774    0.08731

S1U   7    0.295218    0.430919    0.632057    11.00000    0.20821    0.17534 =
         0.23662    0.08708    0.00314    0.08720
N4B   5    0.406189    0.528018    0.475404    11.00000    0.14628    0.12196 =
         0.09995   -0.01235    0.02868    0.05731
AFIX  43
H4B   2    0.378224    0.499338    0.478081    11.00000   -1.20000
AFIX   0
C19B  1    0.421765    0.571426    0.487681    11.00000    0.12107    0.12319 =
         0.09898   -0.02200    0.02086    0.04987

F1V   4    0.407673    0.218078    0.427434    11.00000    0.38649    0.30538 =
         0.50379    0.12503    0.01172    0.20615
O2Z   6    0.548691    0.859175    0.485769    11.00000    0.17263    0.16436 =
         0.25839    0.06901    0.00966    0.11064
O1Y   6    0.602264    0.704759    0.555249    11.00000    0.45866    0.44986 =
         0.27157    0.21835    0.13563    0.33656
C27C  1    0.767778    0.448938    0.457244    11.00000    0.09611    0.09525 =
         0.10512    0.00115    0.01476    0.04294
C29C  1    0.766486    0.384856    0.411126    11.00000    0.11861    0.15328 =
         0.11440   -0.02799    0.00796    0.06099
AFIX  13
H29C  2    0.734917    0.352584    0.414695    11.00000   -1.20000
AFIX   0
C21C  1    0.571192    0.382372    0.541009    11.00000    0.17063    0.12737 =
         0.15992   -0.03158    0.08111    0.03970
AFIX  43
H21C  2    0.544472    0.348078    0.542408    11.00000   -1.20000
AFIX   0

C29A  1    0.611019    0.501268    0.455708    11.00000    0.17179    0.14676 =
         0.15822   -0.01569   -0.02889    0.10943
AFIX  13
H29A  2    0.602544    0.495354    0.442290    11.00000   -1.20000
AFIX   0
C25B  1    0.363403    0.389377    0.443746    11.00000    0.16829    0.11379 =
         0.15024   -0.01300    0.04181    0.03865
AFIX  43
H25B  2    0.337517    0.356207    0.447315    11.00000   -1.20000
AFIX   0

C15D  1    0.694474    0.545715    0.599792    11.00000    0.10660    0.15047 =
         0.11934    0.00812    0.00640    0.07879
O1C   6    0.509154    0.490453    0.636407    11.00000    0.12181    0.12709 =
         0.09105   -0.01810    0.01849    0.06608
C29B  1    0.466322    0.447452    0.372203    11.00000    0.39213    0.16691 =
         0.13916   -0.04400    0.12508    0.05848
AFIX  13
H29B  2    0.503900    0.471435    0.373266    11.00000   -1.20000
AFIX   0

F1W   4    0.901373    0.653524    0.546941    11.00000    0.20112    0.20337 =
         0.40186   -0.00951   -0.06136    0.00334
C19D  1    0.790514    0.469267    0.631948    11.00000    0.21440    0.28794 =
         0.15520    0.06135    0.05837    0.20072
C12D  1    0.691156    0.622659    0.559223    11.00000    0.12651    0.15464 =
         0.12843    0.04543    0.02667    0.07079
AFIX  43
H12D  2    0.709391    0.639449    0.548377    11.00000   -1.20000
AFIX   0
C9C   1    0.463560    0.456756    0.634448    11.00000    0.11430    0.14604 =
         0.09944   -0.00377    0.01942    0.06184

C14B  1    0.460193    0.736689    0.553560    11.00000    0.09480    0.10615 =
         0.10309   -0.01122   -0.00143    0.05060
C1D   1    0.501252    0.661508    0.580111    11.00000    0.17842    0.19883 =
         0.22633    0.04765    0.03017    0.14041
AFIX 123
H1DA  2    0.527111    0.688234    0.587988    10.50000   -1.20000
H1DB  2    0.509965    0.670859    0.567147    10.50000   -1.20000
H1DC  2    0.467804    0.657823    0.582741    10.50000   -1.20000
H1DD  2    0.476142    0.656376    0.570597    10.50000   -1.20000
H1DE  2    0.493289    0.673752    0.591437    10.50000   -1.20000
H1DF  2    0.535450    0.686788    0.575843    10.50000   -1.20000
AFIX   0

N4A   5    0.548090    0.739873    0.440187    11.00000    0.26517    0.12807 =
         0.20593   -0.04583   -0.10761    0.13734
AFIX  43
H4A   2    0.567461    0.760845    0.448881    11.00000   -1.20000
AFIX   0

C21D  1    0.798347    0.520207    0.606216    11.00000    0.20501    0.35356 =
         0.23327    0.14541    0.11819    0.22610
AFIX  43
H21D  2    0.815541    0.536468    0.595150    11.00000   -1.20000
AFIX   0

O2X   6    0.671335    0.604577    0.506689    11.00000    0.35540    0.50896 =
         0.48294    0.24068    0.15140    0.35018
EU1   3    0.333333    0.666667    0.567112    10.33333    0.08212    0.08212 =
         0.08305    0.00000    0.00000    0.04106
O2V   6    0.473204    0.314822    0.415224    11.00000    0.14318    0.61293 =
         0.26293    0.12200   -0.08434    0.03123
C14D  1    0.682898    0.575756    0.586471    11.00000    0.10292    0.12876 =
         0.10556   -0.00398   -0.00084    0.06704
C25D  1    0.832983    0.334362    0.677418    11.00000    0.23176    0.33429 =
         0.11234    0.06874    0.04641    0.20539
AFIX  43
H25D  2    0.814286    0.317232    0.688147    11.00000   -1.20000
AFIX   0

O1X   6    0.733614    0.578212    0.510507    11.00000    0.16823    0.15090 =
         0.21692    0.02951   -0.02158    0.08708
O1W   6    0.784478    0.532849    0.535369    11.00000    0.18453    0.16604 =
         0.24964   -0.01937   -0.11732    0.05962
C9D   1    0.569542    0.589940    0.586342    11.00000    0.11850    0.14339 =
         0.11540    0.00925   -0.00502    0.08058
C1V   1    0.388100    0.240780    0.421216    11.00000    0.20207    0.22122 =
         0.31054   -0.00751   -0.04291    0.09074
F1Z   4    0.652508    0.902053    0.492942    11.00000    0.18366    0.16653 =
         0.49725    0.05174    0.05923    0.00280
C26B  1    0.390039    0.397885    0.427202    11.00000    0.14841    0.11592 =
         0.11798   -0.02037   -0.00066    0.05767
AFIX  43
H26B  2    0.382704    0.370347    0.419131    11.00000   -1.20000
AFIX   0

O3V   6    0.433226    0.257952    0.390139    11.00000    0.88917    0.60180 =
         0.25763   -0.07785    0.04556    0.55940
C1B   1    0.404724    0.755506    0.645272    11.00000    0.23144    0.20000 =
         0.10869   -0.02081    0.01049    0.12386
AFIX 123
H1BA  2    0.380335    0.749452    0.655182    10.50000   -1.20000
H1BB  2    0.407217    0.724757    0.643386    10.50000   -1.20000
H1BC  2    0.438298    0.784038    0.648646    10.50000   -1.20000
H1BD  2    0.436899    0.756046    0.642961    10.50000   -1.20000
H1BE  2    0.410016    0.780741    0.654757    10.50000   -1.20000
H1BF  2    0.378935    0.721460    0.649496    10.50000   -1.20000
AFIX   0

O2W   6    0.859694    0.548723    0.553395    11.00000    0.17474    0.18071 =
         0.25427   -0.02222   -0.07194    0.11961
C15B  1    0.433888    0.692816    0.540036    11.00000    0.09008    0.09713 =
         0.10540   -0.00555    0.00382    0.05030
O3A   6    0.520855    0.662325    0.427133    11.00000    0.12768    0.12142 =
         0.10439   -0.00479   -0.00119    0.07956
AFIX  66
C31D  1    0.993319    0.298259    0.629312    11.00000    0.26765    0.26454 =
         0.17460    0.03435    0.02117    0.20573
C36D  1    0.946775    0.256895    0.623391    11.00000    0.36433    0.29022 =
         0.32518   -0.06712   -0.15748    0.25556
AFIX  43
H36D  2    0.918330    0.242046    0.631494    11.00000   -1.20000
AFIX  65
C35D  1    0.942293    0.237488    0.605489    11.00000    0.83167    0.53096 =
         0.35102   -0.16502   -0.32427    0.53150
AFIX  43
H35D  2    0.910817    0.209515    0.601485    11.00000   -1.20000
AFIX  65
C34D  1    0.984355    0.259445    0.593507    11.00000    1.31101    0.73143 =
         0.27324   -0.02579   -0.06351    0.87149
AFIX  43
H34D  2    0.981323    0.246320    0.581400    11.00000   -1.20000
AFIX  65
C33D  1    1.030899    0.300809    0.599428    11.00000    1.11135    0.58770 =
         0.25957    0.21268    0.31806    0.67465
AFIX  43
H33D  2    1.059344    0.315657    0.591325    11.00000   -1.20000
AFIX  65
C32D  1    1.035382    0.320217    0.617330    11.00000    0.51352    0.49881 =
         0.26933    0.16024    0.21996    0.39325
AFIX  43
H32D  2    1.066858    0.348190    0.621334    11.00000   -1.20000
AFIX   0
C26C  1    0.803374    0.499454    0.456691    11.00000    0.13158    0.10011 =
         0.12711    0.00103    0.04080    0.03140
AFIX  43
H26C  2    0.826471    0.513039    0.446645    11.00000   -1.20000
AFIX   0
EU4   3    0.666667    0.333333    0.472006    10.33333    0.08219    0.08219 =
         0.08383    0.00000    0.00000    0.04110

C9B   1    0.408260    0.759251    0.595834    11.00000    0.10107    0.08271 =
         0.10006   -0.02304   -0.00366    0.03427
C16D  1    0.757093    0.520500    0.610553    11.00000    0.13210    0.28566 =
         0.17117    0.09252    0.04958    0.14791
C23B  1    0.414669    0.480830    0.449755    11.00000    0.11520    0.11207 =
         0.09808   -0.00257    0.01045    0.06150
N2B   5    0.428964    0.734763    0.567710    11.00000    0.07725    0.07912 =
         0.09317   -0.00288   -0.00181    0.02727
O4D   6    0.965688    0.378589    0.633884    11.00000    0.10370    0.13004 =
         0.12245    0.02225   -0.00268    0.07243
N6B   5    0.446729    0.429590    0.391631    11.00000    0.22423    0.14077 =
         0.12413   -0.04983    0.03770    0.03346
AFIX  43
H6B   2    0.428801    0.396780    0.394064    11.00000   -1.20000
AFIX   0

C1W   1    0.858166    0.619324    0.538276    11.00000    0.24080    0.16640 =
         0.20625    0.02133   -0.05706    0.05802
O3U   6    0.320400    0.470747    0.623760    11.00000    0.42004    0.25582 =
         0.19600    0.08001   -0.09295    0.08656
O1Z   6    0.532074    0.784389    0.503777    11.00000    0.15191    0.18008 =
         0.28336    0.13075    0.03713    0.04537
C26D  1    0.872630    0.328049    0.671830    11.00000    0.15197    0.20971 =
         0.13050    0.05445    0.02378    0.11364
AFIX  43
H26D  2    0.882008    0.307594    0.678890    11.00000   -1.20000
AFIX   0

O3W   6    0.807546    0.580455    0.565949    11.00000    0.24735    0.37461 =
         0.20690   -0.02490    0.05694    0.19528
N6D   5    0.956368    0.317739    0.653720    11.00000    0.13119    0.15983 =
         0.15355    0.05017    0.01399    0.09190
AFIX  43
H6D   2    0.937563    0.295856    0.662292    11.00000   -1.20000
AFIX   0

O2Y   6    0.577299    0.734144    0.528713    11.00000    0.16486    0.19033 =
         0.19803    0.04385    0.01241    0.10482
C20C  1    0.613937    0.395207    0.527399    11.00000    0.14295    0.11630 =
         0.16463   -0.04055    0.04881    0.03085
AFIX  43
H20C  2    0.614389    0.369804    0.519849    11.00000   -1.20000
AFIX  66
C31C  1    0.809600    0.373128    0.409460    11.00000    0.09867    0.14724 =
         0.11722   -0.03102    0.00059    0.04040
C36C  1    0.800122    0.322989    0.411555    11.00000    0.12965    0.15840 =
         0.38392   -0.04909   -0.00313    0.06719
AFIX  43
H36C  2    0.766643    0.296175    0.414284    11.00000   -1.20000
AFIX  65
C35C  1    0.840150    0.312500    0.409614    11.00000    0.16124    0.19820 =
         0.41460   -0.06401   -0.01905    0.10381
AFIX  43
H35C  2    0.833740    0.278593    0.411031    11.00000   -1.20000
AFIX  65
C34C  1    0.889656    0.352150    0.405578    11.00000    0.14925    0.27615 =
         0.25959   -0.06022   -0.00477    0.11021
AFIX  43
H34C  2    0.916726    0.345057    0.404266    11.00000   -1.20000
AFIX  65
C33C  1    0.899135    0.402289    0.403484    11.00000    0.10772    0.24703 =
         0.20929   -0.07108   -0.00249    0.04967
AFIX  43
H33C  2    0.932614    0.429103    0.400754    11.00000   -1.20000
AFIX  65
C32C  1    0.859107    0.412779    0.405424    11.00000    0.10945    0.18203 =
         0.12237   -0.03375    0.00587    0.02800
AFIX  43
H32C  2    0.865517    0.446686    0.404008    11.00000   -1.20000
AFIX   0
C17C  1    0.612023    0.471818    0.549933    11.00000    0.16893    0.10472 =
         0.09555   -0.00963    0.02599    0.05789
AFIX  43
H17C  2    0.612602    0.498214    0.557192    11.00000   -1.20000
AFIX   0

C17A  1    0.497225    0.817785    0.421790    11.00000    0.27780    0.16774 =
         0.21992   -0.06531   -0.11080    0.15624
AFIX  43
H17A  2    0.500280    0.849834    0.424630    11.00000   -1.20000
AFIX   0

N4D   5    0.805198    0.438211    0.643735    11.00000    0.20301    0.30688 =
         0.17002    0.09047    0.07876    0.20095
AFIX  43
H4D   2    0.789586    0.427084    0.654363    11.00000   -1.20000
AFIX   0

C18B  1    0.471628    0.612067    0.489414    11.00000    0.10739    0.15208 =
         0.11497   -0.02733    0.01823    0.06147
AFIX  43
H18B  2    0.498487    0.613213    0.482277    11.00000   -1.20000
AFIX   0
C20A  1    0.505656    0.737544    0.410439    11.00000    0.81665    0.42921 =
         0.23951   -0.17479   -0.27421    0.53567
AFIX  43
H20A  2    0.512932    0.712954    0.405358    11.00000   -1.20000
AFIX   0

F3V   4    0.384956    0.277444    0.432957    11.00000    0.52367    0.40383 =
         0.28740   -0.01076    0.05130    0.28444
O4A   6    0.558421    0.546654    0.440059    11.00000    0.13413    0.11340 =
         0.12292   -0.00738   -0.01593    0.07965
C24B  1    0.376963    0.432898    0.455012    11.00000    0.16584    0.12413 =
         0.11845   -0.00568    0.03366    0.05732
AFIX  43
H24B  2    0.359673    0.428766    0.466356    11.00000   -1.20000
AFIX   0

C1U   1    0.239591    0.382802    0.620372    11.00000    0.19006    0.32080 =
         0.33654    0.07633    0.03276    0.08737
F3W   4    0.880168    0.613441    0.521660    11.00000    0.48192    0.32522 =
         0.19626    0.07963    0.07612    0.09554
C22A  1    0.546107    0.694733    0.438923    11.00000    0.14201    0.10462 =
         0.13294   -0.00695   -0.01221    0.07476
C22B  1    0.432105    0.529430    0.460295    11.00000    0.12542    0.12665 =
         0.09641   -0.00309    0.01545    0.07473
C14A  1    0.389856    0.847833    0.386752    11.00000    0.19876    0.12361 =
         0.09062   -0.00901   -0.01161    0.09938
N1A   5    0.317851    0.956836    0.385525    11.00000    0.17310    0.12969 =
         0.16760   -0.02509   -0.05619    0.10012
AFIX  43
H1A   2    0.297508    0.940283    0.376271    11.00000   -1.20000
AFIX   0
C15A  1    0.426467    0.841735    0.400250    11.00000    0.19804    0.14277 =
         0.10398   -0.00871   -0.02127    0.11834
AFIX  66
C3B   1    0.373464    0.810365    0.629597    11.00000    0.14645    0.10091 =
         0.12197   -0.01028    0.02768    0.04264
C4B   1    0.412762    0.860009    0.633678    11.00000    0.17082    0.10795 =
         0.15054   -0.01228    0.04586    0.01903
AFIX  43
H4BA  2    0.446766    0.866736    0.635137    11.00000   -1.20000
AFIX  65
C5B   1    0.401778    0.899705    0.635603    11.00000    0.24164    0.10185 =
         0.19657    0.00742    0.08211    0.04099
AFIX  43
H5B   2    0.428354    0.933277    0.638363    11.00000   -1.20000
AFIX  65
C6B   1    0.351497    0.889758    0.633447    11.00000    0.26231    0.15991 =
         0.32212    0.00102    0.11115    0.10438
AFIX  43
H6BA  2    0.344069    0.916603    0.634749    11.00000   -1.20000
AFIX  65
C7B   1    0.312198    0.840114    0.629365    11.00000    0.20735    0.18583 =
         0.56519   -0.03752    0.03365    0.12667
AFIX  43
H7B   2    0.278195    0.833388    0.627907    11.00000   -1.20000
AFIX  65
C8B   1    0.323181    0.800417    0.627440    11.00000    0.15183    0.13066 =
         0.26999   -0.01066    0.05662    0.06472
AFIX  43
H8B   2    0.296605    0.766845    0.624680    11.00000   -1.20000
AFIX   0

C20D  1    0.818509    0.496753    0.617269    11.00000    0.22724    0.30371 =
         0.22060    0.11905    0.08972    0.21243
AFIX  43
H20D  2    0.850704    0.499946    0.614596    11.00000   -1.20000
AFIX   0
C16C  1    0.571171    0.421056    0.551485    11.00000    0.12780    0.11747 =
         0.08857   -0.01559    0.01815    0.04663

C18A  1    0.518946    0.797366    0.433193    11.00000    0.38143    0.21223 =
         0.22599   -0.09719   -0.13625    0.24117
AFIX  43
H18A  2    0.532540    0.813247    0.444715    11.00000   -1.20000
AFIX   0
C2A   1    0.315434    0.999857    0.393682    11.00000    0.28337    0.21079 =
         0.21302   -0.08282   -0.12537    0.19597
AFIX  13
H2A   2    0.351017    1.029413    0.394571    11.00000   -1.20000
AFIX   0

C30D  1    1.017418    0.287580    0.659514    11.00000    0.25155    0.33906 =
         0.26453    0.12836    0.05297    0.23046
AFIX 123
H30M  2    1.022574    0.301116    0.672082    10.50000   -1.20000
H30N  2    0.991005    0.251447    0.659566    10.50000   -1.20000
H30O  2    1.049429    0.291115    0.654857    10.50000   -1.20000
H30P  2    1.019431    0.261336    0.652255    10.50000   -1.20000
H30Q  2    1.051001    0.311005    0.664771    10.50000   -1.20000
H30R  2    0.992576    0.271337    0.669480    10.50000   -1.20000
AFIX   0
EU3   3    0.578201    0.510191    0.615104    11.00000    0.10898    0.09982 =
         0.08712   -0.00401    0.00454    0.06449
N4C   5    0.691246    0.460091    0.513101    11.00000    0.10457    0.10767 =
         0.11561   -0.02670    0.01997    0.03017
AFIX  43
H4C   2    0.717483    0.491011    0.514456    11.00000   -1.20000
AFIX   0

N2A   5    0.384595    0.887871    0.392570    11.00000    0.14637    0.10109 =
         0.09419   -0.00374   -0.01405    0.07118
O1B   6    0.362047    0.732962    0.591030    11.00000    0.10764    0.09413 =
         0.09997   -0.00861    0.00316    0.04815
C16A  1    0.471346    0.791742    0.406420    11.00000    0.27438    0.17227 =
         0.15323   -0.03840   -0.05769    0.17095
C13B  1    0.512727    0.773073    0.553685    11.00000    0.09179    0.12786 =
         0.13170   -0.02417    0.01505    0.04036
AFIX  43
H13B  2    0.534673    0.775249    0.543940    11.00000   -1.20000
AFIX   0

O4C   6    0.733004    0.361213    0.447832    11.00000    0.08464    0.09959 =
         0.10702   -0.01104    0.00639    0.03983
O2A   6    0.439464    0.865233    0.414661    11.00000    0.14940    0.11288 =
         0.09348    0.00129   -0.00893    0.08102
C30B  1    0.459391    0.396641    0.362919    11.00000    0.52516    0.20370 =
         0.23118   -0.11691    0.17335    0.03727
AFIX 123
H30A  2    0.474976    0.381838    0.370787    10.50000   -1.20000
H30B  2    0.422947    0.372079    0.361442    10.50000   -1.20000
H30C  2    0.475988    0.404758    0.350820    10.50000   -1.20000
H30D  2    0.440965    0.390612    0.351246    10.50000   -1.20000
H30E  2    0.492993    0.400371    0.360591    10.50000   -1.20000
H30F  2    0.439953    0.367692    0.371212    10.50000   -1.20000
AFIX   0

N3C   5    0.528688    0.406778    0.563448    11.00000    0.12546    0.14632 =
         0.09348   -0.02646    0.01511    0.05277
AFIX  43
H3C   2    0.499744    0.379417    0.560520    11.00000   -1.20000
AFIX   0
N2D   5    0.638723    0.575657    0.590921    11.00000    0.10825    0.12022 =
         0.11425    0.01711    0.01542    0.07131

C10A  1    0.353005    0.898951    0.383152    11.00000    0.15505    0.09399 =
         0.09498    0.02041   -0.00499    0.06418
C13A  1    0.363224    0.817616    0.371599    11.00000    0.31378    0.17950 =
         0.14757   -0.06576   -0.10567    0.17076
AFIX  43
H13A  2    0.365714    0.788679    0.368126    11.00000   -1.20000
AFIX   0

O2D   6    0.662742    0.520920    0.611945    11.00000    0.12252    0.14137 =
         0.10283    0.00379    0.00472    0.08905
C16B  1    0.445285    0.650616    0.512625    11.00000    0.10241    0.12854 =
         0.10816   -0.02696    0.01213    0.04580
C11B  1    0.498586    0.801930    0.582136    11.00000    0.09984    0.12884 =
         0.13997   -0.06387   -0.00813    0.03359
AFIX  43
H11B  2    0.511725    0.824780    0.592267    11.00000   -1.20000
AFIX   0

C18D  1    0.755490    0.477460    0.638686    11.00000    0.27075    0.56234 =
         0.18130    0.14316    0.08484    0.34420
AFIX  43
H18D  2    0.743504    0.467279    0.650909    11.00000   -1.20000
AFIX   0

C10B  1    0.448165    0.766627    0.581483    11.00000    0.08308    0.08663 =
         0.10123   -0.01550   -0.01136    0.02785
F2Y   4    0.697299    0.750772    0.549277    11.00000    0.29071    0.39875 =
         0.75969    0.10870   -0.29642    0.09042
F2Z   4    0.646307    0.833649    0.502890    11.00000    0.20996    0.36535 =
         0.48008    0.13801   -0.05112    0.12879
O3C   6    0.659876    0.387581    0.495696    11.00000    0.09533    0.09057 =
         0.09643   -0.01559   -0.00006    0.04432
C17B  1    0.481286    0.651685    0.502100    11.00000    0.09153    0.14207 =
         0.09856   -0.02391    0.00215    0.04943
AFIX  43
H17B  2    0.514925    0.679968    0.503024    11.00000   -1.20000
AFIX   0

S1W   7    0.823590    0.564203    0.549162    11.00000    0.12850    0.15127 =
         0.18012    0.01998   -0.00396    0.07223
O3Z   6    0.581734    0.805268    0.473993    11.00000    0.35425    0.25545 =
         0.28088   -0.04500    0.08729    0.17172
C11A  1    0.327326    0.872445    0.367348    11.00000    0.19228    0.14051 =
         0.11206   -0.00595   -0.02405    0.09538
AFIX  43
H11A  2    0.306629    0.882178    0.360620    11.00000   -1.20000
AFIX  66

C3C   1    0.475398    0.446174    0.676679    11.00000    0.21639    0.31313 =
         0.12118   -0.04126    0.03329    0.02424
C8C   1    0.466284    0.396521    0.673508    11.00000    0.43087    0.35278 =
         0.11478   -0.04029   -0.03850    0.12446
AFIX  43
H8C   2    0.441387    0.375244    0.664742    11.00000   -1.20000
AFIX  65
C7C   1    0.493984    0.378330    0.683301    11.00000    0.40276    0.38287 =
         0.12654    0.00078   -0.01020    0.11643
AFIX  43
H7C   2    0.487820    0.344752    0.681156    11.00000   -1.20000
AFIX  65
C6C   1    0.530799    0.409793    0.696264    11.00000    0.48117    0.46203 =
         0.22213   -0.05816   -0.10447    0.12795
AFIX  43
H6CA  2    0.549531    0.397491    0.702886    11.00000   -1.20000
AFIX  65
C5C   1    0.539914    0.459446    0.699435    11.00000    0.34610    0.44808 =
         0.18794   -0.07064   -0.05685    0.06470
AFIX  43
H5C   2    0.564811    0.480723    0.708201    11.00000   -1.20000
AFIX  65
C4C   1    0.512214    0.477637    0.689642    11.00000    0.24205    0.39438 =
         0.16104   -0.08125    0.01040    0.02852
AFIX  43
H4CA  2    0.518378    0.511216    0.691787    11.00000   -1.20000
AFIX   0

C24A  1    0.600017    0.709578    0.468614    11.00000    0.15213    0.11051 =
         0.14166   -0.02696   -0.03511    0.07637
AFIX  43
H24A  2    0.601367    0.740779    0.471614    11.00000   -1.20000
AFIX   0

C17D  1    0.735726    0.501319    0.627794    11.00000    0.42544    0.89668 =
         0.32490    0.38395    0.25077    0.56588
AFIX  43
H17D  2    0.707810    0.504533    0.632079    11.00000   -1.20000
AFIX   0

O3Y   6    0.603344    0.670588    0.531285    11.00000    0.66459    0.42123 =
         0.58272   -0.23692   -0.33721    0.44019
N5D   5    0.887842    0.385081    0.646450    11.00000    0.10795    0.13996 =
         0.09345    0.00652   -0.00054    0.07265
O3B   6    0.468964    0.569806    0.453460    11.00000    0.12275    0.11641 =
         0.08798   -0.01070    0.00888    0.06530
O1A   6    0.378893    0.966490    0.404866    11.00000    0.13739    0.10030 =
         0.14135    0.00238   -0.02539    0.07055
C24C  1    0.773107    0.511276    0.485403    11.00000    0.12231    0.09129 =
         0.12520   -0.00751    0.02799    0.03747
AFIX  43
H24C  2    0.775846    0.532953    0.495330    11.00000   -1.20000
AFIX   0

S1Z   7    0.563646    0.823386    0.489915    11.00000    0.15470    0.12701 =
         0.18348    0.00695   -0.01441    0.07433
F3U   4    0.210880    0.352085    0.630444    11.00000    0.21211    0.40290 =
         0.38202    0.08692    0.03762   -0.03710
O1U   6    0.258483    0.435310    0.648489    11.00000    0.73478    0.65073 =
         0.35561    0.03003    0.20445    0.53480
C26A  1    0.621894    0.647650    0.476117    11.00000    0.15490    0.13369 =
         0.13121   -0.01366   -0.04168    0.08350
AFIX  43
H26A  2    0.637846    0.635362    0.484281    11.00000   -1.20000
AFIX   0
C1A   1    0.283397    1.015056    0.378877    11.00000    0.41846    0.27664 =
         0.31494   -0.10321   -0.21212    0.27490
AFIX 123
H1AA  2    0.299648    1.021519    0.366736    10.50000   -1.20000
H1AB  2    0.248149    0.986827    0.377984    10.50000   -1.20000
H1AC  2    0.283469    1.045803    0.383163    10.50000   -1.20000
H1AD  2    0.254530    1.014580    0.385186    10.50000   -1.20000
H1AE  2    0.306028    1.049272    0.373938    10.50000   -1.20000
H1AF  2    0.270708    0.990296    0.368759    10.50000   -1.20000
AFIX  66
C3A   1    0.294484    0.990573    0.410654    11.00000    0.37803    0.56130 =
         0.19445   -0.13947   -0.13749    0.39549
C4A   1    0.315174    1.031074    0.423322    11.00000    0.42696    0.92378 =
         0.35844   -0.40000   -0.25948    0.52633
AFIX  43
H4AA  2    0.342916    1.063301    0.419814    11.00000   -1.20000
AFIX  65
C5A   1    0.294842    1.023921    0.441179    11.00000    0.84990    1.35957 =
         0.28502   -0.39834   -0.27569    0.93472
AFIX  43
H5A   2    0.308834    1.051310    0.449746    11.00000   -1.20000
AFIX  65
C6A   1    0.253819    0.976267    0.446368    11.00000    1.02998    1.42825 =
         0.15635   -0.07695   -0.07589    1.12589
AFIX  43
H6A   2    0.240069    0.971429    0.458444    11.00000   -1.20000
AFIX  65
C7A   1    0.233128    0.935765    0.433700    11.00000    0.76001    1.12040 =
         0.15282    0.09128    0.07086    0.82194
AFIX  43
H7A   2    0.205386    0.903539    0.437209    11.00000   -1.20000
AFIX  65
C8A   1    0.253460    0.942918    0.415843    11.00000    0.48612    0.64390 =
         0.18176    0.04779    0.06138    0.48601
AFIX  43
H8A   2    0.239468    0.915528    0.407276    11.00000   -1.20000
AFIX   0

O3X   6    0.705071    0.601613    0.483389    11.00000    0.40452    0.41869 =
         0.24115   -0.07363   -0.16652    0.26580
O3D   6    0.866009    0.439654    0.624479    11.00000    0.09637    0.13914 =
         0.10221   -0.00193    0.00058    0.07178
N5A   5    0.573724    0.637422    0.447898    11.00000    0.12308    0.10704 =
         0.10648   -0.01250   -0.01950    0.07171
C13D  1    0.709681    0.600079    0.570475    11.00000    0.11745    0.13821 =
         0.13580    0.02417    0.02253    0.07442
AFIX  43
H13D  2    0.740594    0.600767    0.567522    11.00000   -1.20000
AFIX   0

F2U   4    0.219669    0.408999    0.611067    11.00000    0.28056    0.45018 =
         0.50142    0.00368   -0.11108    0.19114
S1Y   7    0.609743    0.719820    0.537149    11.00000    0.13886    0.19232 =
         0.14756    0.01839    0.00762    0.10403
O4B   6    0.489874    0.508026    0.402270    11.00000    0.13337    0.12825 =
         0.10242   -0.01829    0.00586    0.07168
F2X   4    0.800045    0.658555    0.489172    11.00000    0.34167    0.68311 =
         0.48192    0.30419    0.22653    0.28457
F1X   4    0.750149    0.700884    0.490849    11.00000    0.43606    0.25149 =
         0.53779    0.18025   -0.10132    0.12925
C21A  1    0.478170    0.756825    0.399949    11.00000    0.45154    0.22401 =
         0.16180   -0.06225   -0.10104    0.26767
AFIX  43
H21A  2    0.465165    0.743123    0.388111    11.00000   -1.20000
AFIX   0

S1X   7    0.720040    0.609687    0.501908    11.00000    0.18708    0.13779 =
         0.14478   -0.00125   -0.01770    0.09943
C11D  1    0.646628    0.621606    0.563263    11.00000    0.15117    0.18975 =
         0.13132    0.05117    0.02242    0.11347
AFIX  43
H11D  2    0.633391    0.636986    0.555247    11.00000   -1.20000
AFIX   0
C23D  1    0.848253    0.390097    0.651974    11.00000    0.13289    0.19440 =
         0.08352    0.01854    0.02120    0.10346
C15C  1    0.529454    0.432164    0.579019    11.00000    0.12631    0.12270 =
         0.09230   -0.00808    0.00566    0.07154

C19A  1    0.521405    0.756648    0.428608    11.00000    0.34119    0.17686 =
         0.14876   -0.04192   -0.07125    0.20011
F2V   4    0.353912    0.209861    0.409121    11.00000    0.42956    0.23276 =
         0.36776    0.00505   -0.12918   -0.03504
C30A  1    0.659821    0.499383    0.459007    11.00000    0.20267    0.19301 =
         0.23015   -0.05530   -0.07734    0.14553
AFIX 123
H30G  2    0.654139    0.465538    0.455688    10.50000   -1.20000
H30H  2    0.687362    0.525323    0.451412    10.50000   -1.20000
H30I  2    0.669322    0.506078    0.472040    10.50000   -1.20000
H30J  2    0.686410    0.532421    0.463739    10.50000   -1.20000
H30K  2    0.653187    0.472636    0.468015    10.50000   -1.20000
H30L  2    0.671227    0.491881    0.447387    10.50000   -1.20000
AFIX   0

N5C   5    0.734784    0.429378    0.471553    11.00000    0.08916    0.08635 =
         0.08766   -0.00126    0.00172    0.03761
C2B   1    0.386698    0.768274    0.627678    11.00000    0.12808    0.11259 =
         0.11742   -0.02842    0.01167    0.04451
AFIX  13
H2B   2    0.354120    0.736792    0.624298    11.00000   -1.20000
AFIX   0

O2U   6    0.317268    0.404702    0.640971    11.00000    0.24302    0.25614 =
         0.23559    0.08939    0.04803    0.13387
C13C  1    0.432473    0.377992    0.583815    11.00000    0.12786    0.16879 =
         0.10421   -0.03949   -0.00908    0.06473
AFIX  43
H13C  2    0.428010    0.361944    0.572178    11.00000   -1.20000
AFIX   0
C14C  1    0.481093    0.415157    0.589218    11.00000    0.11448    0.11491 =
         0.09970   -0.01946    0.00271    0.06568

EU2   3    0.510167    0.578204    0.424005    11.00000    0.09934    0.10942 =
         0.08792   -0.00430    0.00479    0.06496
C2D   1    0.499480    0.610520    0.583979    11.00000    0.15691    0.17608 =
         0.15418    0.02824    0.01217    0.11809
AFIX  13
H2D   2    0.493717    0.602138    0.597407    11.00000   -1.20000
AFIX   0
C1C   1    0.398030    0.461882    0.675589    11.00000    0.22991    0.42218 =
         0.23277   -0.17081    0.09195    0.07222
AFIX 123
H1CA  2    0.385068    0.479168    0.667702    10.50000   -1.20000
H1CB  2    0.372676    0.425457    0.676288    10.50000   -1.20000
H1CC  2    0.404547    0.476741    0.687974    10.50000   -1.20000
H1CD  2    0.389792    0.441743    0.686940    10.50000   -1.20000
H1CE  2    0.402185    0.495454    0.678355    10.50000   -1.20000
H1CF  2    0.370313    0.444170    0.666669    10.50000   -1.20000
AFIX   0

O1V   6    0.406208    0.318030    0.397426    11.00000    0.21433    0.23166 =
         0.29381   -0.00997   -0.06959    0.10827
AFIX  66
C31B  1    0.444915    0.475318    0.362155    11.00000    0.30772    0.25613 =
         0.10646   -0.02514    0.04897    0.00685
C36B  1    0.477814    0.513133    0.349749    11.00000    0.36675    0.20593 =
         0.19244    0.01188    0.10570    0.02866
AFIX  43
H36B  2    0.511822    0.519916    0.348243    11.00000   -1.20000
AFIX  65
C35B  1    0.460423    0.540919    0.339570    11.00000    0.28949    0.40362 =
         0.24158    0.07404    0.04126    0.03366
AFIX  43
H35B  2    0.482671    0.566491    0.331181    11.00000   -1.20000
AFIX  65
C34B  1    0.410133    0.530889    0.341798    11.00000    0.23019    0.59242 =
         0.21675    0.08294   -0.01621    0.00201
AFIX  43
H34B  2    0.398373    0.549680    0.334914    11.00000   -1.20000
AFIX  65
C33B  1    0.377234    0.493075    0.354204    11.00000    0.27548    0.52099 =
         0.18877    0.02236    0.02844    0.05419
AFIX  43
H33B  2    0.343226    0.486292    0.355710    11.00000   -1.20000
AFIX  65
C32B  1    0.394625    0.465289    0.364383    11.00000    0.32196    0.43232 =
         0.17128   -0.00615    0.05561    0.05703
AFIX  43
H32B  2    0.372377    0.439716    0.372773    11.00000   -1.20000
AFIX   0

C29D  1    1.000912    0.316831    0.647294    11.00000    0.19756    0.23567 =
         0.16035    0.05001    0.03737    0.15975
AFIX  13
H29D  2    1.029591    0.352967    0.646958    11.00000   -1.20000
AFIX   0
C18C  1    0.652145    0.482698    0.537355    11.00000    0.12535    0.10443 =
         0.09971   -0.00713    0.01615    0.04638
AFIX  43
H18C  2    0.679957    0.516570    0.536317    11.00000   -1.20000
AFIX   0

N6A   5    0.618496    0.551830    0.460595    11.00000    0.15402    0.13274 =
         0.17302   -0.01271   -0.03338    0.09365
AFIX  43
H6AA  2    0.642433    0.570966    0.468534    11.00000   -1.20000
AFIX   0

O2C   6    0.570097    0.468714    0.585396    11.00000    0.11220    0.13399 =
         0.08698   -0.00896    0.00888    0.06490
O2B   6    0.388099    0.660553    0.543117    11.00000    0.09037    0.10882 =
         0.08280   -0.00854    0.01168    0.05748
C23C  1    0.736398    0.460271    0.485668    11.00000    0.09367    0.08463 =
         0.10936   -0.00641    0.01142    0.04347
C22C  1    0.693272    0.433760    0.499039    11.00000    0.09853    0.09504 =
         0.09422   -0.00517    0.00601    0.04759
C1X   1    0.777662    0.679127    0.500830    11.00000    0.46867    0.19577 =
         0.27428    0.07771   -0.08317    0.13659
F3Z   4    0.614430    0.877819    0.518733    11.00000    0.36517    0.42158 =
         0.24902   -0.06097   -0.08713    0.08063
C28B  1    0.456618    0.463393    0.404921    11.00000    0.14266    0.12707 =
         0.10719   -0.02294    0.01431    0.06843
N3D   5    0.739234    0.547144    0.598777    11.00000    0.13452    0.27160 =
         0.21987    0.12321    0.05201    0.13361
AFIX  43
H3D   2    0.760154    0.566290    0.590031    11.00000   -1.20000
AFIX   0

C25A  1    0.621169    0.689670    0.479597    11.00000    0.14084    0.13387 =
         0.12233   -0.02064   -0.03015    0.07087
AFIX  43
H25A  2    0.636717    0.707298    0.490679    11.00000   -1.20000
AFIX   0

N2C   5    0.486713    0.440108    0.604767    11.00000    0.11285    0.11167 =
         0.09628   -0.01562    0.00706    0.06455
N1C   5    0.430054    0.447751    0.647421    11.00000    0.13988    0.22035 =
         0.13173   -0.04356    0.05003    0.04702
AFIX  43
H1C   2    0.397264    0.429967    0.644939    11.00000   -1.20000
AFIX   0

C20B  1    0.381670    0.570378    0.497968    11.00000    0.11072    0.15930 =
         0.16448   -0.05835    0.03307    0.02416
AFIX  43
H20B  2    0.347065    0.545241    0.495864    11.00000   -1.20000
AFIX   0
C28A  1    0.588740    0.569702    0.452974    11.00000    0.15264    0.12240 =
         0.11591   -0.00777   -0.01676    0.08579
C21B  1    0.395861    0.609526    0.511900    11.00000    0.11639    0.16923 =
         0.15783   -0.05556    0.05211    0.02291
AFIX  43
H21B  2    0.371218    0.607040    0.520573    11.00000   -1.20000
AFIX   0
N1B   5    0.421387    0.777595    0.612557    11.00000    0.12320    0.12905 =
         0.10838   -0.04020    0.00448    0.04182
AFIX  43
H1B   2    0.454142    0.797280    0.614769    11.00000   -1.20000
AFIX   0

F3X   4    0.766189    0.687694    0.519229    11.00000    0.78476    0.23957 =
         0.32918   -0.07441   -0.09272    0.13363
F2W   4    0.834463    0.646494    0.536609    11.00000    0.30987    0.17580 =
         0.56383    0.07433   -0.10927    0.08440
F1Y   4    0.690402    0.781681    0.523855    11.00000    0.20041    0.64230 =
         0.71679    0.37245    0.12553    0.16809
AFIX  66
C3D   1    0.461157    0.566285    0.572721    11.00000    0.18165    0.21272 =
         0.16755    0.00380   -0.01936    0.14132
C8D   1    0.432335    0.518802    0.581436    11.00000    0.15085    0.20351 =
         0.22192   -0.00616   -0.02422    0.10072
AFIX  43
H8D   2    0.437109    0.515365    0.594176    11.00000   -1.20000
AFIX  65
C7D   1    0.396453    0.476401    0.571311    11.00000    0.18437    0.23806 =
         0.29506   -0.06577   -0.05492    0.13237
AFIX  43
H7D   2    0.376961    0.444290    0.577204    11.00000   -1.20000
AFIX  65
C6D   1    0.389392    0.481482    0.552470    11.00000    0.20588    0.31742 =
         0.29878   -0.10419   -0.10043    0.13622
AFIX  43
H6DA  2    0.365127    0.452808    0.545623    11.00000   -1.20000
AFIX  65
C5D   1    0.418214    0.528965    0.543755    11.00000    0.23730    0.35974 =
         0.21170   -0.08594   -0.04305    0.18177
AFIX  43
H5D   2    0.413439    0.532401    0.531015    11.00000   -1.20000
AFIX  65
C4D   1    0.454096    0.571367    0.553880    11.00000    0.23311    0.29938 =
         0.15446   -0.02621   -0.01707    0.16056
AFIX  43
H4DA  2    0.473588    0.603478    0.547987    11.00000   -1.20000
AFIX   0

C27B  1    0.426892    0.446583    0.422820    11.00000    0.12526    0.11308 =
         0.10221   -0.01628    0.00325    0.06473
C10C  1    0.447617    0.427170    0.616332    11.00000    0.11778    0.10909 =
         0.09838   -0.00189    0.01964    0.05373
C1Y   1    0.668040    0.764476    0.537049    11.00000    0.20266    0.34868 =
         0.54952    0.18467    0.03072    0.17234
N5B   5    0.440135    0.486500    0.434119    11.00000    0.10333    0.11373 =
         0.09382   -0.01141    0.00513    0.05795
C12B  1    0.530302    0.804788    0.568427    11.00000    0.08674    0.17156 =
         0.16684   -0.06822    0.00270    0.03296
AFIX  43
H12B  2    0.565548    0.829498    0.569158    11.00000   -1.20000
AFIX   0
N3A   5    0.437167    0.804705    0.395385    11.00000    0.35044    0.23349 =
         0.15319   -0.07319   -0.09391    0.23767
AFIX  43
H3A   2    0.423385    0.787361    0.385241    11.00000   -1.20000
AFIX   0

C11C  1    0.396973    0.388120    0.611809    11.00000    0.11686    0.13614 =
         0.13231   -0.00631    0.01403    0.04881
AFIX  43
H11C  2    0.369275    0.379370    0.619975    11.00000   -1.20000
AFIX   0

C12A  1    0.332450    0.832375    0.361736    11.00000    0.37149    0.22044 =
         0.13700   -0.05465   -0.09791    0.21515
AFIX  43
H12A  2    0.315033    0.813985    0.350995    11.00000   -1.20000
AFIX   0

C22D  1    0.840695    0.426397    0.639040    11.00000    0.13521    0.21504 =
         0.11506    0.02438    0.02209    0.12463
C1Z   1    0.622327    0.860330    0.501033    11.00000    0.14770    0.24680 =
         0.24951    0.08089   -0.00755    0.05382
AFIX  66
C31A  1    0.567148    0.461524    0.466267    11.00000    0.20102    0.16447 =
         0.17372    0.02178   -0.01118    0.11775
C36A  1    0.518851    0.432842    0.458100    11.00000    0.19511    0.14890 =
         0.20437    0.03392    0.00040    0.10307
AFIX  43
H36A  2    0.514248    0.437650    0.445465    11.00000   -1.20000
AFIX  65
C35A  1    0.477360    0.397052    0.468616    11.00000    0.22224    0.16138 =
         0.28293    0.05642    0.05925    0.12165
AFIX  43
H35A  2    0.444699    0.377656    0.463093    11.00000   -1.20000
AFIX  65
C34A  1    0.484166    0.389942    0.487300    11.00000    0.35834    0.25994 =
         0.29835    0.13521    0.07377    0.10381
AFIX  43
H34A  2    0.456108    0.365738    0.494412    11.00000   -1.20000
AFIX  65
C33A  1    0.532463    0.418623    0.495468    11.00000    0.38517    0.25506 =
         0.19763    0.06285    0.06823    0.17852
AFIX  43
H33A  2    0.537065    0.413815    0.508103    11.00000   -1.20000
AFIX  65
C32A  1    0.573954    0.454414    0.484952    11.00000    0.30766    0.20523 =
         0.16353    0.01295   -0.00458    0.12997
AFIX  43
H32A  2    0.606615    0.473810    0.490475    11.00000   -1.20000
AFIX   0
C23A  1    0.576062    0.682977    0.452697    11.00000    0.13718    0.10057 =
         0.10812   -0.00059   -0.00260    0.06757
C27A  1    0.598014    0.621196    0.459727    11.00000    0.12020    0.11788 =
         0.11489   -0.00955   -0.01957    0.07198

S1V   7    0.431583    0.295769    0.407100    11.00000    0.17948    0.20097 =
         0.23700   -0.00102   -0.06510    0.09129
C27D  1    0.899247    0.351603    0.655794    11.00000    0.11324    0.15517 =
         0.10085    0.02318    0.00068    0.07371
C9A   1    0.349014    0.942358    0.391503    11.00000    0.12270    0.08799 =
         0.12633    0.01791   -0.00466    0.05279
C28D  1    0.942584    0.349190    0.647507    11.00000    0.09897    0.12993 =
         0.10779    0.01470   -0.01651    0.06272
C2C   1    0.448364    0.468653    0.667366    11.00000    0.19928    0.31762 =
         0.13960   -0.08880    0.06275    0.06057
AFIX  13
H2C   2    0.472706    0.506153    0.666292    11.00000   -1.20000
AFIX   0
C30C  1    0.755053    0.404319    0.393878    11.00000    0.15278    0.22030 =
         0.12673   -0.01399   -0.00838    0.08332
AFIX 123
H30S  2    0.747295    0.379675    0.383902    10.50000   -1.20000
H30T  2    0.725621    0.408952    0.395953    10.50000   -1.20000
H30U  2    0.784753    0.437080    0.390479    10.50000   -1.20000
H30V  2    0.757818    0.437463    0.396320    10.50000   -1.20000
H30W  2    0.779492    0.408186    0.384270    10.50000   -1.20000
H30X  2    0.720359    0.380059    0.389744    10.50000   -1.20000
AFIX   0
C10D  1    0.620610    0.597146    0.579628    11.00000    0.12653    0.11991 =
         0.10580    0.01199    0.00757    0.07427
C25C  1    0.805430    0.530232    0.470724    11.00000    0.15126    0.08773 =
         0.15407   -0.00378    0.05245    0.03443
AFIX  43
H25C  2    0.829849    0.565608    0.470289    11.00000   -1.20000
AFIX   0
C24D  1    0.819602    0.365435    0.667655    11.00000    0.18006    0.26461 =
         0.14036    0.08265    0.06613    0.15770
AFIX  43
H24D  2    0.792000    0.369773    0.671489    11.00000   -1.20000
AFIX   0

F1U   4    0.274465    0.381616    0.606410    11.00000    0.36949    0.40881 =
         0.31503   -0.02330    0.01978    0.20459
HKLF 4


REM  cu_gl_eu_0m_a.res in R3
REM wR2 = 0.159403, GooF = S = 1.05471, Restrained GooF = 1.01650 for all data
REM R1 = 0.055291 for 17843 Fo > 4sig(Fo) and 0.068545 for all 20620 data
REM 2017 parameters refined using 1946 restraints

END

WGHT      0.1081     24.8727

REM Highest difference peak  0.659,  deepest hole -0.182,  1-sigma level  0.049
Q1    1   0.3333  0.6667  0.3658  10.33333  0.05    0.66
Q2    1   0.6667  0.3333  0.6749  10.33333  0.05    0.58
Q3    1   0.2042  0.8693  0.3534  11.00000  0.05    0.39
Q4    1   0.3333  0.6667  0.3595  10.33333  0.05    0.38
Q5    1   0.2484  0.9119  0.3538  11.00000  0.05    0.34
Q6    1   0.5583  0.4900  0.6064  11.00000  0.05    0.30
Q7    1   0.5994  0.5209  0.5993  11.00000  0.05    0.28
Q8    1   0.6083  0.5248  0.6066  11.00000  0.05    0.25
Q9    1   0.3333  0.6667  0.5573  10.33333  0.05    0.25
Q10   1   0.5660  0.4919  0.5980  11.00000  0.05    0.25
Q11   1   0.2351  0.8981  0.3596  11.00000  0.05    0.24
Q12   1   0.5791  0.4979  0.6239  11.00000  0.05    0.23
Q13   1   0.5239  0.6016  0.4320  11.00000  0.05    0.23
Q14   1   0.3333  0.6667  0.4588  10.33333  0.05    0.22
Q15   1   0.4156  0.4770  0.5412  11.00000  0.05    0.22
Q16   1   0.6857  0.8106  0.5475  11.00000  0.05    0.21
Q17   1   0.8086  0.6947  0.4970  11.00000  0.05    0.21
Q18   1   0.5253  0.5728  0.4418  11.00000  0.05    0.21
Q19   1   0.5496  0.4571  0.4745  11.00000  0.05    0.21
Q20   1   0.9289  0.2541  0.6807  11.00000  0.05    0.20
Q21   1   0.4890  0.5619  0.4411  11.00000  0.05    0.20
Q22   1   0.6363  0.7459  0.5478  11.00000  0.05    0.20
Q23   1   0.5045  0.4348  0.5928  11.00000  0.05    0.20
Q24   1   0.6667  0.3333  0.5876  10.33333  0.05    0.20
Q25   1   0.4011  0.9486  0.4059  11.00000  0.05    0.20
Q26   1   0.4617  0.3375  0.4144  11.00000  0.05    0.19
Q27   1   0.6384  0.4437  0.5207  11.00000  0.05    0.19
Q28   1   0.9754  0.3851  0.6228  11.00000  0.05    0.19
Q29   1   0.9536  0.2588  0.6158  11.00000  0.05    0.19
Q30   1   0.4316  0.3319  0.4137  11.00000  0.05    0.19
Q31   1   1.0178  0.4177  0.6267  11.00000  0.05    0.19
Q32   1   0.8126  0.7067  0.5033  11.00000  0.05    0.18
Q33   1   0.4277  0.4835  0.5481  11.00000  0.05    0.18
Q34   1   0.4363  0.4276  0.6819  11.00000  0.05    0.18
Q35   1   0.2533  0.9553  0.4206  11.00000  0.05    0.18
Q36   1   0.9107  0.4061  0.6330  11.00000  0.05    0.18
Q37   1   0.7636  0.6810  0.4979  11.00000  0.05    0.18
Q38   1   0.6124  0.8105  0.4596  11.00000  0.05    0.17
Q39   1   0.4302  0.6247  0.5210  11.00000  0.05    0.17
Q40   1   0.4245  0.3116  0.4156  11.00000  0.05    0.17
Q41   1   0.4953  0.5807  0.4204  11.00000  0.05    0.17
Q42   1   0.6199  0.5378  0.5947  11.00000  0.05    0.17
Q43   1   0.2103  0.7795  0.3360  11.00000  0.05    0.17
Q44   1   0.4353  0.3379  0.6788  11.00000  0.05    0.17
Q45   1   0.8060  0.6173  0.5698  11.00000  0.05    0.17
Q46   1   0.5697  0.5875  0.6191  11.00000  0.05    0.16
Q47   1   0.5094  0.7234  0.4863  11.00000  0.05    0.16
Q48   1   0.6086  0.7560  0.5634  11.00000  0.05    0.16
Q49   1   0.7332  0.6381  0.5079  11.00000  0.05    0.16
Q50   1   0.4792  0.4639  0.3659  11.00000  0.05    0.16
Q51   1   0.8154  0.2274  0.6989  11.00000  0.05    0.16
Q52   1   0.6421  0.7428  0.5562  11.00000  0.05    0.16
Q53   1   0.4956  0.5790  0.4089  11.00000  0.05    0.16
Q54   1   0.9554  0.4088  0.6374  11.00000  0.05    0.16
Q55   1   0.6033  0.8568  0.4808  11.00000  0.05    0.16
Q56   1   0.7331  0.6271  0.5169  11.00000  0.05    0.16
Q57   1   0.6442  0.9035  0.5277  11.00000  0.05    0.16
Q58   1   0.4389  0.5441  0.5569  11.00000  0.05    0.16
Q59   1   0.6571  0.4776  0.5456  11.00000  0.05    0.16
Q60   1   0.3333  0.6667  0.6080  10.33333  0.05    0.16
Q61   1   0.5285  0.5633  0.4485  11.00000  0.05    0.16
Q62   1   0.3449  0.8099  0.6316  11.00000  0.05    0.16
Q63   1   0.6222  0.8640  0.5170  11.00000  0.05    0.16
Q64   1   0.6667  0.3333  0.5830  10.33333  0.05    0.16
Q65   1   0.6410  0.7514  0.5129  11.00000  0.05    0.16
Q66   1   0.5288  0.6102  0.4250  11.00000  0.05    0.16
Q67   1   0.6991  0.3001  0.4139  11.00000  0.05    0.16
Q68   1   0.4026  0.9917  0.3962  11.00000  0.05    0.15
Q69   1   0.5553  0.5274  0.5887  11.00000  0.05    0.15
Q70   1   0.7141  0.8102  0.5370  11.00000  0.05    0.15
Q71   1   0.6370  0.7344  0.4576  11.00000  0.05    0.15
Q72   1   0.5515  0.4968  0.6335  11.00000  0.05    0.15
Q73   1   0.4123  0.6135  0.5262  11.00000  0.05    0.15
Q74   1   0.6065  0.8540  0.4719  11.00000  0.05    0.15
Q75   1   0.3606  0.6996  0.5703  11.00000  0.05    0.15
Q76   1   0.7621  0.6198  0.4911  11.00000  0.05    0.15
Q77   1   0.2235  0.8022  0.3465  11.00000  0.05    0.15
Q78   1   0.6112  0.7975  0.4688  11.00000  0.05    0.15
Q79   1   0.5310  0.5344  0.6003  11.00000  0.05    0.15
Q80   1   0.5557  0.5591  0.5213  11.00000  0.05    0.15
Q81   1   1.0000  1.0000  0.5053  10.33333  0.05    0.15
Q82   1   0.8450  0.4922  0.5865  11.00000  0.05    0.15
Q83   1   0.3509  0.4835  0.6157  11.00000  0.05    0.15
Q84   1   0.3500  0.2528  0.4113  11.00000  0.05    0.15
Q85   1   0.9093  0.6366  0.5059  11.00000  0.05    0.15
Q86   1   0.4630  0.6418  0.2978  11.00000  0.05    0.15
Q87   1   0.4586  0.5379  0.5479  11.00000  0.05    0.15
Q88   1   0.7475  0.6328  0.4856  11.00000  0.05    0.15
Q89   1   0.4053  0.4928  0.3340  11.00000  0.05    0.15
Q90   1   0.3444  0.4403  0.6271  11.00000  0.05    0.15
Q91   1   0.6667  0.3333  0.3597  10.33333  0.05    0.15
Q92   1   0.6014  0.5772  0.4204  11.00000  0.05    0.14
Q93   1   0.3406  0.7006  0.5832  11.00000  0.05    0.14
Q94   1   0.4490  0.4448  0.6735  11.00000  0.05    0.14
Q95   1   0.5387  0.4217  0.4861  11.00000  0.05    0.14
Q96   1   0.6738  0.3695  0.4911  11.00000  0.05    0.14
Q97   1   0.4678  0.5734  0.3195  11.00000  0.05    0.14
Q98   1   0.3408  0.4278  0.3602  11.00000  0.05    0.14
Q99   1   0.4719  0.6676  0.4902  11.00000  0.05    0.14
;
_shelx_res_checksum                67822
_shelx_hkl_file
;
   1  -2   0 1455.08 63.1708   1
   1   1   0 1419.78 59.7196   1
  -2   1   0 1458.03 47.3806   1
   2  -1   0 1351.96 41.6027   1
  -1  -1   0 1128.13 53.5955   1
  -1   2   0 1172.78 54.9389   1
   3   0   0 24.9918 6.99673   1
  -3   3   0 19.0106 7.58254   1
   0  -3   0 7.56640 7.98793   1
  -3   3   0 20.2277 8.04863   1
   3   0   0 25.4574 2.33489   2
  -3   0   0 25.3169 6.88344   1
   0   3   0 39.4851 11.8882   1
   0   3   0 26.7046 2.11972   2
   2   2   0 1221.94 67.1023   1
  -4   2   0 1325.35 47.4099   1
   2   2   0 1270.00 39.4869   2
  -2  -2   0 1701.24 83.4245   1
   4  -2   0 1796.75 52.9646   2
  -2   4   0 1746.24 88.9833   1
  -5   1   0 1118.95 45.7398   1
   1   4   0 1205.37 36.5256   2
   1   4   0 1133.38 77.3884   1
  -4   5   0 459.035 43.8374   1
   5  -1   0 448.483 15.9739   2
  -4   5   0 437.440 41.1885   1
   5  -1   0 471.636 24.9300   1
  -1  -4   0 439.295 47.2972   1
   4   1   0 1167.21 37.0660   2
  -5   4   0 1166.22 60.0202   1
   4   1   0 1141.45 62.6793   1
  -5   4   0 1184.13 60.8297   1
  -1   5   0 396.650 43.2438   1
  -4  -1   0 432.947 35.7045   1
   3   3   0 408.920 15.3375   2
   3   3   0 421.661 43.7785   1
  -6   3   0 407.343 23.3113   1
  -6   3   0 418.772 21.3959   1
  -3   6   0 866.619 68.6976   1
  -3  -3   0 820.985 63.1068   1
  -3   6   0 881.948 70.3600   1
   6  -3   0 849.478 27.4024   2
   6   0   0 537.627 37.3849   1
   6   0   0 548.017 19.0167   2
  -6   6   0 476.877 58.0225   1
  -6   6   0 555.153 50.0518   1
  -6   6   0 463.756 16.0075   5
   0   6   0 436.532 56.6088   1
   2   5   0 1075.91 84.4858   1
   7  -2   0 732.810 26.0401   2
  -5   7   0 752.011 66.7483   1
  -5   7   0 829.128 23.7898   5
   5   2   0 959.496 33.2650   2
  -7   5   0 1060.33 57.8282   1
   5   2   0 970.010 81.1034   1
  -7   5   0 940.101 55.9042   1
  -7   5   0 1061.24 30.4278   5
  -2   7   0 670.680 72.3852   1
  -5  -2   0 673.372 56.2132   1
  -2   7   0 766.571 73.2686   1
   1   7   0 149.646 40.3370   1
   1   7   0 229.357 47.3585   1
   8  -1   0 152.532 20.0232   1
  -7   8   0 173.013 36.9948   1
   8  -1   0 191.667 19.7469   1
  -7   8   0 198.593 38.9011   1
  -7   8   0 191.477 6.73763   5
  -8   4   0 212.924 7.35583   5
   4   4   0 212.213 40.8523   1
  -4   8   0 196.551 6.57564   5
  -4   8   0 159.190 35.8069   1
  -4   8   0 145.177 38.3432   1
  -8   7   0 223.898 7.14888   5
  -8   7   0 184.197 31.2770   1
   7   1   0 143.642 28.8481   1
   7   1   0 169.860 29.2205   1
  -8   7   0 151.214 29.4294   1
  -1   8   0 131.372 38.3564   1
  -1   8   0 125.963 34.2840   1
   3   6   0 289.355 49.5356   1
  -9   3   0 320.851 10.1032   5
   3   6   0 225.752 49.8812   1
  -6   9   0 498.367 64.6495   1
  -6   9   0 592.728 17.9913   5
  -9   6   0 316.063 10.0544   5
   6   3   0 317.373 45.5224   1
   6   3   0 290.749 48.7649   1
  -9   6   0 242.543 29.0657   1
  -9   6   0 289.112 30.3141   1
  -3   9   0 509.791 68.8231   1
  -3   9   0 511.939 67.2905   1
  -3   9   0 599.769 17.6523   5
   9   0   0 108.496 22.9915   1
  -9   9   0 94.7099 33.8812   1
  -9   9   0 90.8359 32.9783   1
  -9   9   0 118.714 4.92481   5
   9   0   0 89.3244 19.5592   1
   0   9   0 46.2293 34.6410   1
   0   9   0 69.6312 36.3788   1
   2   8   0 1015.49 105.044   1
   2   8   0 997.520 102.069   1
  -8  10   0 1057.64 32.6880   5
  -8  10   0 997.012 112.804   1
  -8  10   0 1145.90 97.5390   1
   5   5   0 214.168 46.9356   1
 -10   5   0 175.467 6.65583   5
   5   5   0 208.414 46.0942   1
  -5  10   0 557.061 17.8157   5
  -5  10   0 596.821 76.7560   1
  -5  10   0 586.639 76.2152   1
 -10   8   0 1091.25 75.8169   1
   2 -10   0 1031.55 31.9670   5
   8   2   0 1108.12 79.6128   1
   8   2   0 1097.46 85.0990   1
 -10   8   0 1033.63 32.5758   5
  -2  10   0 1001.30 106.067   1
  -2  10   0 1051.83 31.2515   5
  -2  10   0 1027.34 110.067   1
 -11   1   0 467.268 15.0916   5
   1  10   0 511.686 90.7880   1
   1  10   0 508.383 87.5394   1
  11  -1   0 531.209 26.0091   1
 -10  11   0 435.629 76.5285   1
 -10  11   0 523.227 16.9230   5
   4   7   0 432.901 70.0991   1
   4   7   0 474.561 71.3448   1
 -11   4   0 513.991 15.9500   5
  -7  11   0 432.894 13.6516   5
  -7  11   0 311.935 65.1963   1
 -11   7   0 440.966 37.9528   1
 -11   7   0 459.471 34.4381   1
 -11   7   0 522.053 15.8896   5
   7   4   0 538.771 65.7535   1
   7   4   0 449.040 67.1878   1
  -4  11   0 441.422 66.8187   1
  -4  11   0 435.104 73.2060   1
  -4  11   0 438.512 14.0056   5
  10   1   0 588.793 57.8515   1
  10   1   0 500.452 50.1705   1
 -11  10   0 519.509 66.7739   1
 -11  10   0 465.803 15.7609   5
   1 -11   0 445.382 15.1017   5
  -1  11   0 469.052 86.6804   1
  -1  11   0 494.536 15.7429   5
  -1  11   0 604.919 95.9279   1
   3   9   0 58.3396 47.3233   1
  -9  12   0 61.5337 3.78971   5
  -9  12   0 69.5182 42.0791   1
 -12   6   0 180.537 6.92024   5
   6   6   0 143.675 52.8037   1
   6   6   0 172.853 52.0819   1
  -6  12   0 340.228 71.7719   1
  -6  12   0 355.672 11.9907   5
  -6  12   0 404.222 68.3063   1
 -12   9   0 29.4983 4.98815   4
 -12   9   0 37.7102 21.6255   1
   9   3   0 41.4266 32.0270   1
  -3  12   0 5.67722 37.3655   1
  -3  12   0 5.84649 47.9278   1
 -12  12   0 801.465 25.5693   5
 -12  12   0 812.641 99.7794   1
   0  12   0 744.914 123.883   1
 -12   0   0 790.574 24.2530   5
   0  12   0 836.331 142.066   1
   2  11   0 13.6767 57.9012   1
 -13   2   0 26.9284 2.60210   5
   2  11   0 73.3392 50.0828   1
 -11  13   0 -24.976 48.6983   1
 -13   5   0 613.974 19.8865   5
   5   8   0 675.033 98.2287   1
  -8  13   0 503.705 16.6156   5
  -8  13   0 544.667 89.0092   1
   8   5   0 494.431 83.5237   1
 -13   8   0 611.345 19.2270   5
  -5  13   0 669.245 100.354   1
  -5  13   0 500.077 15.9750   5
  -5  13   0 362.135 82.3413   1
   2 -13   0 24.2417 2.16230   5
 -13  11   0 21.4188 3.22940   4
  11   2   0 66.5515 34.4926   1
 -13  11   0 23.9066 2.71030   5
 -13  11   0 45.4436 35.8569   1
  -2  13   0 26.3096 64.7292   1
  -2  13   0 -46.525 55.5426   1
 -14   1   0 63.9719 3.47216   5
 -13  14   0 92.9544 5.22423   5
   4  10   0 205.696 73.9600   1
 -10  14   0 132.711 6.11600   5
 -10  14   0 274.483 75.6702   1
   7   7   0 302.368 75.3627   1
 -14   7   0 300.906 10.7784   5
  -7  14   0 159.720 6.53163   5
  -7  14   0 241.628 75.9019   1
 -14  10   0 187.598 7.64703   5
  10   4   0 192.640 60.0000   1
 -14  10   0 155.119 28.1943   1
   4 -14   0 188.230 6.93443   5
  -4  14   0 133.016 5.38650   5
  -4  14   0 109.462 76.6761   1
  -4  14   0 174.121 71.5925   1
 -14  13   0 60.0261 4.40474   5
 -14  13   0 10.2853 56.9287   1
 -14  13   0 69.6489 5.10879   4
  -1  14   0 51.5297 86.5147   1
  -1  14   0 22.7787 80.0013   1
 -15   3   0 19.5567 2.25092   5
 -12  15   0 11.6245 2.28640   5
 -15   6   0 404.375 13.7919   5
  -9  15   0 388.983 13.3669   5
   6 -15   0 402.039 13.6754   5
 -15   9   0 415.665 14.1690   5
  -6  15   0 401.510 13.4176   5
   3 -15   0 22.4943 2.36021   5
 -15  12   0 20.8227 2.73254   5
  -3  15   0 -98.822 72.6088   1
  -3  15   0 -65.441 97.4385   1
 -15  15   0 52.6741 4.99556   4
 -15  15   0 62.1933 4.59301   5
 -16   2   0 481.746 15.7118   5
 -14  16   0 420.876 14.9053   5
 -16   5   0 159.515 6.68532   5
 -11  16   0 175.298 7.44277   5
 -16   8   0 214.874 8.56767   5
  -8  16   0 345.844 12.0753   5
 -16  11   0 159.933 7.67350   5
   5 -16   0 155.445 6.32906   5
  -5  16   0 180.321 6.88128   5
 -16  14   0 480.967 16.7083   5
 -16  17   0 95.7930 6.34978   4
 -16  17   0 74.4237 5.30083   5
 -17   4   0 195.734 7.70619   5
 -13  17   0 229.521 9.28054   5
 -17   7   0 161.452 7.02821   5
 -10  17   0 158.397 6.93907   5
   7 -17   0 157.973 6.69474   5
 -17  10   0 160.697 7.21031   5
  -7  17   0 165.399 6.76447   5
 -17  13   0 194.027 8.47917   5
 -17  16   0 102.221 6.05955   5
 -15  18   0 97.3894 5.76839   5
 -18   6   0 147.734 7.18936   5
 -12  18   0 109.796 5.82259   5
 -18   9   0 253.189 9.96222   5
   6 -18   0 136.571 5.85166   5
 -18  12   0 135.479 6.81008   5
  -6  18   0 113.975 5.18041   5
 -18  15   0 61.4229 4.96008   5
 -18  18   0 33.7862 3.73900   5
 -17  19   0 107.920 6.49850   5
 -17  19   0 124.334 7.45758   4
 -19   5   0 98.7609 5.21664   5
 -14  19   0 105.797 5.99675   5
 -19   8   0 20.8898 2.88262   5
  11 -19   0 22.9600 3.01310   5
 -11  19   0 36.9977 3.85406   5
   8 -19   0 19.5052 2.63550   5
 -19  11   0 19.8926 2.98977   5
  -8  19   0 30.0262 3.27523   5
 -19  14   0 79.2273 5.50981   5
 -19  17   0 110.275 6.43088   5
 -19  20   0 18.9282 3.30734   5
 -16  20   0 36.9868 4.36074   5
  13 -20   0 206.232 9.01280   5
 -20   7   0 214.069 8.65442   5
 -13  20   0 216.510 9.09502   5
 -20  10   0 67.6772 5.01040   5
  10 -20   0 69.2382 4.69839   5
 -10  20   0 46.8963 4.00013   5
 -20  13   0 226.676 9.73736   5
 -20  16   0 18.9240 3.25707   5
 -20  19   0 28.0891 3.67096   5
  18 -21   0 67.9459 5.63972   5
 -18  21   0 82.1441 6.03133   5
 -18  21   0 92.0734 6.87068   4
  15 -21   0 81.3531 5.67528   5
 -15  21   0 82.8372 5.54719   5
 -21   9   0 6.07440 2.22351   5
  12 -21   0 4.83653 2.23087   5
 -12  21   0 20.2997 2.91183   5
 -21  12   0 4.59691 2.38533   5
   9 -21   0 6.15592 2.08717   5
  -9  21   0 19.3612 2.55073   5
 -21  15   0 89.3860 6.01946   5
 -21  18   0 86.5646 6.09940   5
 -21  21   0 7.25235 2.90610   5
 -21   0   0 5.80557 0.99915   3
  21 -21   0 6.05655 2.92867   5
  20 -22   0 28.0130 3.90690   5
 -22   2   0 25.1413 1.90143   3
 -20  22   0 30.3969 3.88849   5
  17 -22   0 38.3173 4.19582   5
 -17  22   0 41.0809 5.79857   4
 -17  22   0 35.8471 4.04064   5
 -22   8   0 4.61876 2.14772   5
  14 -22   0 6.72868 2.55412   5
 -14  22   0 0.26515 2.13217   5
 -22  11   0 281.019 11.1509   5
 -22  14   0 3.80422 2.48705   5
 -22  17   0 33.6040 3.97926   5
 -22  20   0 23.7402 3.66307   5
  22 -20   0 27.8782 3.96457   5
 -20  -2   0 33.8569 1.90715   3
  22 -23   0 68.0147 6.37239   5
 -23   1   0 67.4855 2.72478   3
 -22  23   0 76.8649 6.10681   5
  19 -23   0 14.1317 3.24627   5
 -23   4   0 22.9551 1.58527   3
 -19  23   0 20.8652 3.36151   5
 -19  23   0 28.6413 4.52865   4
  16 -23   0 31.8660 3.88767   5
 -16  23   0 34.6349 4.03015   5
  13 -23   0 10.2543 2.62170   5
 -23  10   0 8.06682 2.42685   5
 -13  23   0 15.9350 2.76768   5
 -23  13   0 12.1980 2.80705   5
 -23  16   0 36.1842 4.07449   5
 -23  19   0 19.3518 3.53838   5
 -19  -4   0 27.6967 1.82126   3
  23 -19   0 27.9781 4.04799   5
 -23  22   0 77.7019 6.06838   5
  23 -22   0 81.4251 6.48593   5
 -22  -1   0 79.2652 3.07736   3
  21 -24   0 32.1208 4.17666   5
 -24   3   0 31.0523 1.83186   3
 -21  24   0 39.2110 4.44804   5
  18 -24   0 35.2360 4.16094   5
 -24   6   0 28.4356 1.73713   3
 -18  24   0 50.7436 5.22605   5
 -18  24   0 51.4113 6.24350   4
  15 -24   0 42.3078 4.88003   5
 -15  24   0 44.3645 4.66298   5
  12 -24   0 31.9416 3.44654   5
 -24  12   0 40.7387 4.53738   5
 -12  24   0 48.4424 5.42597   5
 -24  15   0 54.1294 5.29481   5
 -15  -9   0 42.4667 2.14817   3
 -24  18   0 36.1211 4.19971   5
  24 -18   0 37.1434 4.39545   5
 -18  -6   0 40.6220 2.20053   3
 -24  21   0 34.3089 4.26768   5
 -21  -3   0 40.6878 2.07435   3
  24 -21   0 33.8147 4.33369   5
 -24   0   0 5.94703 1.13695   3
 -25   5   0 37.1663 1.93471   3
  20 -25   0 37.5679 4.30014   5
 -20  25   0 28.0212 3.89788   5
  17 -25   0 38.7568 4.24964   5
 -17  25   0 44.4362 4.94977   5
  -8 -17   0 43.1391 2.70756   3
 -17  25   0 39.1701 5.55111   4
  14 -25   0 7.11522 2.59434   5
 -25  11   0 7.12291 2.49705   5
 -11 -14   0 5.14318 0.99296   3
  25 -11   0 7.60552 2.65101   5
 -14  25   0 7.63581 2.44327   5
 -25  14   0 4.94313 2.66068   5
 -14 -11   0 6.34793 1.09017   3
  25 -14   0 8.17425 2.95241   5
 -25  17   0 53.6819 5.32969   5
 -17  -8   0 35.4198 2.06178   3
  25 -17   0 35.1546 4.36258   5
 -25  20   0 35.8420 4.28402   5
 -20  -5   0 31.2761 1.88097   3
  25 -20   0 22.5108 3.84250   5
 -26   1   0 5.99276 0.94864   3
 -26   4   0 17.7552 1.50218   3
  19 -26   0 28.8555 4.25516   5
 -26   7   0 31.2046 1.74484   3
 -19  26   0 22.4811 3.54259   5
 -19  26   0 24.0262 4.32507   4
  16 -26   0 26.5932 3.70088   5
 -16  26   0 39.6652 4.86373   5
 -10 -16   0 38.3125 2.11533   3
 -26  13   0 16.6309 3.06458   5
 -13 -13   0 19.7956 1.67641   3
  26 -13   0 17.8458 3.36844   5
 -26  16   0 32.0012 3.95537   5
 -16 -10   0 29.2277 1.89877   3
  26 -16   0 28.5494 3.99623   5
 -26  19   0 28.5035 3.87849   5
  26 -19   0 19.7194 3.76517   5
 -19  -7   0 19.5723 1.68471   3
 -22  -4   0 14.6646 1.21793   3
 -25  -1   0 7.04913 0.95736   3
 -27   3   0 14.5211 1.37447   3
 -27   6   0 7.36137 0.94467   3
  18 -27   0 3.42527 2.70507   5
 -18  27   0 6.88751 3.45421   4
 -18  27   0 4.24064 2.58485   5
  -9 -18   0 5.05012 1.03628   3
 -12 -15   0 10.1656 1.18082   3
 -27  15   0 12.3843 2.95154   5
 -15 -12   0 11.4923 1.17738   3
  27 -15   0 8.22512 2.99158   5
 -27  18   0 3.75013 2.68502   5
  27 -18   0 4.18053 2.91050   5
 -18  -9   0 6.30630 1.08301   3
 -21  -6   0 7.84712 1.04784   3
 -24  -3   0 16.6139 1.51451   3
 -27   0   0 1.88316 0.79758   3
 -28   2   0 7.36342 0.89246   3
 -28   5   0 1.07475 0.77071   3
 -11 -17   0 5.14127 1.04248   3
 -17  28   0 4.63021 3.29702   4
 -14 -14   0 20.8260 1.76227   3
 -17 -11   0 5.77562 1.05435   3
 -20  -8   0 9.56318 1.11551   3
 -23  -5   0 3.95263 0.89348   3
 -26  -2   0 8.25582 0.93249   3
 -29   1   0 1.15360 0.90941   3
 -29   4   0 2.05433 0.78141   3
 -29   7   0 5.08846 0.81803   3
 -10 -19   0 13.3511 1.22163   3
 -16  29   0 0.54256 2.72657   4
 -13 -16   0 0.64138 0.94607   3
 -16 -13   0 2.62383 0.97839   3
 -19 -10   0 11.8594 1.20356   3
 -22  -7   0 3.44055 0.93641   3
 -25  -4   0 1.10114 0.77149   3
 -28  -1   0 0.31092 0.60791   3
 -30   3   0 4.31604 0.74919   3
 -30   6   0 7.42133 0.87617   3
 -18  30   0 3.61439 2.81059   4
 -12 -18   0 5.01205 1.40789   3
 -15  30   0 17.9286 3.40518   4
 -15 -15   0 18.6473 1.69191   3
 -18 -12   0 4.06814 0.99042   3
 -21  -9   0 8.14907 1.61974   3
 -24  -6   0 8.40320 0.91689   3
 -27  -3   0 1.95140 0.62554   3
 -30   0   0 2.31154 0.47761   3
 -31   2   0 9.35214 1.09793   3
 -31   5   0 3.13547 0.70186   3
 -11 -20   0 2.15600 1.13156   3
 -17  31   0 8.00783 2.74794   4
 -14 -17   0 10.0668 1.10349   3
 -17 -14   0 7.08382 1.03556   3
 -14  31   0 9.14123 2.61381   4
 -20 -11   0 3.12373 0.89474   3
 -23  -8   0 0.11686 0.70533   3
 -26  -5   0 1.68794 0.55854   3
 -32   4   0 1.74385 0.55951   3
 -13 -19   0 7.81275 1.62975   3
 -16 -16   0 5.87096 0.99857   3
 -19 -13   0 4.44367 0.87274   3
 -22 -10   0 0.42262 0.66343   3
 -25  -7   0 1.41870 0.49597   3
 -28  -4   0 0.42275 0.31921   3
 -15 -18   0 4.06283 0.91588   3
 -18 -15   0 3.33545 1.47173   3
 -21 -12   0 1.02604 0.74783   3
 -24  -9   0 0.28492 0.42128   3
 -27  -6   0 1.34328 0.47530   3
 -14 -20   0 0.49763 0.74841   3
 -17 -17   0 1.70121 0.77765   3
 -20 -14   0 0.21697 0.57884   3
 -26  -8   0 0.60581 0.67033   3
 -16 -19   0 2.53321 0.69664   3
 -19 -16   0 1.97745 0.60023   3
 -22 -13   0 0.20668 0.49809   3
  -1   3  -1 482.309 37.6986   1
   3  -2  -1 547.376 28.8724   1
   2   1   1 242.402 21.0284   1
  -3   2   1 226.979 17.4300   1
   1  -3   1 242.424 26.0627   1
  -2   2  -1 315.232 21.3965   1
   2   0  -1 336.214 19.7531   1
   2  -2   1 308.052 21.2628   1
  -2   0   1 310.046 19.3749   1
   0   2   1 309.554 25.5933   1
  -2   0   1 305.803 10.3722   2
   0   2   1 341.066 26.9166   1
  -2   5  -1 887.536 64.9813   1
   5  -3  -1 903.735 44.7281   1
   3   2   1 689.600 50.5685   1
   2  -5   1 719.553 59.7178   1
  -5   3   1 740.139 38.3255   1
   1   2  -1 223.925 29.2909   1
  -1  -2   1 519.728 37.6787   1
  -1  -2   1 535.704 17.2517   2
  -2   3   1 553.689 37.9971   1
   4  -1  -1 253.299 19.1237   1
  -4   1   1 154.074 13.0313   1
   1   3   1 172.042 24.8943   1
   3  -4   1 163.720 22.9656   1
  -3   7  -1 478.291 56.4519   1
  -7   4   1 393.188 28.4848   1
  -7   4   1 408.411 12.8187   5
   4   3   1 392.195 15.5472   2
   4   3   1 421.612 47.3962   1
   4   3   1 404.229 46.7295   1
   0   4  -1 332.860 35.9907   1
   0  -4   1 341.426 38.3062   1
   4   0   1 351.875 24.9228   1
  -4   4   1 315.308 30.8133   1
  -4   4   1 338.029 32.0559   1
  -4   3  -1 151.232 16.3539   1
   3   1  -1 164.100 20.9074   1
  -4   3  -1 148.638 15.9833   1
  -1   4   1 256.111 8.47880   2
  -3  -1   1 215.478 24.0892   1
  -1   4   1 239.336 30.9340   1
  -1   4   1 256.106 30.2131   1
  -4   6  -1 1734.17 101.710   1
   6  -2  -1 1813.56 63.6435   1
   2   4   1 1275.28 40.6792   2
   2   4   1 1247.56 84.9724   1
  -6   2   1 1312.75 49.2591   1
  -4   9  -1 72.0544 32.1267   1
  -4   9  -1 46.0106 34.8680   1
  -4   9  -1 53.2855 2.78654   5
   5   4   1 20.7781 4.52818   2
  -9   5   1 19.1039 10.2793   1
  -9   5   1 26.3603 2.29625   5
   5   4   1 -23.923 19.7076   1
   5   4   1 65.1752 24.6547   1
  -1   6  -1 540.219 58.3166   1
  -6   5   1 901.447 24.4251   5
   1  -6   1 765.203 71.9774   1
   5   1   1 780.603 52.2566   1
   5   1   1 709.238 53.6354   1
  -6   5   1 771.516 52.5241   1
  -6   5   1 756.121 52.1955   1
   5   1   1 748.766 26.4655   2
   2   3  -1 756.493 56.7402   1
  -3   5   1 837.461 62.3883   1
  -3   5   1 857.868 63.1364   1
  -2  -3   1 912.640 63.5897   1
  -5   5  -1 1438.68 78.6763   1
  -5   5  -1 1446.19 78.1787   1
   5   0  -1 1435.77 66.9021   1
   0   5   1 1507.90 44.7265   2
   0   5   1 1484.94 95.4637   1
  -5   0   1 1363.16 66.9418   1
   0   5   1 1397.75 92.3286   1
  -5   8  -1 207.983 43.2429   1
  -5   8  -1 188.311 6.51124   5
  -5   8  -1 126.515 35.8023   1
  -8   3   1 133.563 5.13588   5
   3   5   1 138.436 7.96675   2
   3   5   1 140.186 35.2900   1
   3   5   1 132.134 33.7754   1
  -5  11  -1 33.4542 37.2233   1
  -5  11  -1 28.5615 29.9574   1
  -5  11  -1 27.9688 2.38792   5
 -11   6   1 65.8419 3.61217   5
   6   5   1 72.2641 37.0133   1
   6   5   1 23.5335 36.6836   1
  -2   8  -1 416.296 59.6463   1
  -8   6   1 744.956 55.3364   1
   6   2   1 662.574 60.4398   1
   6   2   1 787.336 28.6074   2
   6   2   1 798.443 62.3131   1
  -8   6   1 909.038 57.4429   1
  -8   6   1 947.826 25.4501   5
   1   5  -1 735.681 65.4281   1
   6  -1   1 622.899 29.8329   1
   6  -1   1 608.050 21.0851   2
   6  -1   1 605.926 30.2613   1
  -5   6   1 613.553 55.8753   1
  -5   6   1 592.639 53.7273   1
  -1  -5   1 562.931 57.8618   1
   4   2  -1 1315.68 77.0198   1
  -6   4  -1 1281.09 59.5938   1
  -6   4  -1 1324.52 60.1011   1
   6  -4   1 1818.28 53.7848   2
  -4  -2   1 1750.31 93.7835   1
  -2   6   1 1757.29 106.683   1
  -2   6   1 1693.31 128.988   1
  -6   7  -1 377.741 45.4330   1
  -6   7  -1 411.684 13.1844   5
  -6   7  -1 436.100 49.3854   1
   7  -1  -1 433.347 47.9917   1
  -7   1   1 646.214 38.7568   1
   1   6   1 658.878 66.6921   1
   1   6   1 641.223 67.1195   1
  -6  10  -1 635.962 74.5266   1
  -6  10  -1 647.983 19.3321   5
  -6  10  -1 478.947 69.5305   1
 -10   4   1 429.763 13.4543   5
   4   6   1 404.015 61.8667   1
   4   6   1 340.282 60.2903   1
  -6  13  -1 116.961 57.3236   1
  -6  13  -1 112.383 4.90120   5
  -6  13  -1 56.8981 51.0267   1
   7   6   1 4.94298 42.6712   1
  -3  10  -1 373.375 11.9280   5
  -3  10  -1 407.383 70.0422   1
  -3  10  -1 337.250 64.0401   1
 -10   7   1 152.500 27.5872   1
   7   3   1 142.242 32.3275   1
 -10   7   1 174.663 6.48679   5
   7   3   1 158.255 36.7914   1
   0   7  -1 385.212 53.8452   1
  -7   7   1 478.429 14.4379   5
   7   0   1 425.558 34.2338   1
   7   0   1 434.126 37.3747   1
  -7   7   1 440.495 49.7607   1
   7   0   1 430.466 17.3441   2
  -7   7   1 497.812 49.9440   1
   3   4  -1 441.354 50.6927   1
   7  -3   1 439.897 15.9313   2
  -4   7   1 465.144 53.1598   1
  -4   7   1 420.211 52.2880   1
  -7   6  -1 713.654 53.4619   1
  -7   6  -1 705.668 21.2864   5
  -7   6  -1 655.658 52.6985   1
   6   1  -1 666.293 51.1008   1
  -1   7   1 343.259 50.0960   1
  -6  -1   1 369.798 39.9845   1
  -1   7   1 468.273 58.0595   1
  -7   9  -1 221.364 8.12855   5
  -7   9  -1 262.751 46.6265   1
  -7   9  -1 317.100 49.9522   1
   2   7   1 157.676 43.8986   1
   2   7   1 168.535 43.5271   1
  -9   2   1 225.933 7.42683   5
  -7  12  -1 1552.87 47.5333   5
  -7  12  -1 1694.86 139.510   1
  -7  12  -1 1493.89 139.622   1
 -12   5   1 1480.75 45.8864   5
   5   7   1 1426.35 127.475   1
   5   7   1 1699.26 138.292   1
  -7  15  -1 218.943 8.28333   5
   7 -15   1 289.835 10.4424   5
 -15   8   1 294.392 10.7210   5
  -4  12  -1 258.298 65.7008   1
  -4  12  -1 201.109 7.29906   5
  -4  12  -1 222.834 58.5325   1
 -12   8   1 311.639 39.1194   1
 -12   8   1 328.734 11.5626   5
   4 -12   1 336.362 11.1329   5
 -12   8   1 368.871 35.9130   1
   8   4   1 327.846 56.1216   1
  -1   9  -1 523.811 73.8772   1
  -1   9  -1 444.655 74.0365   1
   8   1   1 665.018 54.4139   1
  -9   8   1 752.241 64.8938   1
   8   1   1 793.054 59.9978   1
  -9   8   1 736.677 65.5272   1
  -9   8   1 702.982 22.5704   5
   2   6  -1 743.073 113.041   1
  -2  -6   1 390.251 58.4969   1
  -6   8   1 427.761 53.1432   1
   8  -2   1 403.440 15.8837   2
  -8   5  -1 154.656 18.3896   1
   5   3  -1 87.5198 25.3951   1
  -8   5  -1 121.938 5.21089   5
  -8   5  -1 122.869 18.7328   1
  -3   8   1 221.113 44.3793   1
  -5  -3   1 173.703 34.7716   1
  -3   8   1 226.213 40.5784   1
  -8   8  -1 186.544 6.33487   5
  -8   8  -1 113.950 31.3915   1
  -8   8  -1 122.078 32.1489   1
   8   0  -1 139.727 24.0559   1
   0   8   1 132.896 43.2066   1
   0   8   1 106.350 36.4829   1
  -8  11  -1 251.760 9.04717   5
  -8  11  -1 256.183 59.0156   1
  -8  11  -1 290.123 60.9090   1
 -11   3   1 118.947 4.95348   5
   3   8   1 161.222 54.4429   1
   3   8   1 138.228 51.5845   1
  -8  14  -1 237.506 8.80082   5
  -8  14  -1 245.603 79.7985   1
 -14   6   1 321.482 11.5900   5
   6   8   1 471.263 87.0594   1
  -8  17  -1 118.529 5.52845   5
 -17   9   1 123.315 6.45703   5
   8 -17   1 111.781 5.56987   5
  -5  14  -1 40.1711 2.97947   5
  -5  14  -1 91.8549 57.5730   1
  -5  14  -1 -22.785 62.3903   1
   9   5   1 91.1471 50.9910   1
 -14   9   1 62.7874 4.22412   5
   5 -14   1 62.7425 3.67543   5
  -2  11  -1 1228.85 127.856   1
  -2  11  -1 985.516 169.927   1
  -2  11  -1 1129.12 34.0232   5
 -11   9   1 1419.34 93.8711   1
 -11   9   1 1558.15 117.354   1
   9   2   1 1399.29 93.7366   1
   9   2   1 1595.61 104.491   1
 -11   9   1 1317.80 43.8370   4
   2 -11   1 1415.74 42.7844   5
  -9   1  -1 677.919 21.1835   5
   1   8  -1 737.565 82.1409   1
   1   8  -1 699.501 79.1096   1
  -8   9   1 560.504 63.9282   1
   9  -1   1 497.029 32.5080   1
  -8   9   1 501.352 16.5825   5
   9  -1   1 528.108 30.1826   1
  -8   9   1 595.239 80.7249   1
   4   5  -1 25.5072 20.9287   1
  -9   4  -1 21.9588 2.28401   5
  -5   9   1 34.4159 23.9742   1
  -5   9   1 53.4767 3.19230   5
  -4  -5   1 43.9145 27.3569   1
  -9   7  -1 224.301 7.73230   5
   7   2  -1 155.824 32.5694   1
  -9   7  -1 210.359 33.0133   1
  -9   7  -1 231.728 33.5629   1
  -2   9   1 188.596 46.3635   1
  -2   9   1 186.963 45.2202   1
  -9  10  -1 189.024 45.8880   1
  10  -1  -1 246.156 27.0426   1
  -9  10  -1 148.087 39.9296   1
  -9  10  -1 197.104 7.47246   5
  10  -1  -1 197.513 27.8245   1
   1   9   1 240.974 58.3514   1
 -10   1   1 256.920 8.47055   5
   1   9   1 186.540 55.6638   1
  -9  13  -1 75.3799 4.25252   5
  -9  13  -1 30.2751 55.7962   1
 -13   4   1 135.884 5.67985   5
   4   9   1 98.2101 62.8097   1
  -9  16  -1 23.8599 2.63651   5
 -16   7   1 52.0610 3.91051   5
  -9  19  -1 157.173 6.90924   5
   9 -19   1 158.971 7.11782   5
 -19  10   1 170.218 7.64918   5
  -6  16  -1 371.092 12.5701   5
 -16  10   1 376.175 13.2980   5
   6 -16   1 368.065 12.6382   5
  -3  13  -1 -53.285 51.3415   1
  -3  13  -1 31.6338 51.6809   1
  -3  13  -1 23.2291 2.22069   5
   3 -13   1 19.2707 2.24505   5
 -13  10   1 18.5204 2.46766   5
 -13  10   1 9.59258 30.4160   1
   0  10  -1 78.4125 42.8643   1
 -10   0  -1 17.0669 1.78574   5
   0  10  -1 -10.883 41.4586   1
 -10  10   1 28.0587 33.0365   1
 -10  10   1 34.5862 25.1517   1
  10   0   1 -5.9900 15.4579   1
  10   0   1 21.2947 15.4265   1
 -10  10   1 18.5351 2.19385   5
   3   7  -1 142.010 41.3018   1
 -10   3  -1 182.518 6.46785   5
  -7  10   1 402.802 60.4690   1
  -7  10   1 366.181 12.2883   5
 -10   6  -1 414.132 13.5301   5
 -10   6  -1 422.473 23.7289   1
   6   4  -1 466.990 61.1847   1
 -10   6  -1 391.137 26.5635   1
  -4  10   1 658.899 82.5664   1
  -4  10   1 541.668 73.3538   1
 -10   9  -1 252.244 8.87151   5
 -10   9  -1 202.284 40.4440   1
   9   1  -1 236.172 44.9629   1
 -10   9  -1 225.262 42.4070   1
   9   1  -1 285.811 42.0852   1
  -1  10   1 171.529 53.1507   1
  -1  10   1 182.483 52.8695   1
 -10  12  -1 31.4448 36.4425   1
   2  10   1 -32.358 30.6766   1
 -12   2   1 -0.1893 1.18263   5
   2  10   1 -17.900 39.2194   1
 -10  15  -1 224.734 8.69937   5
 -15   5   1 187.092 7.47265   5
 -10  18  -1 76.2544 4.69512   5
  10 -18   1 135.547 6.43804   5
 -18   8   1 132.494 6.40266   5
 -10  21  -1 60.3120 4.39383   5
  10 -21   1 72.1509 4.81619   5
  -7  18  -1 56.3211 3.72418   5
   7 -18   1 56.2231 3.94426   5
 -18  11   1 68.9796 4.80259   5
  -4  15  -1 224.560 8.02053   5
  -4  15  -1 306.127 98.1522   1
 -15  11   1 307.326 11.2665   5
   4 -15   1 300.851 10.3285   5
 -11  -1  -1 139.896 5.59251   5
  -1  12  -1 132.177 4.84066   5
  -1  12  -1 73.6379 55.5183   1
  -1  12  -1 177.085 68.3104   1
 -12  11   1 153.224 6.51218   5
   1 -12   1 145.518 5.27860   5
 -12  11   1 142.889 6.95793   4
  11   1   1 163.673 34.8334   1
 -11   2  -1 1404.16 42.1657   5
   2   9  -1 1418.82 130.721   1
   2   9  -1 1364.51 127.854   1
  -9  11   1 1164.93 34.6706   5
  -9  11   1 1155.95 112.025   1
  -9  11   1 1001.12 101.074   1
   5   6  -1 12.6543 32.1207   1
 -11   5  -1 68.1089 3.57700   5
   5   6  -1 97.4956 37.3981   1
  -6  11   1 35.6123 31.4338   1
  -6  11   1 29.7727 2.54335   5
  -6  11   1 28.3058 33.2438   1
 -11   8  -1 115.491 5.21759   5
 -11   8  -1 136.537 26.6769   1
 -11   8  -1 125.485 5.75739   4
 -11   8  -1 142.175 28.6827   1
   8   3  -1 89.4314 36.4709   1
   8   3  -1 81.4286 33.0438   1
  -3  11   1 292.597 65.4240   1
  -3  11   1 169.285 53.8199   1
 -11  11  -1 32.7142 3.15416   5
 -11  11  -1 64.6659 40.9353   1
  11   0  -1 24.7102 21.1531   1
  11   0  -1 26.3960 23.5951   1
 -11   0   1 24.4980 2.14425   5
   0  11   1 113.508 57.0337   1
   0  11   1 -47.105 41.7571   1
 -11  14  -1 553.512 18.3562   5
 -11  14  -1 589.558 127.059   1
   3  11   1 604.424 121.696   1
 -14   3   1 619.349 19.7163   5
 -11  17  -1 255.237 9.79515   5
 -17   6   1 198.565 7.99905   5
 -11  20  -1 41.4133 3.95784   5
 -20   9   1 58.4507 4.51320   5
  11 -20   1 52.3559 4.37586   5
 -11  23  -1 2.11077 1.99992   5
  11 -23   1 -1.9622 2.08534   5
 -23  12   1 -0.4211 2.12094   5
  -8  20  -1 234.772 8.99869   5
   8 -20   1 189.969 7.82280   5
 -20  12   1 197.910 8.73758   5
  -5  17  -1 105.099 4.79230   5
   5 -17   1 113.408 5.11398   5
 -17  12   1 117.259 6.14587   5
  -2  14  -1 87.4795 3.77557   5
  -2  14  -1 239.479 85.6874   1
 -14  12   1 52.7623 4.09286   5
   2 -14   1 48.3943 2.78934   5
  12   2   1 9.55348 35.1336   1
 -14  12   1 69.6511 49.9525   1
 -14  12   1 39.5475 4.36076   4
 -12   1  -1 154.634 5.85975   5
   1  11  -1 199.092 70.4529   1
 -11  12   1 134.634 6.07965   5
 -11  12   1 177.277 55.5017   1
   4   8  -1 311.448 69.8431   1
   4   8  -1 259.676 63.3407   1
 -12   4  -1 329.837 10.9270   5
  -8  12   1 156.479 48.4737   1
  -8  12   1 188.329 7.15081   5
  -8  12   1 170.389 56.9078   1
   7   5  -1 1479.10 131.630   1
 -12   7  -1 1453.35 44.0498   5
   7   5  -1 1408.76 115.417   1
  -5  12   1 1551.74 46.3875   5
  -5  12   1 1444.79 135.385   1
  -5  12   1 1604.39 148.111   1
 -12  10  -1 0.16315 2.13516   4
 -12  10  -1 -40.348 24.6216   1
 -12  10  -1 0.57871 1.50848   5
   2 -12  -1 3.21422 1.14325   5
  -2  12   1 71.8274 51.3947   1
 -12  13  -1 31.4719 50.7475   1
 -12  13  -1 40.7238 3.63740   5
 -13   1   1 36.7269 2.80586   5
 -12  16  -1 27.2486 3.07168   5
 -16   4   1 65.0755 4.00555   5
 -12  19  -1 166.245 7.47716   5
  12 -19   1 168.191 7.76607   5
 -19   7   1 176.204 7.57297   5
 -12  22  -1 81.7117 5.33533   5
 -22  10   1 48.9148 4.52453   5
  12 -22   1 47.2104 4.46897   5
 -13 -12  -1 41.1813 2.18388   3
  25 -13  -1 48.0797 5.25522   5
 -25  13   1 44.4551 4.93989   5
 -22  13   1 29.8618 3.65449   5
 -19  13   1 126.922 6.79557   5
 -16  13   1 175.721 7.77524   5
   0  13  -1 324.835 92.5788   1
   0  13  -1 465.645 116.814   1
 -13   0  -1 450.747 14.0876   5
 -13  13   1 437.452 15.4577   5
 -13  13   1 634.878 107.579   1
   3  10  -1 -0.7986 46.5491   1
 -10  13   1 55.4544 48.1549   1
 -10  13   1 26.5998 3.13412   5
   6   7  -1 79.2712 48.7763   1
  -7  13   1 111.177 4.99285   5
  -7  13   1 4.88300 44.0972   1
  -7  13   1 205.410 98.9576   1
   4 -13  -1 154.222 5.80095   5
 -13   9  -1 143.712 6.35003   5
   9   4  -1 84.4174 43.6874   1
  -4  13   1 26.5771 50.9386   1
  -4  13   1 77.8148 3.80495   5
  -4  13   1 112.415 58.2068   1
 -13  12  -1 29.4092 42.3014   1
 -13  12  -1 35.3984 4.05998   4
  12   1  -1 37.8465 30.8674   1
 -13  12  -1 30.1103 3.39568   5
  -1  13   1 -47.352 63.2853   1
  -1  13   1 60.5897 63.2085   1
 -13  15  -1 28.2399 3.21069   5
 -15   2   1 8.11993 2.01286   5
 -13  18  -1 78.0156 5.02464   5
 -18   5   1 46.0864 3.76680   5
 -21   8   1 7.85989 2.32983   5
 -13  24  -1 -2.4401 2.04964   5
 -24  11   1 2.05508 2.20196   5
  13 -24   1 0.44221 2.10014   5
 -14 -13  -1 9.95049 1.17664   3
  27 -14  -1 8.89932 2.89440   5
 -27  14   1 10.5537 2.83283   5
 -24  14   1 25.6823 4.59990   5
 -21  14   1 91.0218 6.00333   5
 -18  14   1 27.4741 3.40430   5
 -15  14   1 210.197 8.83863   5
 -15  14   1 216.964 9.37020   4
 -14   2  -1 49.6427 3.16730   5
 -12  14   1 93.8974 5.17460   5
   5   9  -1 -47.082 49.7026   1
  -9  14   1 151.910 62.9740   1
   8   6  -1 330.010 73.2382   1
 -14   8  -1 326.974 11.5610   5
  -6  14   1 160.794 76.4879   1
  -6  14   1 242.627 8.66797   5
   3 -14  -1 632.235 19.4895   5
  11   3  -1 654.680 86.8297   1
 -14  11  -1 607.121 20.3558   5
  -3  14   1 805.897 119.207   1
  -3  14   1 534.114 17.1748   5
  -3  14   1 447.561 123.058   1
 -14  14  -1 42.0678 3.90299   5
 -14  14  -1 42.5326 4.42272   4
 -14  17  -1 24.2613 3.00571   5
 -17   3   1 27.1790 2.68649   5
 -14  20  -1 4.15899 2.22337   5
 -20   6   1 3.32861 1.91368   5
  14 -20   1 -2.0767 2.04394   5
 -14  23  -1 127.598 6.81743   5
 -23   9   1 99.1147 5.87454   5
  14 -23   1 99.6111 6.17381   5
 -12 -14  -1 12.4794 1.24768   3
  26 -12  -1 16.1934 2.97590   5
 -26  12   1 16.2692 3.06055   5
 -15 -14  -1 1.47311 0.97786   3
  26 -15  -1 7.23916 3.07303   5
 -15 -11  -1 9.48772 1.14342   3
 -26  15   1 9.81307 2.82550   5
 -23  15   1 45.3411 4.86259   5
 -20  15   1 59.8986 5.21262   5
 -17  15   1 73.6969 5.14963   5
 -14  15   1 168.939 7.53616   5
 -15   4  -1 301.661 10.5835   5
 -11  15   1 225.756 8.85610   5
 -15   7  -1 291.717 10.6009   5
  -8  15   1 218.376 8.31495   5
 -15  10  -1 194.407 7.89824   5
   5 -15  -1 186.404 7.25759   5
  -5  15   1 221.166 8.01776   5
  -5  15   1 230.067 95.8446   1
  13   2  -1 -12.428 40.0642   1
 -15  13  -1 29.5694 49.5842   1
 -15  13  -1 5.80749 2.17765   5
 -15  13  -1 10.2327 2.91110   4
  -2  15   1 6.38738 111.128   1
 -15  16  -1 229.422 9.94750   4
 -15  16  -1 225.419 9.34540   5
 -15  19  -1 85.2077 5.43760   5
 -15  22  -1 19.0177 3.11292   5
  15 -22   1 4.90777 2.57839   5
 -15  25  -1 5.39874 2.61028   5
 -10 -15  -1 4.18445 1.00580   3
  15 -25   1 3.17276 2.40513   5
 -13 -15  -1 21.4393 1.82621   3
 -15  31  -1 1.29239 2.43093   4
 -16 -15  -1 2.47606 0.91564   3
 -16 -12  -1 7.97105 1.13004   3
  25 -16  -1 15.1791 3.45922   5
 -16  -9  -1 18.9005 1.68675   3
 -25  16   1 15.6370 3.27906   5
 -22  16   1 20.7468 3.37111   5
 -19  16   1 45.8754 4.74927   5
 -16  16   1 75.9986 5.81029   4
 -16  16   1 82.4879 5.32410   5
 -16   3  -1 185.842 7.19649   5
 -13  16   1 162.909 7.30337   5
 -16   6  -1 375.521 13.0031   5
 -10  16   1 376.374 13.1644   5
   7 -16  -1 51.5473 3.72614   5
 -16   9  -1 51.7377 3.99890   5
  -7  16   1 20.4905 2.39367   5
 -16  12  -1 70.2325 4.79915   5
   4 -16  -1 69.4008 3.72984   5
  -4  16   1 23.7827 2.45079   5
 -16  15  -1 258.884 10.7523   4
 -16  15  -1 246.662 10.0874   5
 -16  18  -1 9.40512 3.53047   4
 -16  18  -1 11.9850 2.75219   5
 -16  21  -1 39.8608 4.52615   5
  16 -21   1 33.2347 3.91039   5
 -16  24  -1 37.8138 4.19487   5
  16 -24   1 36.8043 4.44920   5
 -11 -16  -1 19.8611 1.78746   3
 -14 -16  -1 1.44331 0.91152   3
 -16  30  -1 1.60336 2.69391   4
 -17 -16  -1 1.80296 0.93600   3
 -17 -13  -1 7.66341 1.10790   3
  27 -17  -1 5.53668 3.08087   5
 -17 -10  -1 3.64159 0.98364   3
 -27  17   1 3.84789 2.56381   5
 -17  -7  -1 33.3225 1.94921   3
 -24  17   1 27.2537 3.72637   5
 -21  17   1 16.0443 3.15977   5
 -15  17   1 89.4608 5.57330   5
 -17   5  -1 113.215 5.46718   5
 -12  17   1 103.495 5.59206   5
 -17   8  -1 123.806 6.05570   5
  -9  17   1 126.297 5.91530   5
 -17  11  -1 203.409 8.48767   5
   6 -17  -1 197.916 7.71393   5
  -6  17   1 256.787 9.27058   5
 -17  14  -1 22.9090 3.05526   5
 -17  17  -1 81.6183 6.25587   4
 -17  17  -1 97.7636 5.82519   5
 -17  20  -1 41.6740 5.40386   4
 -17  20  -1 28.3541 3.64173   5
  17 -20   1 12.0643 2.95837   5
 -17  23  -1 18.9836 4.30396   4
 -17  23  -1 19.7153 3.32939   5
  17 -23   1 22.5378 3.51357   5
  -9 -17  -1 26.5609 1.91025   3
 -17  26  -1 32.3032 3.75493   5
 -17  26  -1 28.8327 4.41249   4
  17 -26   1 24.2017 3.50200   5
 -12 -17  -1 0.21378 0.91526   3
 -17  29  -1 4.81569 2.96116   4
 -15 -17  -1 4.79319 0.99987   3
 -18 -17  -1 0.98567 0.63842   3
 -18 -14  -1 5.49206 0.93823   3
 -18 -11  -1 24.9829 1.77786   3
 -18  -8  -1 0.67149 0.93149   3
  26 -18  -1 4.96349 4.64519   5
 -26  18   1 -0.3635 3.15028   5
 -18  -5  -1 4.10557 0.95649   3
 -23  18   1 0.88561 2.56491   5
 -20  18   1 14.8226 3.03090   5
 -17  18   1 124.199 7.43661   4
 -18   4  -1 25.4635 3.08345   5
 -14  18   1 39.6706 4.01105   5
 -18   7  -1 60.5131 4.18994   5
 -11  18   1 58.4776 4.31802   5
 -18  10  -1 129.257 6.53103   5
   8 -18  -1 134.874 6.16166   5
  -8  18   1 72.6745 4.27611   5
 -18  13  -1 48.3641 4.41693   5
 -18  16  -1 12.0881 2.80672   5
 -18  19  -1 23.9418 3.43350   5
 -18  19  -1 28.5541 4.50358   4
 -18  22  -1 66.8696 5.53501   5
 -18  22  -1 68.5614 6.30136   4
  18 -22   1 55.0935 5.45896   5
 -18  25  -1 16.2784 4.03095   4
 -18  25  -1 15.7260 3.25037   5
 -25   7   1 15.2853 1.19473   3
  18 -25   1 19.3071 3.48117   5
 -18  28  -1 8.27261 3.40519   4
 -10 -18  -1 5.80405 1.06622   3
 -13 -18  -1 6.89724 1.06240   3
 -16 -18  -1 4.35934 0.85667   3
 -19 -15  -1 2.49463 0.71209   3
 -19 -12  -1 3.76997 0.96577   3
 -19  -9  -1 9.57901 1.13622   3
  25 -19  -1 11.0445 3.40619   5
 -19  -6  -1 13.9511 1.25876   3
 -25  19   1 4.36352 2.74916   5
 -19  19   1 8.18674 2.76257   5
 -16  19   1 36.0639 4.95455   4
 -19   6  -1 131.792 6.20541   5
 -13  19   1 144.432 6.98348   5
  10 -19  -1 154.495 7.10664   5
 -19   9  -1 162.530 7.30149   5
 -10  19   1 167.217 7.30253   5
   7 -19  -1 173.829 7.21754   5
 -19  12  -1 180.508 8.09581   5
  -7  19   1 165.268 6.82111   5
 -19  15  -1 93.6378 5.92570   5
 -19  18  -1 14.5182 2.98078   5
 -19  21  -1 9.17710 2.93760   5
  19 -21   1 22.0367 3.61252   5
 -19  24  -1 66.7936 6.31896   4
 -19  24  -1 60.0970 5.52079   5
  19 -24   1 53.1404 5.41755   5
 -24   5   1 54.9921 2.53955   3
 -19  27  -1 24.3688 6.23843   4
 -11 -19  -1 0.13720 0.95448   3
 -14 -19  -1 1.70017 0.86929   3
 -20 -13  -1 1.24686 1.15895   3
 -20 -10  -1 0.25798 0.88869   3
 -20  -7  -1 3.79923 0.99806   3
  24 -20  -1 29.0781 4.12575   5
 -20  -4  -1 35.7235 1.96010   3
 -24  20   1 34.8065 4.30323   5
 -21  20   1 0.77175 2.59595   5
 -18  20   1 2.81791 2.46659   5
 -18  20   1 4.59404 3.32324   4
 -15  20   1 27.5678 3.46505   5
  12 -20  -1 187.240 8.31847   5
 -20   8  -1 193.098 8.16063   5
 -12  20   1 234.973 9.50633   5
   9 -20  -1 54.3191 4.28489   5
 -20  11  -1 61.4757 4.83282   5
  -9  20   1 39.4004 3.67168   5
 -20  14  -1 -0.3533 2.43639   5
 -20  17  -1 10.1103 2.77855   5
 -20  20  -1 130.796 7.41828   5
  20 -20   1 131.537 7.55273   5
 -20  23  -1 4.17868 2.70148   5
  20 -23   1 12.4289 3.23257   5
 -23   3   1 9.62296 1.07593   3
 -20  26  -1 3.34029 2.73165   5
  20 -26   1 0.82419 2.82350   5
 -26   6   1 1.59747 0.80292   3
 -12 -20  -1 8.73921 1.05530   3
 -21 -11  -1 -0.0916 0.69646   3
 -21  -8  -1 12.9034 1.17935   3
 -21  -5  -1 44.4495 2.19542   3
  26 -21  -1 43.0604 5.34076   5
 -26  21   1 24.8416 4.08949   5
 -21  -2  -1 41.0679 2.12475   3
  23 -21  -1 43.7792 4.68419   5
 -23  21   1 50.4179 5.36016   5
  20 -21  -1 1.78766 2.73000   5
 -20  21   1 1.02958 2.69072   5
  17 -21  -1 16.3928 3.19833   5
 -17  21   1 22.0447 3.48286   5
 -17  21   1 25.9007 4.20077   4
 -21   7  -1 78.6742 4.92515   5
  14 -21  -1 86.2474 5.67037   5
 -14  21   1 75.2517 5.25147   5
  11 -21  -1 53.6801 4.56514   5
 -21  10  -1 65.4127 4.81293   5
 -11  21   1 71.0232 4.79640   5
 -21  13  -1 9.50779 2.67613   5
 -21  16  -1 29.3832 3.73681   5
 -21  19  -1 18.3028 3.39767   5
 -21  22  -1 2.05973 2.65439   5
 -22   1   1 2.28882 0.87528   3
  21 -22   1 4.29007 2.92463   5
 -21  25  -1 7.77696 3.13935   5
  21 -25   1 10.9183 3.44502   5
 -25   4   1 8.77598 1.01628   3
 -28   7   1 10.5533 1.00434   3
 -22 -12  -1 0.48956 0.45082   3
 -22  -9  -1 5.02435 0.86207   3
 -22  -6  -1 4.69311 0.96506   3
  25 -22  -1 26.0618 4.11872   5
 -22  -3  -1 28.7744 1.83760   3
 -25  22   1 23.1817 3.52051   5
  22 -22  -1 7.83407 3.14901   5
 -22   0  -1 5.17933 0.99071   3
 -22  22   1 8.33113 3.02033   5
  19 -22  -1 50.8703 5.45465   5
 -19  22   1 60.2091 7.93116   5
  16 -22  -1 19.5359 3.37154   5
 -16  22   1 28.2842 3.57615   5
 -22   9  -1 31.6445 3.44667   5
  13 -22  -1 24.3959 3.29469   5
 -13  22   1 46.4684 4.48622   5
 -22  12  -1 57.8513 5.02716   5
  10 -22  -1 58.9461 4.40291   5
 -10  22   1 73.1949 4.83361   5
 -22  15  -1 5.44955 2.61324   5
 -22  18  -1 58.4776 5.38870   5
 -22  21  -1 2.19414 2.63944   5
 -21  -1   1 1.73411 0.86832   3
  22 -21   1 1.24887 2.74003   5
 -22  24  -1 48.8503 7.15861   5
 -24   2   1 21.8620 1.61879   3
  22 -24   1 21.8105 5.77209   5
 -27   5   1 0.69208 0.78995   3
 -23 -10  -1 1.20870 0.50433   3
 -23  -7  -1 0.89435 0.80042   3
 -23  -4  -1 9.01402 1.05718   3
  24 -23  -1 3.25821 3.06356   5
 -23  -1  -1 5.30520 0.99168   3
 -24  23   1 5.92279 2.80948   5
  21 -23  -1 49.8736 5.54219   5
 -23   2  -1 45.3519 2.17880   3
 -21  23   1 42.2854 5.03236   5
  18 -23  -1 4.28215 2.74993   5
 -18  23   1 5.21468 3.71351   4
 -18  23   1 5.44038 2.81133   5
  15 -23  -1 41.5565 4.21139   5
 -15  23   1 49.2969 4.91326   5
 -23  11  -1 2.31581 2.22546   5
  12 -23  -1 -4.0637 2.04479   5
 -12  23   1 2.31999 2.07374   5
 -23  14  -1 114.333 6.77715   5
 -23  17  -1 24.6303 6.03759   5
 -23  20  -1 9.25042 3.00755   5
 -20  -3   1 8.76351 1.23787   3
  23 -20   1 10.4499 3.32634   5
 -23  23  -1 2.26112 3.03440   5
 -23   0   1 1.42492 0.88932   3
  23 -23   1 3.19458 3.50924   5
 -26   3   1 22.6041 1.59502   3
 -29   6   1 6.46894 0.86134   3
 -24  -8  -1 0.69935 0.52450   3
 -24  -5  -1 1.06963 0.82259   3
 -24  -2  -1 4.14291 0.91726   3
 -24   1  -1 7.23737 1.00634   3
  23 -24  -1 2.85963 3.10010   5
 -23  24   1 4.28942 2.83787   5
  20 -24  -1 28.3191 4.12600   5
 -24   4  -1 30.1309 1.76749   3
 -20  24   1 48.8117 5.38284   5
  17 -24  -1 24.6664 3.57837   5
 -17  24   1 29.8389 3.83172   5
 -17  24   1 39.9662 5.43804   4
 -24  10  -1 14.3999 2.84339   5
  14 -24  -1 21.6745 3.28003   5
 -14  24   1 24.3760 3.20037   5
  24 -10   1 17.4076 3.06901   5
 -24  13  -1 0.62181 2.36504   5
  24 -13   1 0.61408 2.54119   5
 -24  16  -1 41.5639 4.42085   5
 -16  -8   1 31.5109 1.91651   3
  24 -16   1 34.0786 4.21823   5
 -24  19  -1 65.6325 5.80174   5
 -19  -5   1 53.5040 2.42193   3
  24 -19   1 52.0958 5.80639   5
 -24  22  -1 24.0138 6.03692   5
 -22  -2   1 47.2167 2.22666   3
  24 -22   1 44.7749 7.48574   5
 -25   1   1 1.85674 0.87870   3
 -31   7   1 6.62903 0.83623   3
 -25  -9  -1 0.29714 0.46578   3
 -25  -6  -1 0.73576 0.61113   3
 -25  -3  -1 1.41471 1.30815   3
 -25   0  -1 51.7078 2.26517   3
  22 -25  -1 18.0163 3.70695   5
 -25   3  -1 22.7312 1.65505   3
 -22  25   1 22.1730 3.65316   5
 -25   6  -1 7.82558 0.97285   3
  19 -25  -1 6.83231 3.13736   5
 -19  25   1 17.3592 3.41446   5
 -19  25   1 18.2680 3.99279   4
  16 -25  -1 7.37763 2.91227   5
 -16  25   1 15.3246 2.99365   5
  -9 -16   1 20.3864 1.64787   3
 -25  12  -1 41.7819 4.58298   5
  25 -12   1 43.9712 5.03762   5
 -12 -13   1 39.0800 2.13092   3
 -25  15  -1 11.5218 3.01635   5
  25 -15   1 3.95202 2.91215   5
 -25  18  -1 13.0611 3.26124   5
  25 -18   1 17.0359 3.59341   5
 -18  -7   1 13.9124 1.24807   3
 -25  21  -1 8.41148 3.04421   5
 -21  -4   1 4.93604 0.98482   3
  25 -21   1 4.36330 3.26596   5
 -24  -1   1 1.79626 0.90798   3
 -27   2   1 0.84390 0.78104   3
 -30   5   1 5.67517 0.83227   3
 -26  -7  -1 0.59628 0.33644   3
 -26  -4  -1 1.39857 0.64282   3
 -26  -1  -1 3.04999 1.57732   3
 -26   2  -1 3.86581 0.90630   3
  21 -26  -1 24.5052 5.62385   5
 -21  26   1 46.8750 5.69726   5
  18 -26  -1 0.16857 2.81509   5
 -18  26   1 4.47043 2.65263   5
 -18  26   1 1.55519 3.13581   4
  15 -26  -1 4.55209 2.56329   5
 -15  26   1 8.23591 2.86022   5
 -11 -15   1 10.7936 1.16972   3
 -26  14  -1 12.0706 2.96633   5
 -14 -12   1 12.0439 1.19167   3
  26 -14   1 11.1184 3.29510   5
 -26  17  -1 18.3987 3.40413   5
  26 -17   1 27.4829 4.04645   5
 -17  -9   1 23.0522 1.79057   3
 -26  20  -1 -1.7551 2.35312   5
 -20  -6   1 2.19354 0.95728   3
  26 -20   1 3.23186 3.05811   5
 -23  -3   1 20.4807 1.63133   3
 -26   0   1 1.43698 0.81770   3
 -29   3   1 1.24435 0.75180   3
 -32   6   1 2.10747 0.64938   3
 -27  -5  -1 0.64478 0.37099   3
 -27  -2  -1 0.87007 0.68150   3
 -27   1  -1 5.54655 1.07234   3
 -27   4  -1 7.54780 0.96280   3
 -27   7  -1 5.11591 0.88371   3
  17 -27  -1 6.21121 2.73469   5
 -17  27   1 6.33146 2.66422   5
 -17  27   1 3.82550 3.25921   4
 -10 -17   1 2.97570 1.01179   3
 -13 -14   1 10.6707 1.18955   3
 -27  16  -1 25.9813 3.57894   5
 -16 -11   1 18.5104 1.68470   3
  27 -16   1 18.2131 3.46240   5
 -19  -8   1 20.0993 1.88221   3
 -22  -5   1 2.61014 0.89194   3
 -25  -2   1 -0.1923 0.79382   3
 -28   1   1 9.54282 0.93410   3
 -31   4   1 1.44102 0.63704   3
 -28  -3  -1 0.07477 0.41424   3
 -28   0  -1 0.62949 0.71112   3
 -28   3  -1 2.10306 0.80509   3
 -28   6  -1 7.64176 0.91500   3
 -12 -16   1 9.35034 1.18379   3
 -16  28   1 12.7660 3.47242   4
 -15 -13   1 20.3856 1.74378   3
 -18 -10   1 5.48518 1.02574   3
 -21  -7   1 8.25092 1.06405   3
 -24  -4   1 5.33794 0.91480   3
 -27  -1   1 10.5126 0.95509   3
 -30   2   1 1.93714 0.65629   3
 -29  -1  -1 3.83220 0.54317   3
 -29   2  -1 1.61109 0.73114   3
 -29   5  -1 1.15636 0.75839   3
 -18  29   1 23.5207 3.85034   4
 -11 -18   1 24.6203 1.75683   3
 -14 -15   1 0.90987 0.97474   3
 -15  29   1 -1.6427 2.60583   4
 -17 -12   1 0.44763 0.96409   3
 -20  -9   1 -0.4089 0.87243   3
 -23  -6   1 6.83146 1.00682   3
 -26  -3   1 2.98312 0.77451   3
 -29   0   1 -0.1417 0.55806   3
 -32   3   1 2.04266 0.51099   3
 -30   1  -1 5.98404 0.62942   3
 -30   4  -1 2.45709 1.06760   3
 -30   7  -1 0.26012 0.73447   3
 -17  30   1 7.46846 2.95241   4
 -13 -17   1 7.61782 1.10512   3
 -16 -14   1 -0.6955 0.91020   3
 -19 -11   1 -0.1300 0.89695   3
 -22  -8   1 4.14828 0.91051   3
 -25  -5   1 3.72327 0.75419   3
 -28  -2   1 1.37392 0.54489   3
 -31   1   1 0.58735 0.41446   3
 -31   3  -1 1.03631 0.58874   3
 -31   6  -1 1.16645 0.66586   3
 -12 -19   1 4.53890 1.02084   3
 -15 -16   1 2.15851 0.90983   3
 -16  31   1 2.67591 2.43222   4
 -13  31   1 4.44342 2.94568   4
 -18 -13   1 6.96582 1.04141   3
 -21 -10   1 3.50974 0.87446   3
 -24  -7   1 4.30131 0.74601   3
 -27  -4   1 0.42047 0.47661   3
 -30  -1   1 1.14874 0.44717   3
 -32   5  -1 1.32079 0.59808   3
 -14 -18   1 6.49642 1.03132   3
 -17 -15   1 5.14079 0.93690   3
 -20 -12   1 6.25580 0.89223   3
 -23  -9   1 1.02331 0.61514   3
 -26  -6   1 1.06240 0.44122   3
 -13 -20   1 4.53079 0.89098   3
 -16 -17   1 3.75724 0.93182   3
 -22 -11   1 -0.1319 0.53529   3
 -25  -8   1 0.89885 0.37101   3
 -28  -5   1 0.71887 0.46496   3
 -15 -19   1 2.76372 1.24935   3
 -18 -16   1 2.56510 0.77779   3
 -21 -13   1 0.21619 0.51665   3
 -24 -10   1 0.16278 0.33987   3
 -17 -18   1 2.31035 0.75973   3
 -20 -15   1 2.49918 0.66605   3
 -23 -12   1 0.15780 0.31909   3
   2  -2  -2 550.645 32.7929   1
  -2   0  -2 564.783 27.2172   1
   0   2  -2 551.460 37.1882   1
   0  -2   2 508.423 35.6140   1
  -2   2   2 527.575 31.5719   1
   2   0   2 541.200 25.7433   1
   3  -1  -2 3315.03 116.906   1
   1   2   2 3364.66 130.492   1
  -3   1   2 3448.86 115.411   1
   2  -3   2 3279.38 128.731   1
  -3   1   2 3389.60 98.8499   2
   1   2   2 3088.55 132.483   1
   4  -3  -2 231.785 23.7802   1
  -1   4  -2 240.723 31.1185   1
  -4   3   2 155.569 5.85688   2
   3   1   2 168.407 20.3588   1
  -4   3   2 140.855 17.6927   1
   3   1   2 165.539 18.9634   1
  -3   2  -2 3392.72 112.853   1
   1  -3  -2 3305.47 136.205   1
   2   1  -2 3426.47 126.987   1
   3  -2   2 3242.94 111.147   1
  -2  -1   2 3368.27 126.307   1
  -2  -1   2 3393.16 99.3864   2
  -1   3   2 3300.82 134.299   1
   5  -2  -2 2706.69 96.2472   1
  -3   5  -2 2648.04 125.536   1
   3  -5   2 2761.81 129.930   1
   2   3   2 2631.52 126.127   1
  -5   2   2 2906.60 100.528   1
   2   3   2 2585.13 124.868   1
   6  -4  -2 588.462 40.5848   1
  -2   6  -2 522.105 57.5203   1
   4   2   2 680.125 53.4796   1
   2  -6   2 755.724 67.1573   1
   4   2   2 676.456 52.8357   1
  -6   4   2 720.905 45.0873   1
   3  -4  -2 152.624 23.3665   1
   1   3  -2 174.975 27.0202   1
  -1  -3   2 272.627 32.4391   1
  -3   4   2 242.436 27.9348   1
  -1  -3   2 261.658 9.67029   2
  -4   4  -2 33.7690 12.4165   1
   4   0  -2 44.1771 11.3146   1
   0   4   2 31.5461 16.3809   1
   0   4   2 23.0187 22.3221   1
   4  -4   2 27.8819 10.6817   1
  -4   0   2 37.2094 10.7161   1
   7  -3  -2 1767.22 69.7257   1
  -4   7  -2 1761.41 110.092   1
  -7   3   2 758.859 44.6545   1
   3   4   2 778.944 67.6512   1
   3   4   2 788.670 68.4842   1
   3   4   2 788.342 26.6626   2
  -3   8  -2 78.4934 3.87138   5
  -3   8  -2 83.9280 30.1172   1
   5   3   2 250.571 11.5852   2
   5   3   2 240.549 35.8336   1
  -8   5   2 245.965 27.7989   1
   5   3   2 264.150 42.3904   1
  -8   5   2 248.059 29.2533   1
   0   5  -2 559.699 56.9051   1
   5   0   2 580.795 36.3661   1
   0  -5   2 564.540 57.7266   1
  -5   5   2 572.919 48.3643   1
   5   0   2 585.494 36.9332   1
  -5   3  -2 2777.76 96.5245   1
   3   2  -2 2740.60 122.897   1
  -5   3  -2 2782.27 95.9827   1
  -3  -2   2 2731.15 122.550   1
  -2   5   2 2742.56 133.900   1
  -2   5   2 2623.14 130.109   1
  -5   6  -2 523.162 50.2230   1
   6  -1  -2 614.310 39.0501   1
  -6   1   2 147.513 19.9694   1
   1   5   2 149.278 7.35783   2
   1   5   2 127.122 30.3446   1
   1   5   2 136.049 41.5523   1
  -5   9  -2 277.087 48.7846   1
  -5   9  -2 248.669 8.66259   5
  -5   9  -2 309.111 51.4637   1
  -9   4   2 187.041 13.7317   1
   4   5   2 120.585 36.2647   1
   4   5   2 185.807 43.0033   1
  -9   4   2 178.637 6.75876   5
  -9   4   2 214.980 14.6366   1
   4   5   2 191.949 10.0736   2
  -4  10  -2 -8.4380 29.3745   1
  -4  10  -2 21.8035 25.2711   1
  -4  10  -2 0.91141 1.03349   5
   6   4   2 81.5882 30.5825   1
 -10   6   2 52.2602 3.10197   5
 -10   6   2 60.9451 15.3750   1
 -10   6   2 38.5649 18.3305   1
   6   4   2 38.6696 5.56173   2
   6   4   2 35.3567 24.6992   1
  -1   7  -2 173.214 41.0712   1
   6   1   2 478.628 42.4976   1
  -7   6   2 508.489 46.8706   1
   6   1   2 479.715 18.9151   2
   1  -7   2 511.747 61.7253   1
  -7   6   2 486.831 16.0077   5
  -7   6   2 606.264 50.2999   1
   6   1   2 577.280 46.4386   1
   2   4  -2 673.489 60.5685   1
  -4   6   2 553.032 54.1054   1
  -4   6   2 621.021 56.5709   1
  -2  -4   2 542.467 55.3024   1
  -6   5  -2 122.872 4.87526   5
  -6   5  -2 175.553 24.4746   1
  -6   5  -2 129.456 22.3118   1
   5   1  -2 141.298 25.3114   1
  -5  -1   2 552.988 47.6790   1
  -1   6   2 552.292 59.2446   1
  -1   6   2 537.241 17.8462   2
  -1   6   2 478.247 55.1403   1
   8  -2  -2 500.071 31.5194   1
  -6   8  -2 573.655 61.0622   1
  -6   8  -2 561.017 60.4657   1
  -6   8  -2 560.644 17.0952   5
  -8   2   2 880.752 25.8003   5
   2   6   2 803.621 81.5103   1
   2   6   2 832.767 28.8222   2
  -8   2   2 856.396 41.7837   1
   2   6   2 798.100 79.7933   1
  -6  11  -2 359.197 11.6139   5
  -6  11  -2 396.215 64.8827   1
  -6  11  -2 251.916 57.2092   1
   5   6   2 386.219 67.8351   1
   5   6   2 526.690 71.1556   1
 -11   5   2 406.208 13.6861   5
  -5  12  -2 13.3766 39.4029   1
  -5  12  -2 -25.622 37.3373   1
   7   5   2 41.3758 34.9165   1
   7   5   2 51.3462 28.5382   1
 -12   7   2 29.6408 10.1398   1
 -12   7   2 32.7985 2.99878   5
 -12   7   2 32.3977 8.65946   1
  -2   9  -2 127.388 4.88350   5
  -2   9  -2 149.058 44.3215   1
   2  -9   2 373.204 13.3536   5
  -9   7   2 443.009 45.8529   1
   7   2   2 432.810 47.6890   1
  -9   7   2 490.402 48.6116   1
   7   2   2 429.908 48.0843   1
  -9   7   2 393.746 13.5897   5
   7   2   2 453.311 17.7719   2
   1   6  -2 536.373 60.2288   1
  -1  -6   2 147.799 39.4410   1
   7  -1   2 180.312 14.8484   1
   7  -1   2 176.016 8.92583   2
  -6   7   2 204.651 35.7654   1
   7  -1   2 180.929 15.5207   1
  -6   7   2 165.090 6.29118   5
  -6   7   2 207.835 35.9335   1
  -7   4  -2 835.412 35.7188   1
   4   3  -2 787.020 66.5350   1
  -7   4  -2 821.596 24.9333   5
  -7   4  -2 818.262 35.9716   1
  -3   7   2 1691.11 112.398   1
  -4  -3   2 1778.85 105.096   1
  -3   7   2 1732.62 114.518   1
  -7   7  -2 6.42559 1.29918   5
  -7   7  -2 -5.1981 15.1280   1
   7   0  -2 3.85814 11.0549   1
   0   7   2 39.4679 24.0907   1
   0   7   2 -0.3740 19.2675   1
  -7   0   2 3.14150 10.4437   1
  -7  10  -2 745.190 80.7326   1
  -7  10  -2 749.526 23.2876   5
 -10   3   2 666.962 20.5839   5
   3   7   2 687.437 80.3032   1
   3   7   2 597.725 80.2225   1
  -7  13  -2 341.708 104.870   1
  -7  13  -2 510.847 95.4527   1
   6   7   2 311.438 64.5427   1
 -13   6   2 355.205 12.1058   5
  -6  14  -2 156.685 54.8397   1
 -14   8   2 116.703 5.63554   5
   8   6   2 68.4976 55.8440   1
  -3  11  -2 214.870 7.24528   5
  -3  11  -2 201.569 57.9140   1
  -3  11  -2 162.371 47.3658   1
 -11   8   2 152.144 6.25237   5
   3 -11   2 154.120 5.69568   5
 -11   8   2 177.779 33.9762   1
   8   3   2 182.805 40.7651   1
   8   3   2 109.432 34.9362   1
 -11   8   2 158.692 32.7984   1
   0   8  -2 75.2341 27.8036   1
  -8   8   2 61.1029 25.5305   1
  -8   8   2 93.1269 4.10584   5
   8   0   2 85.3818 6.83492   2
   8   0   2 71.0493 17.1014   1
   8   0   2 110.179 20.1342   1
  -8   8   2 74.3708 27.0123   1
   0  -8   2 114.031 39.6446   1
  -8   3  -2 208.161 7.15251   5
   3   5  -2 230.124 40.8536   1
  -3  -5   2 77.9068 29.5049   1
   8  -3   2 125.249 7.07317   2
  -5   8   2 114.714 32.9843   1
  -5   8   2 124.474 34.6845   1
   6   2  -2 835.569 65.9672   1
  -8   6  -2 852.228 26.4846   5
  -8   6  -2 900.656 56.5971   1
  -8   6  -2 875.445 55.1858   1
  -2   8   2 593.099 69.3742   1
  -6  -2   2 554.338 52.9295   1
  -2   8   2 486.589 65.0629   1
   8  -6   2 533.312 18.1107   2
  -8   9  -2 167.734 6.41505   5
  -8   9  -2 193.318 38.5106   1
  -8   9  -2 151.043 36.9795   1
   9  -1  -2 182.182 27.3347   1
   1   8   2 101.658 37.1306   1
   1   8   2 113.974 37.1514   1
  -9   1   2 107.476 4.29706   5
  -8  12  -2 50.8738 3.54672   5
  -8  12  -2 41.4318 43.5838   1
 -12   4   2 71.9063 3.87874   5
   4   8   2 118.144 51.4236   1
   4   8   2 120.109 45.7420   1
  -8  15  -2 822.248 25.9023   5
 -15   7   2 712.508 22.9409   5
  -7  16  -2 53.8817 3.62405   5
 -16   9   2 71.8941 4.58926   5
   7 -16   2 65.2226 4.10164   5
  -4  13  -2 96.1756 66.0467   1
  -4  13  -2 98.9895 63.6328   1
 -13   9   2 82.5319 4.64527   5
   4 -13   2 79.4140 3.93621   5
 -13   9   2 61.9982 23.5745   1
   9   4   2 114.316 45.0337   1
  -1  10  -2 368.191 86.0126   1
  -1  10  -2 419.485 66.1764   1
 -10   9   2 269.624 48.7624   1
   9   1   2 164.705 47.6531   1
 -10   9   2 202.310 43.9052   1
   9   1   2 146.937 31.9735   1
 -10   9   2 231.070 8.04736   5
  -9   2  -2 392.117 12.6561   5
   2   7  -2 436.662 64.8359   1
  -7   9   2 242.547 43.8676   1
  -7   9   2 139.705 38.1029   1
   9  -2   2 171.874 9.15905   2
  -2  -7   2 189.836 48.3605   1
  -7   9   2 134.358 5.84932   5
  -9   5  -2 171.661 6.37197   5
   5   4  -2 208.230 41.0490   1
  -4   9   2 240.890 8.47604   5
   9  -5   2 253.340 10.7723   2
  -4   9   2 363.587 57.9778   1
  -4   9   2 253.271 51.6174   1
  -5  -4   2 274.774 46.9877   1
  -9   8  -2 86.6463 26.7186   1
  -9   8  -2 105.802 4.57663   5
   8   1  -2 118.893 24.6269   1
  -9   8  -2 105.800 26.2814   1
  -8  -1   2 182.593 33.8626   1
  -1   9   2 145.295 44.2030   1
  -1   9   2 150.850 45.9525   1
  -9  11  -2 208.323 55.2422   1
  -9  11  -2 244.739 8.85445   5
   2   9   2 152.244 54.8040   1
 -11   2   2 159.270 5.98127   5
   2   9   2 109.051 51.1901   1
  -9  14  -2 692.795 123.255   1
  -9  14  -2 656.878 21.1728   5
 -14   5   2 521.821 16.9852   5
   5   9   2 490.534 99.5465   1
  -9  17  -2 129.735 6.02359   5
   9 -17   2 84.1827 4.87603   5
 -17   8   2 86.6077 5.01247   5
  -8  18  -2 29.0450 3.22973   5
 -18  10   2 34.4296 3.85682   5
   8 -18   2 27.8992 3.34264   5
  -5  15  -2 272.600 9.86391   5
  -5  15  -2 210.816 95.5201   1
 -15  10   2 206.963 8.30253   5
   5 -15   2 193.525 7.94807   5
  -2  12  -2 256.305 76.8657   1
  -2  12  -2 344.102 10.9427   5
  -2  12  -2 398.583 88.7461   1
 -12  10   2 292.549 10.5263   5
   2 -12   2 289.001 9.54108   5
 -12  10   2 291.412 54.9835   1
  10   2   2 254.175 50.5241   1
 -12  10   2 295.382 10.9763   4
   1   9  -2 184.638 49.2510   1
   1   9  -2 213.998 52.3653   1
 -10   1  -2 221.482 7.43800   5
  -9  10   2 445.221 14.4144   5
  -9  10   2 398.974 63.5197   1
  -9  10   2 425.541 58.5033   1
 -10   4  -2 51.9980 2.93271   5
   4   6  -2 35.5320 27.5229   1
  -6  10   2 22.0287 27.4054   1
  -4  -6   2 42.5181 29.3120   1
  -6  10   2 -18.122 23.7987   1
 -10   7  -2 665.966 47.0479   1
 -10   7  -2 629.357 46.4731   1
 -10   7  -2 637.666 20.1648   5
   7   3  -2 624.819 66.1903   1
  -3  10   2 683.361 91.4576   1
  -3  10   2 778.097 22.9682   5
  -7  -3   2 766.917 72.6439   1
  -3  10   2 674.466 86.9684   1
  10   0  -2 45.2599 20.4619   1
  10   0  -2 66.8978 23.8018   1
 -10  10  -2 65.5345 28.9229   1
 -10  10  -2 50.8168 29.5204   1
 -10  10  -2 38.4613 3.36646   5
 -10   0   2 39.0745 2.44983   5
   0  10   2 33.0408 39.7995   1
   0  10   2 22.7208 36.7068   1
 -10  13  -2 592.571 19.2472   5
   3  10   2 616.689 105.060   1
 -13   3   2 569.314 18.3783   5
 -10  16  -2 171.536 7.22835   5
 -16   6   2 85.5994 4.79295   5
 -10  19  -2 36.2143 3.68931   5
  10 -19   2 11.3939 2.39063   5
 -19   9   2 15.3286 2.62299   5
  -9  20  -2 34.9120 3.54154   5
   9 -20   2 41.0205 3.86865   5
 -20  11   2 48.2614 4.53292   5
  -6  17  -2 116.726 5.21764   5
 -17  11   2 92.2460 5.46408   5
   6 -17   2 94.7718 4.72523   5
  -3  14  -2 419.142 13.5570   5
  -3  14  -2 480.263 104.733   1
  -3  14  -2 422.062 111.079   1
   3 -14   2 356.534 11.9574   5
 -14  11   2 360.223 12.9781   5
 -14  11   2 391.928 62.1185   1
  11   3   2 474.239 70.6294   1
 -11   0  -2 450.184 14.3248   5
   0  11  -2 409.747 142.851   1
   0  11  -2 513.718 83.8804   1
 -11  11   2 469.164 15.3189   5
 -11  11   2 474.513 74.6811   1
  11   0   2 423.430 38.2733   1
  11   0   2 456.315 39.2468   1
 -11   3  -2 151.089 5.69064   5
   3   8  -2 105.727 45.4054   1
  -8  11   2 274.992 53.7815   1
  -8  11   2 217.421 8.15224   5
   6   5  -2 429.339 79.4683   1
 -11   6  -2 397.473 13.1954   5
  -5  11   2 382.832 12.0964   5
  -5  11   2 345.739 57.3365   1
  -5  11   2 280.349 65.0234   1
 -11   9  -2 154.606 34.8334   1
   9   2  -2 144.618 37.5686   1
   9   2  -2 142.527 33.3509   1
 -11   9  -2 168.452 37.1982   1
 -11   9  -2 152.060 6.82906   4
   2 -11  -2 162.923 5.67755   5
  -2  11   2 273.779 67.4386   1
  -2  11   2 183.153 50.4274   1
  -2  11   2 240.416 7.92096   5
 -11  12  -2 760.852 95.3149   1
 -11  12  -2 758.386 24.1202   5
   1  11   2 656.428 109.114   1
   1  11   2 643.334 116.012   1
 -12   1   2 653.219 20.4242   5
 -11  15  -2 61.3721 4.20720   5
 -15   4   2 59.1381 3.81029   5
 -11  18  -2 29.0553 3.11293   5
  11 -18   2 37.4354 3.93759   5
 -18   7   2 36.4159 3.67047   5
 -11  21  -2 2.46377 2.05908   5
 -21  10   2 11.1579 2.60064   5
  11 -21   2 10.6051 2.41670   5
 -10  22  -2 35.0372 3.78391   5
 -22  12   2 19.2454 3.21205   5
  10 -22   2 15.7068 2.62406   5
  -7  19  -2 29.1838 3.10672   5
 -19  12   2 20.1216 3.04362   5
   7 -19   2 21.1454 2.93102   5
  -4  16  -2 42.1335 3.19382   5
   4 -16   2 33.3364 3.47398   5
 -16  12   2 40.0088 3.98855   5
  -1  13  -2 -38.210 60.5549   1
  -1  13  -2 118.059 80.3185   1
 -13  12   2 65.3013 52.8014   1
 -13  12   2 20.9318 3.23503   4
 -13  12   2 17.7137 2.57203   5
   1 -13   2 22.7784 2.20917   5
   2  10  -2 342.464 78.0922   1
 -12   2  -2 288.136 9.79620   5
   2  10  -2 277.613 72.8943   1
 -10  12   2 341.103 12.2171   5
 -10  12   2 486.669 78.4237   1
 -12   5  -2 35.7588 2.85609   5
   5   7  -2 46.0231 42.2582   1
   5   7  -2 36.4621 41.7059   1
  -7  12   2 8.64878 31.7737   1
  -7  12   2 5.32900 36.1698   1
   8   4  -2 70.0431 40.3884   1
 -12   8  -2 72.0729 4.12804   5
 -12   8  -2 106.190 19.0116   1
 -12   8  -2 91.8878 19.2815   1
  -4  12   2 52.5762 3.06658   5
  -4  12   2 109.975 50.4611   1
  -4  12   2 65.7324 48.5149   1
 -12  11  -2 638.319 21.3546   5
   1 -12  -2 641.387 20.4610   5
 -12  11  -2 792.441 84.6047   1
  11   1  -2 737.259 68.6248   1
  -1  12   2 721.471 22.1851   5
  -1  12   2 685.332 121.552   1
  -1  12   2 817.563 117.846   1
 -11  -1   2 730.852 22.3991   5
 -12  14  -2 337.410 12.0893   5
 -14   2   2 265.401 9.38313   5
 -12  17  -2 134.069 6.40426   5
 -17   5   2 100.610 5.20520   5
 -12  20  -2 48.5439 4.21956   5
 -20   8   2 19.8428 2.80081   5
  12 -20   2 20.3938 2.94973   5
 -12  23  -2 33.7413 4.02335   5
  12 -23   2 37.5348 4.12555   5
 -23  11   2 29.5743 3.56031   5
 -24  13   2 3.36219 2.53920   5
 -21  13   2 33.7456 3.78842   5
   5 -18   2 70.7865 5.11424   5
 -18  13   2 68.1228 5.03232   5
  -2  15  -2 57.0679 109.039   1
  -2  15  -2 -120.81 103.933   1
 -15  13   2 5.93204 2.13924   5
 -13   1  -2 23.2557 2.37800   5
   1  12  -2 76.9559 72.4176   1
   1  12  -2 16.8849 62.2954   1
 -12  13   2 -58.685 50.7941   1
 -12  13   2 1.11088 1.76213   5
   4   9  -2 142.642 60.3399   1
 -13   4  -2 85.7634 4.27131   5
  -9  13   2 199.361 7.76871   5
   7   6  -2 372.925 72.6086   1
 -13   7  -2 356.895 12.2601   5
  -6  13   2 485.508 15.7057   5
  -6  13   2 460.562 94.5334   1
  -6  13   2 484.318 94.2897   1
 -13  10  -2 567.372 19.5470   5
   3 -13  -2 579.453 18.8629   5
 -13  10  -2 689.057 60.5515   1
  10   3  -2 728.841 88.4554   1
 -13  10  -2 611.514 20.2395   4
  -3  13   2 540.703 112.579   1
  -3  13   2 572.033 17.8210   5
  -3  13   2 583.076 96.7239   1
 -13  13  -2 -67.261 50.6768   1
   0  13   2 -38.881 71.7039   1
   0  13   2 27.9269 74.6879   1
 -13   0   2 35.3981 2.68116   5
 -13  16  -2 78.5154 4.85854   5
 -16   3   2 64.5706 3.92646   5
 -13  19  -2 46.1473 4.20716   5
 -19   6   2 95.1724 5.15190   5
  13 -19   2 80.5690 5.44054   5
 -13  22  -2 52.4034 4.65139   5
  13 -22   2 69.3797 5.19985   5
 -22   9   2 58.5229 4.73313   5
  25 -12  -2 20.2316 3.45591   5
 -12 -13  -2 18.2424 1.64221   3
 -25  12   2 19.7864 3.26789   5
 -14 -12  -2 4.59125 1.00269   3
  26 -14  -2 0.68751 2.62075   5
 -26  14   2 -0.4608 2.32800   5
 -23  14   2 45.5235 4.76838   5
 -20  14   2 44.5936 4.76198   5
 -17  14   2 81.8678 5.37658   5
 -14  14   2 7.37361 2.18651   5
 -14  14   2 12.0781 3.05415   4
 -14   3  -2 356.676 11.8587   5
   3  11  -2 269.766 98.0838   1
 -11  14   2 428.806 14.6585   5
 -14   6  -2 113.845 5.26744   5
   6   8  -2 81.6375 62.3914   1
  -8  14   2 135.346 5.94191   5
  -8  14   2 90.4891 66.4565   1
   9   5  -2 540.634 91.3397   1
 -14   9  -2 548.475 18.0374   5
  -5  14   2 660.544 20.1207   5
  -5  14   2 540.418 112.498   1
  -5  14   2 566.612 103.083   1
 -14  12  -2 294.260 11.3110   4
 -14  12  -2 272.621 10.6553   5
  12   2  -2 327.668 63.4639   1
   2 -14  -2 288.037 9.57366   5
 -14  12  -2 364.059 67.0883   1
  -2  14   2 311.155 10.6274   5
  -2  14   2 461.306 110.779   1
  -2  14   2 232.446 99.9362   1
 -14  15  -2 4.97337 2.11635   5
 -15   1   2 -1.2131 1.32430   5
 -14  18  -2 48.6817 4.34089   5
 -18   4   2 57.5054 3.97451   5
 -14  21  -2 24.1279 3.23799   5
 -21   7   2 33.4555 3.72898   5
  14 -21   2 30.5005 3.62814   5
 -14  24  -2 49.4482 4.76382   5
 -24  10   2 43.9696 4.38675   5
  14 -24   2 40.8634 4.07759   5
 -13 -14  -2 13.8623 1.29396   3
  27 -13  -2 10.7407 3.04180   5
 -27  13   2 17.8770 3.05927   5
 -15 -13  -2 9.78594 1.19330   3
 -25  15   2 1.52327 2.51333   5
 -22  15   2 18.3411 3.22180   5
 -19  15   2 191.173 8.71999   5
 -16  15   2 68.1516 5.43662   4
 -16  15   2 59.8031 4.78056   5
 -15   2  -2 5.12428 1.54149   5
 -13  15   2 20.3995 2.98538   5
 -15   5  -2 203.360 7.82577   5
 -10  15   2 282.384 10.4018   5
 -15   8  -2 721.050 23.1186   5
  -7  15   2 805.083 25.3037   5
   4 -15  -2 55.0589 3.37798   5
 -15  11  -2 59.6887 4.27722   5
  -4  15   2 318.769 113.896   1
 -15  14  -2 1.54596 1.90910   5
 -15  14  -2 2.36520 2.68188   4
 -15  17  -2 82.2190 5.26132   5
 -15  20  -2 2.74431 2.29900   5
 -20   5   2 6.73214 2.30402   5
  15 -20   2 6.45929 2.58653   5
 -15  23  -2 4.83312 2.49376   5
 -23   8   2 4.36799 2.53878   5
  15 -23   2 -0.5074 2.45784   5
 -15  26  -2 10.7083 2.79712   5
 -11 -15  -2 9.17259 1.16513   3
  15 -26   2 4.11327 2.56023   5
 -14 -15  -2 3.16828 1.02745   3
 -16 -14  -2 1.01011 0.95841   3
  27 -16  -2 -4.4480 2.39502   5
 -16 -11  -2 0.59970 0.97149   3
 -27  16   2 -3.8020 2.29834   5
 -16  -8  -2 35.4578 2.03620   3
 -24  16   2 30.5992 3.86128   5
 -21  16   2 79.1325 5.83150   5
 -18  16   2 21.0394 3.13015   5
 -15  16   2 53.7066 4.98077   4
 -15  16   2 51.3521 4.43945   5
 -16   4  -2 37.1296 3.17488   5
 -12  16   2 47.2397 3.99585   5
 -16   7  -2 64.7555 4.21495   5
  -9  16   2 55.7707 3.96982   5
 -16  10  -2 89.9998 5.07582   5
   6 -16  -2 80.9860 4.43911   5
  -6  16   2 168.204 6.72034   5
 -16  13  -2 64.7056 4.65653   5
 -16  16  -2 7.70112 2.44994   5
 -16  16  -2 16.9551 3.48109   4
 -16  19  -2 55.9849 6.70468   5
 -16  22  -2 37.4711 4.48557   5
  16 -22   2 23.0764 3.42556   5
  -9 -16  -2 22.8604 1.75093   3
 -16  25  -2 13.4000 3.04670   5
  16 -25   2 15.8350 3.11477   5
 -12 -16  -2 4.36197 1.08429   3
 -15 -16  -2 11.1265 1.13849   3
 -16  31  -2 9.97159 2.84436   4
 -17 -15  -2 2.46135 0.92541   3
 -17 -12  -2 5.46282 1.08491   3
  26 -17  -2 1.33111 2.73241   5
 -17  -9  -2 3.23949 0.99901   3
 -26  17   2 3.29033 2.69537   5
 -23  17   2 24.9062 5.95701   5
 -20  17   2 35.1785 3.98613   5
 -17  17   2 22.7601 3.23158   5
 -17  17   2 22.2164 3.85734   4
 -17   3  -2 88.3287 4.46756   5
 -14  17   2 76.6729 5.07282   5
 -17   6  -2 98.8914 5.08298   5
 -11  17   2 112.024 5.75058   5
 -17   9  -2 87.6947 7.35020   5
   8 -17  -2 87.2283 4.89139   5
  -8  17   2 121.638 5.72815   5
 -17  12  -2 102.876 5.76811   5
   5 -17  -2 101.865 4.82591   5
  -5  17   2 140.213 5.76688   5
 -17  15  -2 108.433 6.10506   5
 -17  18  -2 27.5399 4.16088   4
 -17  21  -2 50.9254 5.99621   4
 -17  21  -2 40.1640 4.73363   5
  17 -21   2 32.9618 3.96961   5
 -17  24  -2 29.0296 4.51317   4
 -17  24  -2 25.3947 3.60952   5
  17 -24   2 27.2244 3.67480   5
 -17  27  -2 7.27255 2.82919   5
 -17  27  -2 10.6980 3.57676   4
 -10 -17  -2 7.08995 1.10149   3
  17 -27   2 7.30176 2.82602   5
 -17  30  -2 -1.1930 2.53170   4
 -13 -17  -2 1.98799 0.94616   3
 -16 -17  -2 5.45330 0.95819   3
 -18 -16  -2 0.91159 0.71654   3
 -18 -13  -2 3.78616 0.96439   3
 -18 -10  -2 5.78278 1.06165   3
 -18  -7  -2 5.60862 1.06468   3
  25 -18  -2 3.84574 2.98180   5
 -25  18   2 0.22513 2.57006   5
 -22  18   2 5.59959 2.71887   5
 -19  18   2 54.3604 5.06748   5
 -16  18   2 9.56892 2.65588   5
 -16  18   2 8.21627 4.11562   4
 -18   5  -2 71.0889 4.26564   5
 -13  18   2 31.9950 3.82987   5
 -18   8  -2 28.5753 3.43428   5
 -10  18   2 27.9522 3.43847   5
   7 -18  -2 37.7148 3.48040   5
 -18  11  -2 35.2775 3.96877   5
  -7  18   2 28.8883 3.07325   5
 -18  14  -2 53.7140 4.74048   5
 -18  17  -2 32.7544 5.57783   5
 -18  20  -2 46.6154 4.86608   5
 -18  20  -2 50.1407 5.73967   4
  18 -20   2 65.3853 5.63310   5
 -18  23  -2 6.20158 3.72932   4
 -18  23  -2 0.10526 2.62294   5
  18 -23   2 3.62094 2.70848   5
  -8 -18  -2 20.9664 1.75163   3
 -18  26  -2 28.4617 4.61999   4
 -18  26  -2 21.6779 3.81789   5
  18 -26   2 11.7131 3.57071   5
 -18  29  -2 0.81422 2.84534   4
 -11 -18  -2 1.07796 0.94940   3
 -14 -18  -2 4.73233 1.01424   3
 -17 -18  -2 1.49771 0.66605   3
 -19 -11  -2 0.84513 0.94339   3
 -19  -8  -2 30.8337 2.55368   3
 -19  -5  -2 11.2372 1.16259   3
  24 -19  -2 4.40052 3.06884   5
 -24  19   2 2.24871 2.75414   5
 -21  19   2 7.29266 2.78825   5
 -18  19   2 42.6866 4.62253   5
 -15  19   2 137.228 6.92408   5
 -19   7  -2 26.0367 2.94248   5
 -12  19   2 24.2502 3.01742   5
 -19  10  -2 15.9923 2.74397   5
   9 -19  -2 10.4838 2.27225   5
  -9  19   2 40.5203 3.59230   5
 -19  13  -2 90.6884 5.71517   5
 -19  16  -2 46.5682 4.68220   5
 -19  19  -2 0.31999 2.35678   5
 -19  22  -2 3.73447 3.22872   5
 -19  22  -2 2.47419 3.46815   4
  19 -22   2 -0.6038 3.04605   5
 -19  25  -2 7.48192 2.92030   5
 -19  25  -2 12.5740 3.88679   4
  19 -25   2 11.4116 3.29513   5
 -25   6   2 14.0076 1.16259   3
 -19  28  -2 -0.1735 2.92218   4
  -9 -19  -2 1.52662 0.96729   3
 -12 -19  -2 1.04660 0.95629   3
 -15 -19  -2 -0.4774 0.87497   3
 -20 -15  -2 0.72044 0.88924   3
 -20 -12  -2 1.35895 0.74173   3
 -20  -9  -2 11.4787 1.16994   3
 -20  -6  -2 0.30196 0.87802   3
  26 -20  -2 0.37398 2.86223   5
 -26  20   2 3.98311 2.69293   5
  23 -20  -2 2.70732 2.98450   5
 -20  -3  -2 0.20127 0.98392   3
 -23  20   2 -4.9261 2.28796   5
 -20  20   2 10.6590 2.93208   5
 -17  20   2 31.7045 3.77658   5
 -17  20   2 43.0106 5.36415   4
 -20   6  -2 40.3207 3.76894   5
 -14  20   2 53.3531 4.51520   5
  11 -20  -2 48.7980 4.25766   5
 -20   9  -2 50.1780 4.24630   5
 -11  20   2 34.3723 3.79512   5
   8 -20  -2 25.5492 2.92664   5
 -20  12  -2 28.1999 3.43846   5
  -8  20   2 42.7130 3.67691   5
 -20  15  -2 1.06894 2.28706   5
 -20  18  -2 74.6729 5.59119   5
 -20  21  -2 29.3452 4.06234   5
  20 -21   2 44.1108 4.83484   5
 -20  24  -2 3.13686 2.70810   5
 -24   4   2 2.73747 0.88299   3
  20 -24   2 -1.6622 2.60848   5
 -27   7   2 10.0373 1.00086   3
 -10 -20  -2 3.64887 1.31490   3
 -13 -20  -2 0.16827 0.81363   3
 -21 -13  -2 0.04477 0.49492   3
 -21 -10  -2 4.21311 0.89923   3
 -21  -7  -2 7.99133 1.07493   3
  25 -21  -2 4.49267 3.15067   5
 -21  -4  -2 1.49578 0.92106   3
 -25  21   2 2.54655 2.62853   5
 -21  -1  -2 24.6357 1.74327   3
  22 -21  -2 29.3482 3.97785   5
 -22  21   2 28.4665 3.97815   5
 -19  21   2 6.58201 2.73117   5
  16 -21  -2 77.7957 5.76527   5
 -16  21   2 75.3110 6.05823   4
 -16  21   2 61.3955 5.19391   5
 -21   8  -2 40.9701 3.96071   5
  10 -21  -2 14.5555 2.53732   5
 -10  21   2 -1.5834 1.83175   5
 -21  14  -2 31.3378 3.65057   5
 -21  17  -2 35.2611 4.06490   5
 -21  20  -2 49.3443 5.98820   5
  21 -20   2 28.0302 4.14856   5
 -21  23  -2 13.3605 3.33397   5
  21 -23   2 25.6376 3.81203   5
 -23   2   2 25.2815 1.70056   3
 -21  26  -2 3.91218 4.25205   5
 -26   5   2 2.63794 0.84711   3
  21 -26   2 4.66884 3.25983   5
 -29   8   2 8.37157 1.31916   3
 -22 -11  -2 0.82496 0.54861   3
 -22  -8  -2 0.31171 0.84630   3
 -22  -5  -2 6.92422 1.04492   3
 -22  -2  -2 12.5870 1.19307   3
 -24  22   2 18.2143 5.70743   5
 -22   1  -2 26.3166 1.73221   3
  21 -22  -2 26.4991 3.94372   5
 -21  22   2 26.4394 3.86284   5
  18 -22  -2 12.4918 3.12928   5
 -18  22   2 14.7192 3.20028   5
 -18  22   2 10.5895 3.61783   4
  15 -22  -2 13.6277 3.04197   5
 -15  22   2 26.5899 3.49422   5
  12 -22  -2 12.3746 2.73681   5
 -22  10  -2 19.3583 3.00841   5
 -12  22   2 24.0056 3.15368   5
 -22  13  -2 72.6256 5.41868   5
 -22  16  -2 19.2033 3.36245   5
 -22  22  -2 85.0719 6.28384   5
 -22   0   2 84.3972 3.15547   3
  22 -22   2 77.6291 6.48767   5
 -22  25  -2 0.66660 2.40652   5
  22 -25   2 0.36281 2.77069   5
 -25   3   2 1.47773 0.84741   3
 -28   6   2 3.59625 0.82334   3
 -23 -12  -2 0.12946 0.29862   3
 -23  -9  -2 0.87691 0.61443   3
 -23  -6  -2 4.74774 0.98430   3
 -23  -3  -2 2.54976 0.93328   3
  23 -23  -2 25.5329 4.56693   5
 -23   0  -2 23.9277 1.70812   3
 -23  23   2 28.8881 4.75318   5
  20 -23  -2 0.92832 2.70441   5
 -23   3  -2 0.80969 0.82227   3
 -20  23   2 0.59936 2.53768   5
  17 -23  -2 20.9412 3.45006   5
 -17  23   2 24.6887 3.53338   5
 -17  23   2 33.1298 5.12116   4
  14 -23  -2 49.4159 4.88236   5
 -23   9  -2 54.5171 4.58059   5
 -14  23   2 35.3334 4.26841   5
  23  -9   2 30.4762 3.52767   5
 -23  12  -2 36.2125 4.33330   5
  11 -23  -2 22.0513 3.09121   5
 -11  23   2 31.7305 3.35797   5
 -23  15  -2 -2.9970 2.15225   5
 -23  18  -2 1.38640 2.50536   5
 -18  -5   2 2.49677 0.93119   3
  23 -18   2 2.22599 2.86466   5
 -23  21  -2 25.3272 3.74529   5
 -21  -2   2 14.1055 1.23662   3
  23 -21   2 14.0544 3.48506   5
 -23  24  -2 -0.6243 2.62634   5
  23 -24   2 0.89226 2.83634   5
 -24   1   2 0.57705 0.80895   3
 -27   4   2 0.16184 0.78467   3
 -30   7   2 0.47838 0.69193   3
 -24 -10  -2 -0.0215 0.32709   3
 -24  -7  -2 0.09502 0.68752   3
 -24  -4  -2 12.5650 1.11530   3
 -24  -1  -2 16.0858 1.51870   3
 -24   2  -2 16.4155 1.53544   3
  19 -24  -2 3.10521 2.80472   5
 -19  24   2 12.5464 3.85476   4
 -19  24   2 9.54334 2.88858   5
  16 -24  -2 39.8030 5.04240   5
 -16  24   2 34.5434 4.02812   5
  13 -24  -2 0.82814 2.20361   5
 -24  11  -2 4.75952 2.42150   5
  24 -11   2 -0.2606 2.39383   5
 -13  24   2 6.25949 2.36281   5
 -24  14  -2 49.5574 5.78092   5
  24 -14   2 50.7646 6.22054   5
 -24  17  -2 21.5483 3.62812   5
  24 -17   2 24.3968 3.85133   5
 -17  -7   2 27.3700 1.81436   3
 -24  20  -2 0.96986 2.71259   5
 -20  -4   2 5.02559 1.00016   3
  24 -20   2 3.54743 3.01169   5
 -24  23  -2 1.37565 2.56401   5
 -23  -1   2 1.22121 0.87105   3
  24 -23   2 -0.1235 2.85201   5
 -26   2   2 2.85606 0.87935   3
 -29   5   2 4.88731 0.82453   3
 -25  -8  -2 0.28581 0.37632   3
 -25  -5  -2 -0.8741 0.69644   3
 -25  -2  -2 5.01335 0.92805   3
 -25   1  -2 22.2702 1.58553   3
  21 -25  -2 -3.3774 2.77536   5
 -21  25   2 4.91099 2.86423   5
 -25   7  -2 2.94223 0.84906   3
  18 -25  -2 1.94034 2.60641   5
 -18  25   2 9.66638 2.88807   5
 -18  25   2 4.33466 3.38760   4
  15 -25  -2 4.68062 2.50012   5
 -15  25   2 6.20493 2.67161   5
 -10 -15   2 8.73387 1.07215   3
 -25  13  -2 15.3403 3.06251   5
  25 -13   2 17.0605 3.32101   5
 -13 -12   2 19.9324 1.70225   3
 -25  16  -2 20.6213 3.54637   5
 -16  -9   2 18.6314 1.66281   3
  25 -16   2 18.1268 3.54100   5
 -25  19  -2 15.3374 3.35244   5
 -19  -6   2 10.4157 1.14403   3
  25 -19   2 9.04191 3.30803   5
 -25  22  -2 2.69714 2.64665   5
 -22  -3   2 3.86663 0.96065   3
  25 -22   2 -1.3308 2.91420   5
 -25   0   2 5.29508 0.95642   3
 -28   3   2 2.76139 0.80919   3
 -31   6   2 -0.2956 0.67120   3
 -26  -6  -2 0.37987 0.41427   3
 -26  -3  -2 3.08186 0.77550   3
 -26   0  -2 0.75394 0.79929   3
 -26   3  -2 0.34828 0.81410   3
  20 -26  -2 -0.2873 2.76786   5
 -26   6  -2 0.70964 0.79666   3
 -20  26   2 2.58365 2.64442   5
  17 -26  -2 1.75056 2.68377   5
  -9 -17   2 3.75862 1.04491   3
 -17  26   2 -1.7972 2.43843   5
 -17  26   2 0.48900 3.12032   4
 -26  12  -2 -1.1854 2.25911   5
 -12 -14   2 3.33771 0.97130   3
  26 -12   2 6.19381 2.71421   5
 -26  15  -2 6.16188 2.59364   5
  26 -15   2 5.54596 2.92247   5
 -15 -11   2 9.39047 1.13044   3
 -26  18  -2 11.6892 5.12274   5
 -18  -8   2 17.5322 1.35786   3
  26 -18   2 14.9043 4.42424   5
 -26  21  -2 0.45172 2.99305   5
 -21  -5   2 3.67941 0.98116   3
 -24  -2   2 8.08266 0.99745   3
 -27   1   2 8.64858 1.04409   3
 -27  -4  -2 0.87426 0.48378   3
 -27  -1  -2 3.21718 0.79005   3
 -27   2  -2 1.61156 0.81938   3
 -27   5  -2 7.54483 0.97783   3
 -11 -16   2 0.56174 0.92706   3
 -16  27   2 1.82256 3.16214   4
 -27  14  -2 18.1037 3.10977   5
  27 -14   2 8.06139 2.95544   5
 -14 -13   2 11.4344 1.16030   3
 -27  17  -2 7.99436 2.77837   5
 -17 -10   2 8.04685 1.08725   3
  27 -17   2 2.69974 2.87300   5
 -20  -7   2 7.94014 1.07359   3
 -23  -4   2 0.98989 0.82906   3
 -29   2   2 -0.2166 0.67509   3
 -32   5   2 1.36562 0.57949   3
 -28  -5  -2 0.34825 0.43697   3
 -28  -2  -2 -0.2727 0.51972   3
 -28   1  -2 2.82710 0.79854   3
 -28   4  -2 11.8882 1.40238   3
 -28   7  -2 8.76136 0.95534   3
 -10 -18   2 8.80477 1.10131   3
 -18  28   2 9.74953 3.38694   4
 -13 -15   2 8.08860 1.12640   3
 -16 -12   2 4.64166 1.03397   3
 -19  -9   2 0.48259 0.90182   3
 -22  -6   2 5.07300 0.93600   3
 -25  -3   2 3.57093 1.03260   3
 -28   0   2 2.73106 0.71812   3
 -31   3   2 -0.3342 0.53609   3
 -29  -3  -2 1.42035 0.87620   3
 -29   0  -2 0.18437 0.57725   3
 -29   3  -2 2.44525 0.80015   3
 -29   6  -2 2.63972 0.79024   3
 -17  29   2 6.27612 2.97571   4
 -12 -17   2 6.63018 1.05943   3
 -15 -14   2 2.46160 0.99649   3
 -18 -11   2 1.35120 0.95273   3
 -21  -8   2 9.26997 1.05684   3
 -24  -5   2 6.74855 0.93258   3
 -27  -2   2 0.53395 0.64747   3
 -30   1   2 0.42414 0.52604   3
 -30  -1  -2 0.07782 0.37065   3
 -30   2  -2 -0.3205 0.58691   3
 -30   5  -2 -0.0081 0.76051   3
 -11 -19   2 1.37282 0.92062   3
 -16  30   2 2.05507 2.65755   4
 -14 -16   2 1.74254 0.96373   3
 -17 -13   2 0.28597 0.90858   3
 -20 -10   2 2.43195 0.94752   3
 -23  -7   2 2.27556 0.81827   3
 -26  -4   2 7.63157 0.79404   3
 -29  -1   2 0.30033 0.47672   3
 -31   1  -2 0.28046 0.43500   3
 -31   4  -2 2.22030 0.65014   3
 -13 -18   2 3.63678 0.96608   3
 -16 -15   2 9.09786 1.07498   3
 -15  31   2 9.98246 2.77498   4
 -19 -12   2 0.34155 0.87047   3
 -22  -9   2 3.77555 0.81924   3
 -25  -6   2 0.28597 0.57033   3
 -28  -3   2 0.29574 0.42048   3
 -32   3  -2 0.68936 0.49177   3
 -15 -17   2 1.72763 0.91713   3
 -18 -14   2 5.64366 0.93157   3
 -21 -11   2 0.37791 0.71842   3
 -24  -8   2 1.03511 0.57912   3
 -27  -5   2 -0.2629 0.35193   3
 -14 -19   2 1.19853 0.85667   3
 -17 -16   2 4.78589 0.92913   3
 -20 -13   2 0.24591 1.25148   3
 -23 -10   2 0.36016 0.47286   3
 -26  -7   2 0.17622 0.31892   3
 -16 -18   2 0.46034 0.76606   3
 -19 -15   2 -0.3940 0.64862   3
 -22 -12   2 1.51057 0.47203   3
 -25  -9   2 -0.2433 0.45428   3
 -18 -17   2 1.54182 0.64921   3
 -21 -14   2 0.72895 0.90309   3
   2  -1  -3 178.159 17.3725   1
  -1   2  -3 171.028 18.6107   1
   1   1   3 297.312 23.4611   1
   1  -2   3 329.367 26.0272   1
  -2   1   3 285.402 23.0082   1
   1   1  -3 300.163 23.9592   1
   1  -2  -3 289.224 25.0989   1
  -2   1  -3 296.891 18.9479   1
  -1  -1   3 166.306 22.2858   1
  -1   2   3 193.787 20.0709   1
   2  -1   3 174.649 13.2603   1
   4  -2  -3 84.4141 13.3624   1
  -2   4  -3 46.1358 16.3934   1
   2  -4   3 29.3026 12.3242   1
  -4   2   3 9.09739 7.95752   1
   2   2   3 28.0060 12.4825   1
   3  -3  -3 2699.23 108.148   1
   0   3  -3 2524.85 114.241   1
  -3   0  -3 2459.34 99.0861   1
  -3   3   3 2596.43 106.910   1
   3   0   3 2571.87 93.5499   1
   0  -3   3 2612.12 118.038   1
  -3   3  -3 1027.08 52.9380   1
   3   0  -3 991.910 50.1845   1
   0  -3  -3 1024.03 64.0175   1
  -3   0   3 980.367 50.1512   1
   3  -3   3 989.061 52.6084   1
   0   3   3 1023.28 62.6439   1
  -3   6  -3 868.030 70.6164   1
   6  -3  -3 893.805 47.5581   1
   3   3   3 1129.40 76.1245   1
  -6   3   3 1126.95 60.8031   1
   3  -6   3 1186.89 84.1806   1
   3   3   3 1118.34 75.1839   1
  -1   5  -3 309.864 42.3567   1
   5  -4  -3 351.284 33.1772   1
  -5   4   3 1023.16 59.3209   1
   4   1   3 984.310 57.7203   1
   1  -5   3 992.230 76.2897   1
   4   1   3 1093.43 60.8383   1
  -5   4   3 1084.94 32.0807   2
   2   2  -3 22.7495 11.0484   1
   2  -4  -3 37.1048 15.1899   1
  -4   2  -3 21.3904 5.49911   1
  -2   4   3 63.9703 18.1632   1
   4  -2   3 63.8738 7.92278   1
  -2  -2   3 89.6816 18.2662   1
   5  -1  -3 1453.57 69.5049   1
  -4   5  -3 1367.50 79.7992   1
   4  -5   3 1684.18 91.5463   1
   1   4   3 1754.87 101.226   1
  -5   1   3 1713.90 52.9746   2
  -5   1   3 1742.72 74.1945   1
   1   4   3 1638.29 98.0406   1
  -4   8  -3 125.411 4.57148   5
  -4   8  -3 68.3392 23.8974   1
   4  -8   3 -11.180 18.8652   1
   4   4   3 31.6873 19.9490   1
  -8   4   3 22.6093 2.18402   5
  -8   4   3 15.4501 13.0057   1
   4   4   3 47.4407 23.4111   1
   7  -5  -3 426.877 41.7903   1
  -2   7  -3 478.767 58.1556   1
   2  -7   3 673.442 71.5842   1
   5   2   3 787.019 60.0831   1
  -7   5   3 815.383 24.0349   5
  -7   5   3 772.088 53.2612   1
   5   2   3 800.879 59.7485   1
   1   4  -3 1029.23 73.7935   1
   4  -5  -3 1059.75 70.9461   1
   5  -1   3 343.770 18.8521   1
  -4   5   3 343.897 38.3783   1
  -1  -4   3 342.729 12.5725   2
  -1  -4   3 356.555 43.4889   1
   5  -1   3 314.508 18.1856   1
  -5   4  -3 1737.38 77.5433   1
   4   1  -3 1677.74 84.3681   1
  -1   5   3 1380.15 88.4267   1
  -4  -1   3 1344.96 74.9379   1
  -1   5   3 1416.28 92.9432   1
   5  -4   3 1387.22 69.9242   1
  -5   7  -3 1858.22 54.9658   5
   7  -2  -3 1824.07 79.4859   1
   2   5   3 1679.76 110.692   1
   5  -7   3 1747.74 108.764   1
  -7   2   3 1721.14 73.9431   1
   2   5   3 1732.98 111.455   1
  -5  10  -3 13.3418 1.56867   5
  -5  10  -3 9.55288 27.0159   1
  -5  10  -3 -23.634 23.0740   1
   5   5   3 7.32054 3.88483   2
 -10   5   3 11.6645 1.70339   5
 -10   5   3 15.7422 9.58232   1
   5   5   3 5.10179 23.3963   1
   5   5   3 31.6210 23.8908   1
 -10   5   3 7.00384 9.28689   1
  -3   9  -3 87.0983 32.5106   1
  -3   9  -3 78.8780 3.40587   5
  -9   6   3 163.615 30.0977   1
   6   3   3 140.580 34.0703   1
  -9   6   3 199.303 28.5459   1
   3  -9   3 195.315 6.66337   5
  -9   6   3 194.428 7.05462   5
   6   3   3 221.651 42.0640   1
   0   6  -3 43.0650 23.9076   1
   0  -6   3 53.2418 26.0061   1
   6   0   3 25.3156 10.4818   1
   6   0   3 21.0596 11.8944   1
  -6   6   3 20.6103 18.3890   1
   3   3  -3 1225.45 80.5635   1
  -3   6   3 953.936 76.0811   1
  -3   6   3 880.666 72.2753   1
  -3  -3   3 940.269 70.5450   1
  -6   6  -3 2972.00 82.2186   5
   6   0  -3 2684.39 115.654   1
  -6   6  -3 2608.28 126.654   1
   0   6   3 2576.61 145.661   1
  -6   0   3 2794.81 118.221   1
   0   6   3 2656.25 150.390   1
   9  -3  -3 111.455 14.7564   1
  -6   9  -3 117.634 4.73818   5
  -6   9  -3 129.631 39.7383   1
   3   6   3 156.566 8.81493   2
   3   6   3 119.398 35.7213   1
   3   6   3 108.034 34.3875   1
  -9   3   3 162.682 17.0782   1
  -6  12  -3 768.279 24.8311   5
  -6  12  -3 920.382 110.491   1
  -6  12  -3 837.530 102.919   1
   6   6   3 628.924 94.2913   1
   6   6   3 709.478 95.1235   1
 -12   6   3 734.003 22.6254   5
  -4  11  -3 689.832 89.9249   1
  -4  11  -3 734.590 22.3339   5
  -4  11  -3 704.912 93.4087   1
   7   4   3 655.208 26.1752   2
 -11   7   3 690.844 21.6008   5
 -11   7   3 565.611 54.1794   1
   7   4   3 701.100 79.8416   1
   7   4   3 707.727 71.3734   1
   4 -11   3 725.519 21.2411   5
 -11   7   3 710.497 54.0933   1
  -1   8  -3 397.536 56.7193   1
  -8   7   3 109.019 4.70895   5
   7   1   3 120.121 25.3427   1
   1  -8   3 119.297 37.2023   1
  -8   7   3 109.369 27.4576   1
  -8   7   3 100.175 27.2540   1
   7   1   3 115.258 7.71055   2
   7   1   3 119.125 24.6113   1
   2   5  -3 663.222 65.7153   1
  -5   7   3 473.434 14.4826   5
  -2  -5   3 433.725 55.5526   1
  -5   7   3 421.744 51.9152   1
  -7   5  -3 1783.77 81.5174   1
  -7   5  -3 1776.61 53.0240   5
  -7   5  -3 1749.07 80.2369   1
   5   2  -3 1799.33 100.505   1
  -2   7   3 1712.67 53.3350   2
  -2   7   3 1803.93 121.230   1
  -5  -2   3 1819.17 101.508   1
  -2   7   3 1699.57 115.357   1
  -7   8  -3 1509.97 103.120   1
  -7   8  -3 1425.73 117.009   1
  -7   8  -3 1562.65 45.9153   5
   8  -1  -3 1555.47 81.1590   1
   1   7   3 1094.35 146.381   1
  -8   1   3 1219.74 65.1760   1
   1   7   3 1109.29 37.3542   2
   1   7   3 1123.89 99.6325   1
  -7  11  -3 370.065 65.2883   1
  -7  11  -3 296.483 10.3557   5
  -7  11  -3 316.909 72.7070   1
   4   7   3 356.057 66.3651   1
   4   7   3 553.542 76.4976   1
 -11   4   3 452.719 14.6708   5
  -7  14  -3 8.31692 1.83936   5
   7   7   3 -7.2374 51.4683   1
  -5  13  -3 1135.68 130.338   1
  -5  13  -3 1046.94 129.878   1
  -5  13  -3 1030.21 32.0676   5
   5 -13   3 998.785 31.6024   5
 -13   8   3 989.121 32.0562   5
   8   5   3 1282.50 112.559   1
  -2  10  -3 294.495 9.66716   5
  -2  10  -3 365.462 64.5968   1
   2 -10   3 391.304 13.4136   5
   8   2   3 551.646 56.7121   1
   8   2   3 405.748 48.5014   1
 -10   8   3 480.919 53.1467   1
 -10   8   3 398.395 14.0524   5
   8   2   3 449.663 18.6590   2
 -10   8   3 477.577 53.3788   1
   1   7  -3 50.8943 29.6148   1
   8  -1   3 451.582 24.9854   1
  -7   8   3 475.219 56.7395   1
  -1  -7   3 405.419 64.6218   1
   8  -1   3 472.128 18.2965   2
   8  -1   3 466.447 25.2263   1
  -7   8   3 490.093 15.0555   5
  -7   8   3 471.184 54.9323   1
  -8   4  -3 23.8208 2.03736   5
   4   4  -3 24.9168 17.0923   1
  -4   8   3 71.7514 29.2521   1
  -4   8   3 96.7106 31.9079   1
  -4  -4   3 100.027 28.5362   1
  -4   8   3 129.794 4.71607   5
  -8   7  -3 1108.91 74.5758   1
  -8   7  -3 1165.56 34.1917   5
  -8   7  -3 1112.46 74.1885   1
   7   1  -3 1083.55 72.0207   1
  -7  -1   3 1624.27 92.8976   1
  -1   8   3 1504.32 117.244   1
   8  -7   3 1499.10 47.0329   2
  -1   8   3 1563.28 119.137   1
  -8  10  -3 222.201 8.02883   5
  10  -2  -3 245.800 24.2201   1
  -8  10  -3 170.948 45.0778   1
   2   8   3 452.835 72.0560   1
   2   8   3 346.350 62.5596   1
 -10   2   3 357.975 11.9377   5
  -8  13  -3 780.570 24.5735   5
  -8  13  -3 792.160 108.140   1
 -13   5   3 756.334 24.4663   5
  -8  16  -3 77.4338 4.38593   5
   8 -16   3 93.4555 4.84353   5
 -16   8   3 86.3610 5.09573   5
  -6  15  -3 384.325 12.9124   5
 -15   9   3 389.681 13.6030   5
   6 -15   3 381.778 12.9991   5
  -3  12  -3 582.857 18.5392   5
  -3  12  -3 773.774 110.212   1
  -3  12  -3 550.649 96.4005   1
   9   3   3 975.619 87.2130   1
   3 -12   3 869.656 26.5334   5
 -12   9   3 806.070 73.7689   1
 -12   9   3 853.367 27.2428   5
   0   9  -3 233.911 53.7422   1
   0  -9   3 140.698 40.2622   1
  -9   9   3 111.393 32.5918   1
   9   0   3 169.744 24.2949   1
   9   0   3 156.123 9.55299   2
  -9   9   3 143.262 5.94355   5
  -9   3  -3 191.019 6.72743   5
   3   6  -3 208.207 41.0434   1
  -6   9   3 78.2141 3.65374   5
  -3  -6   3 69.0582 31.3583   1
   9  -3   3 71.6738 5.83960   2
  -6   9   3 75.9808 31.0588   1
  -6   9   3 88.7680 32.1822   1
   6   3  -3 160.108 33.3018   1
  -9   6  -3 158.741 22.1321   1
  -9   6  -3 146.399 23.4865   1
  -9   6  -3 135.187 5.43802   5
   9  -6   3 132.844 6.63511   2
  -3   9   3 121.864 4.70202   5
  -3   9   3 57.3192 31.5650   1
  -6  -3   3 111.357 30.5611   1
  -3   9   3 139.544 42.4646   1
  -9   9  -3 276.572 9.79951   5
   9   0  -3 321.837 38.4186   1
  -9   9  -3 290.347 46.3449   1
  -9   0   3 293.340 9.22797   5
   0   9   3 372.790 65.4370   1
  -9   0   3 240.533 34.6647   1
   0   9   3 178.617 52.7090   1
  -9  12  -3 93.9544 46.6525   1
  -9  12  -3 145.424 6.03837   5
   3   9   3 67.3851 53.1455   1
   3   9   3 44.5606 49.3195   1
  -9  15  -3 61.4426 3.99799   5
 -15   6   3 6.75305 1.90890   5
  -9  18  -3 1.86098 1.76799   5
 -18   9   3 0.61270 1.85203   5
   9 -18   3 -0.5542 1.75560   5
  -7  17  -3 120.690 5.50881   5
 -17  10   3 117.509 6.04523   5
   7 -17   3 110.907 5.41174   5
  -4  14  -3 183.098 78.9623   1
  -4  14  -3 167.492 6.23173   5
  -4  14  -3 66.7507 68.6712   1
 -14  10   3 156.135 46.5640   1
 -14  10   3 229.807 8.96975   5
   4 -14   3 231.381 8.08554   5
  -1  11  -3 -1.3426 46.5156   1
 -11  10   3 54.7655 3.60695   5
  10   1   3 34.8838 22.3081   1
 -11  10   3 68.0040 36.2824   1
  10   1   3 57.6677 20.4504   1
 -11  10   3 42.2571 3.87028   4
   1 -11   3 51.5804 2.54919   5
   2   8  -3 357.672 63.7516   1
 -10   2  -3 392.408 12.4260   5
  -8  10   3 296.283 10.7843   5
  -2  -8   3 336.906 64.5213   1
  10  -2   3 330.473 14.6714   2
  -8  10   3 318.754 65.1917   1
  -8  10   3 376.576 61.1755   1
   5   5  -3 -9.9574 18.7967   1
  -5  10   3 13.0875 22.5275   1
  -5  -5   3 -35.859 20.8486   1
  -5  10   3 -14.266 25.9997   1
 -10   8  -3 373.353 68.0294   1
 -10   8  -3 387.214 44.3848   1
 -10   8  -3 364.240 12.4088   5
   8   2  -3 398.097 49.7713   1
  -8  -2   3 246.522 40.7427   1
  -2  10   3 192.131 54.9411   1
  -2  10   3 205.678 7.20531   5
  -2  10   3 140.855 51.4937   1
 -10  11  -3 89.7005 40.0474   1
 -10  11  -3 59.6197 3.72970   5
  11  -1  -3 90.2525 22.8754   1
  11  -1  -3 86.0968 21.5985   1
   1  10   3 69.1388 54.3600   1
   1  10   3 36.8912 48.1028   1
 -11   1   3 74.5520 3.65925   5
 -10  14  -3 162.730 6.74066   5
 -10  14  -3 93.5348 64.1205   1
 -14   4   3 160.600 6.62757   5
   4  10   3 207.991 73.1409   1
 -17   7   3 247.494 9.58555   5
 -10  20  -3 44.1185 3.94452   5
  10 -20   3 29.3405 3.56827   5
 -20  10   3 35.3379 4.15310   5
  -8  19  -3 214.367 8.35229   5
 -19  11   3 178.553 7.95479   5
   8 -19   3 172.289 7.27156   5
  -5  16  -3 362.268 12.1270   5
   5 -16   3 454.143 14.8817   5
 -16  11   3 455.464 15.8340   5
  -2  13  -3 395.063 89.9970   1
  -2  13  -3 415.559 98.6016   1
  -2  13  -3 392.096 12.5530   5
 -13  11   3 398.004 14.5392   4
  11   2   3 484.745 60.5566   1
 -13  11   3 403.907 14.1307   5
 -13  11   3 585.962 75.5322   1
   2 -13   3 386.432 12.9751   5
 -11   1  -3 49.1575 2.97912   5
   1  10  -3 25.0920 42.8733   1
   1  10  -3 30.0926 39.1046   1
 -10  11   3 8.53939 37.8926   1
 -10  11   3 22.5558 2.47533   5
   4   7  -3 688.440 86.6242   1
 -11   4  -3 680.387 21.2479   5
  -4  -7   3 619.485 87.7437   1
  -7  11   3 692.641 98.4221   1
  -7  11   3 724.022 21.9166   5
  -7  11   3 820.007 93.0984   1
  11  -4   3 658.182 27.2626   2
 -11   7  -3 510.301 27.9535   1
 -11   7  -3 509.512 25.8463   1
   7   4  -3 467.827 59.5596   1
 -11   7  -3 434.073 15.3892   5
  -4  11   3 332.985 68.1691   1
  -4  11   3 302.587 10.2842   5
  -4  11   3 298.086 64.5975   1
  -7  -4   3 355.107 58.4785   1
 -11  10  -3 72.9363 3.98937   5
 -11  10  -3 66.6876 35.2227   1
  10   1  -3 66.5301 28.0058   1
  -1  11   3 97.0421 46.5879   1
 -10  -1   3 65.2845 3.15783   5
  -1  11   3 68.3361 41.8467   1
 -11  13  -3 843.011 26.3889   5
 -11  13  -3 789.455 110.070   1
   2  11   3 649.156 111.370   1
 -13   2   3 668.437 21.0105   5
 -11  16  -3 15.0893 2.43746   5
 -16   5   3 25.1518 2.75212   5
 -11  19  -3 36.7304 3.79847   5
  11 -19   3 49.9827 4.26499   5
 -19   8   3 47.4388 4.15333   5
 -11  22  -3 4.48338 2.13304   5
 -22  11   3 5.79489 2.41575   5
  11 -22   3 1.28831 2.10335   5
  -9  21  -3 119.925 5.87582   5
 -21  12   3 88.9662 5.79161   5
   9 -21   3 89.8012 5.01427   5
  -6  18  -3 36.6064 3.15514   5
   6 -18   3 55.5108 3.75951   5
 -18  12   3 63.1474 4.76382   5
  -3  15  -3 66.3387 93.7584   1
  -3  15  -3 72.9249 3.55918   5
  -3  15  -3 185.594 94.6329   1
  12   3   3 -9.9962 48.6720   1
   3 -15   3 23.6290 2.36843   5
 -15  12   3 27.4331 46.3552   1
 -15  12   3 16.3203 3.04019   5
 -12   0  -3 0.92403 1.01518   5
   0  12  -3 -24.095 52.6459   1
   0  12  -3 13.8422 48.6550   1
 -12  12   3 81.6499 52.3863   1
   3   9  -3 910.006 110.954   1
   3   9  -3 840.022 106.429   1
 -12   3  -3 849.906 26.4024   5
  -9  12   3 588.453 18.6787   5
  -9  12   3 507.702 89.0539   1
   6   6  -3 840.816 93.5553   1
 -12   6  -3 721.762 23.3238   5
  -6  12   3 740.519 123.347   1
  -6  12   3 734.739 22.6988   5
  -6  12   3 670.218 97.5790   1
 -12   9  -3 101.147 25.9330   1
 -12   9  -3 98.6882 5.53602   4
 -12   9  -3 130.394 5.34715   5
  -3  12   3 147.643 54.5310   1
  -3  12   3 82.0953 71.6337   1
  -3  12   3 150.081 5.58144   5
 -12  12  -3 -25.242 39.6662   1
  12   0  -3 -21.154 24.3046   1
   0  12   3 -29.863 55.1598   1
   0  12   3 -69.970 46.3243   1
 -12  15  -3 171.917 7.31751   5
 -15   3   3 240.100 8.86465   5
 -12  18  -3 134.785 6.53662   5
  12 -18   3 139.938 6.84407   5
 -18   6   3 144.426 7.17740   5
 -12  21  -3 4.29984 2.26307   5
  12 -21   3 2.97075 2.22575   5
 -21   9   3 2.54026 2.14275   5
 -12  24  -3 18.8704 2.75873   5
  12 -24   3 13.0518 2.77630   5
 -24  12   3 5.78118 2.55023   5
 -23  13   3 22.6652 3.33461   5
  -7  20  -3 20.5145 3.99531   5
 -20  13   3 -0.6905 2.21516   5
   7 -20   3 -4.6348 1.62430   5
 -17  13   3 166.981 7.80531   5
   4 -17   3 172.063 6.92939   5
  -1  14  -3 341.430 113.813   1
  -1  14  -3 492.492 110.385   1
 -14  13   3 353.625 12.7483   5
   2  11  -3 413.467 93.5738   1
 -13   2  -3 398.052 13.2028   5
   2  11  -3 491.914 100.927   1
 -11  13   3 407.394 13.9696   5
 -11  13   3 387.851 90.7733   1
   5   8  -3 986.070 118.534   1
 -13   5  -3 976.960 30.2117   5
  -8  13   3 1060.48 32.5831   5
  -8  13   3 1025.88 121.134   1
 -13   8  -3 752.651 23.5896   5
   8   5  -3 711.409 92.5684   1
  -5  13   3 787.003 24.7958   5
  -5  13   3 811.126 112.338   1
  -5  13   3 849.302 120.410   1
 -13  11  -3 642.145 22.4970   4
 -13  11  -3 667.265 21.9989   5
  11   2  -3 722.289 84.2612   1
 -13  11  -3 847.718 77.6763   1
 -11  -2   3 860.341 25.5947   5
  -2  13   3 784.463 135.264   1
  -2  13   3 775.750 123.707   1
 -13  14  -3 5.05989 2.07498   5
 -14   1   3 3.86796 1.48331   5
 -13  17  -3 148.116 6.94375   5
 -17   4   3 173.346 7.16200   5
 -13  20  -3 20.6367 2.86150   5
  13 -20   3 12.0302 2.65114   5
 -20   7   3 7.70103 2.19272   5
 -13  23  -3 34.3697 4.15942   5
  13 -23   3 35.7386 3.71188   5
 -23  10   3 35.9805 4.25986   5
 -13 -13  -3 2.55018 1.02276   3
  26 -13  -3 0.99454 2.54111   5
 -26  13   3 7.02540 2.63059   5
 -14 -11  -3 116.413 4.36263   3
 -25  14   3 97.3873 6.39506   5
 -22  14   3 20.5304 3.40271   5
 -19  14   3 19.2462 3.20142   5
 -16  14   3 25.9383 3.13711   5
 -14   1  -3 364.358 11.9402   5
 -13  14   3 470.324 16.1282   5
 -14   4  -3 228.634 8.91566   5
   4  10  -3 299.674 86.3090   1
 -10  14   3 168.318 77.1123   1
 -10  14   3 168.771 7.08985   5
   7   7  -3 5.28150 46.6978   1
  -7  14   3 7.28342 1.80396   5
  -7  14   3 -52.546 55.7051   1
 -14  10  -3 150.772 6.51763   5
  10   4  -3 120.150 54.1374   1
   4 -14  -3 142.369 5.79352   5
  -4  14   3 283.967 97.0704   1
  -4  14   3 166.496 6.42748   5
  -4  14   3 225.922 88.7800   1
 -14  13  -3 3.28223 1.94675   5
  13   1  -3 -21.542 31.2598   1
 -14  13  -3 7.50719 2.82613   4
 -14  13  -3 -50.428 43.9813   1
  -1  14   3 10.9107 80.1274   1
 -14  16  -3 83.1092 5.12907   5
 -16   2   3 67.0072 3.95883   5
 -14  19  -3 94.0860 5.62140   5
  14 -19   3 94.4175 5.85603   5
 -19   5   3 91.4863 5.14859   5
 -14  22  -3 65.6553 5.07714   5
 -22   8   3 64.0134 4.75729   5
  14 -22   3 70.4533 5.38166   5
 -14  25  -3 15.7824 2.84545   5
 -11 -14  -3 13.5306 1.26373   3
 -25  11   3 27.1476 3.33094   5
  14 -25   3 22.4240 3.21095   5
 -14 -14  -3 -0.5195 0.96738   3
 -15 -12  -3 4.66460 1.07874   3
  27 -15  -3 1.28454 2.60410   5
 -27  15   3 8.68707 2.92926   5
 -15  -9  -3 16.7452 1.33044   3
 -24  15   3 12.8761 3.03896   5
 -21  15   3 92.2123 6.16244   5
 -18  15   3 41.5895 4.51288   5
 -15  15   3 7.57679 2.29247   5
 -15  15   3 7.07970 2.85620   4
 -15   3  -3 16.3287 2.24363   5
 -12  15   3 68.2760 4.53352   5
 -15   6  -3 386.431 13.2030   5
  -9  15   3 365.203 12.7367   5
 -15   9  -3 6.94636 2.02036   5
  -6  15   3 49.7396 3.42649   5
 -15  12  -3 263.951 10.3354   5
   3 -15  -3 256.516 8.90444   5
  -3  15   3 143.136 117.436   1
  -3  15   3 182.528 6.58719   5
  -3  15   3 203.149 98.9009   1
 -15  15  -3 43.1024 4.17311   5
 -15  15  -3 53.6849 4.93565   4
 -15  18  -3 72.9821 5.07547   5
 -15  21  -3 75.9765 5.33969   5
 -21   6   3 86.3420 5.02806   5
  15 -21   3 73.9185 5.54997   5
 -15  24  -3 8.26417 3.76011   5
  15 -24   3 7.97270 2.81714   5
 -24   9   3 8.30184 3.40499   5
 -12 -15  -3 13.0587 1.28385   3
 -15 -15  -3 2.25552 0.95706   3
 -16 -13  -3 2.23490 1.00821   3
 -16 -10  -3 36.4401 2.03419   3
  26 -16  -3 29.5200 4.07857   5
 -26  16   3 25.3702 3.78855   5
 -23  16   3 37.3317 4.13699   5
 -20  16   3 2.45817 2.47957   5
 -17  16   3 32.6575 3.62546   5
 -14  16   3 43.8467 4.19872   5
 -16   5  -3 450.228 15.0375   5
 -11  16   3 356.277 12.7208   5
 -16   8  -3 91.3698 4.96637   5
  -8  16   3 75.1970 4.32436   5
   5 -16  -3 20.0071 2.22844   5
 -16  11  -3 19.2210 2.96388   5
  -5  16   3 16.6085 2.01782   5
 -16  14  -3 61.9412 4.80672   5
 -16  14  -3 74.0398 5.43123   4
 -16  17  -3 100.029 5.79433   5
 -16  17  -3 89.5536 6.31277   4
 -16  20  -3 21.6542 3.23438   5
  16 -20   3 20.8407 3.28320   5
 -16  23  -3 5.88261 2.59453   5
  16 -23   3 12.1841 3.14359   5
 -10 -16  -3 10.1768 1.21072   3
 -16  26  -3 10.6562 2.80505   5
  16 -26   3 16.8541 3.11332   5
 -16  29  -3 12.6790 3.43341   4
 -13 -16  -3 5.60374 1.07205   3
 -16 -16  -3 4.23387 0.98064   3
 -17 -14  -3 0.47727 0.87655   3
 -17 -11  -3 0.99298 0.98379   3
 -17  -8  -3 25.7503 1.82267   3
 -25  17   3 23.7380 3.59916   5
 -22  17   3 1.03578 2.54613   5
 -19  17   3 110.141 6.51292   5
 -16  17   3 54.7311 4.68138   5
 -16  17   3 56.2674 5.27337   4
 -17   4  -3 152.859 6.32653   5
 -13  17   3 166.435 7.54817   5
 -17   7  -3 119.155 5.76890   5
 -10  17   3 118.750 5.84769   5
 -17  10  -3 251.298 9.71217   5
   7 -17  -3 242.832 9.21038   5
  -7  17   3 305.975 10.8614   5
 -17  13  -3 173.157 7.85250   5
 -17  16  -3 97.0305 6.58576   4
 -17  16  -3 114.298 6.10664   5
 -17  19  -3 28.3691 3.57360   5
 -17  19  -3 31.6776 4.50764   4
  17 -19   3 44.0460 4.87007   5
 -17  22  -3 19.6477 3.33278   5
  17 -22   3 26.8910 3.73099   5
 -17  25  -3 4.16654 2.56240   5
  17 -25   3 5.10257 2.63264   5
 -17  28  -3 3.98567 3.21571   4
 -11 -17  -3 4.57434 1.04390   3
 -17  31  -3 3.17483 2.52085   4
 -14 -17  -3 5.59461 1.03462   3
 -17 -17  -3 0.09423 0.74037   3
 -18 -15  -3 7.05961 1.79466   3
 -18 -12  -3 9.85491 1.15459   3
  27 -18  -3 -0.1723 2.57407   5
 -18  -9  -3 1.66395 0.94272   3
 -27  18   3 1.01234 2.68011   5
 -18  -6  -3 1.21531 1.03728   3
 -24  18   3 8.99411 2.82525   5
 -21  18   3 15.3080 3.15238   5
 -18  18   3 113.425 6.67564   5
 -15  18   3 67.6775 5.07914   5
 -18   6  -3 66.1608 4.22720   5
 -12  18   3 35.9530 3.85092   5
 -18   9  -3 -1.0015 1.77021   5
  -9  18   3 0.39092 3.04086   5
 -18  12  -3 149.744 7.07669   5
   6 -18  -3 141.189 6.18983   5
  -6  18   3 129.680 5.65131   5
 -18  15  -3 83.9202 5.52287   5
 -18  18  -3 0.01381 2.14895   5
 -18  18  -3 0.91918 3.03821   4
 -18  21  -3 40.2199 4.26421   5
 -18  21  -3 43.3498 5.75454   4
  18 -21   3 34.9464 4.06393   5
 -18  24  -3 15.5750 4.08622   4
 -18  24  -3 17.7954 3.17782   5
 -24   6   3 21.5235 1.59448   3
  18 -24   3 21.9146 3.54146   5
 -18  27  -3 11.9796 3.10526   5
  -9 -18  -3 18.1522 1.36589   3
 -18  27  -3 20.0909 4.62375   4
  18 -27   3 5.42120 2.98788   5
 -18  30  -3 11.0786 3.09785   4
 -15 -18  -3 6.44470 0.97088   3
 -19 -16  -3 2.24601 0.58652   3
 -19 -13  -3 1.40919 0.82760   3
 -19 -10  -3 11.8334 1.19591   3
 -19  -7  -3 7.79034 1.11962   3
  26 -19  -3 10.9130 3.23908   5
 -26  19   3 6.73902 3.06165   5
 -19  -4  -3 16.0333 1.27388   3
 -23  19   3 23.8816 3.64715   5
 -20  19   3 1.49665 2.41822   5
 -17  19   3 96.3371 7.00921   4
 -17  19   3 105.897 6.26339   5
 -19   5  -3 14.6173 2.26943   5
 -14  19   3 20.7964 2.96353   5
 -19   8  -3 178.395 7.65243   5
 -11  19   3 218.358 8.84706   5
 -19  11  -3 47.3820 4.32085   5
   8 -19  -3 55.2535 4.40320   5
  -8  19   3 38.0890 3.79090   5
 -19  14  -3 110.920 6.24027   5
 -19  17  -3 40.5280 4.56747   5
 -19  20  -3 28.6939 3.78778   5
  19 -20   3 43.6066 5.10823   5
 -19  23  -3 6.11629 3.60098   4
 -19  23  -3 4.10201 2.69872   5
 -23   4   3 2.27576 0.86021   3
  19 -23   3 3.55484 2.74029   5
 -19  26  -3 12.4493 3.21836   5
 -19  26  -3 10.4209 3.77414   4
  19 -26   3 4.94832 3.00215   5
 -26   7   3 8.17535 0.97499   3
 -10 -19  -3 24.2410 1.80845   3
 -19  29  -3 19.9935 3.75270   4
 -13 -19  -3 3.76112 1.15727   3
 -16 -19  -3 4.55316 0.74017   3
 -20 -14  -3 4.16620 0.65608   3
 -20 -11  -3 0.94583 0.86284   3
 -20  -8  -3 0.63880 0.94250   3
 -20  -5  -3 4.45046 0.99912   3
  25 -20  -3 -0.1316 2.86171   5
 -25  20   3 3.08583 2.84662   5
 -20  -2  -3 64.9215 2.69278   3
 -22  20   3 87.7569 6.26395   5
 -19  20   3 7.87838 2.78971   5
 -16  20   3 7.82320 3.26318   4
 -16  20   3 7.01183 2.49429   5
 -20   7  -3 3.50398 1.89105   5
 -13  20   3 17.9980 2.90127   5
  10 -20  -3 35.9291 3.79193   5
 -20  10  -3 34.8583 3.95919   5
 -10  20   3 44.6517 3.86676   5
 -20  13  -3 11.8515 2.76559   5
 -20  16  -3 25.8917 3.58218   5
 -20  19  -3 40.4510 4.79284   5
  20 -19   3 25.7783 3.76226   5
 -20  22  -3 13.6692 3.17668   5
  20 -22   3 15.0373 3.31956   5
 -22   2   3 15.0156 1.23958   3
 -20  25  -3 10.5928 2.91324   5
  20 -25   3 12.4909 3.24537   5
 -25   5   3 13.8616 1.17030   3
 -28   8   3 4.65102 0.85785   3
 -11 -20  -3 16.3590 1.58157   3
 -14 -20  -3 0.51002 0.76521   3
 -21 -12  -3 0.67062 0.75037   3
 -21  -9  -3 0.39945 1.22584   3
 -21  -6  -3 13.6985 1.21880   3
  24 -21  -3 6.06051 3.14711   5
 -21  -3  -3 6.67600 1.05385   3
 -24  21   3 8.94534 2.94514   5
 -21   0  -3 2.54256 0.90867   3
 -21  21   3 2.79428 2.65643   5
 -18  21   3 45.0218 4.95498   5
 -18  21   3 48.3717 5.62492   4
 -15  21   3 80.9798 5.49530   5
 -21   9  -3 97.2226 5.50742   5
  12 -21  -3 81.4879 5.45748   5
 -12  21   3 115.498 6.17362   5
 -21  12  -3 4.86711 2.40351   5
   9 -21  -3 5.05858 2.00037   5
  -9  21   3 6.46235 2.14289   5
 -21  15  -3 87.2179 5.96049   5
 -21  18  -3 41.0358 4.35894   5
  21 -18   3 34.1348 4.17167   5
 -21  21  -3 18.7179 3.38762   5
  21 -21   3 24.7003 3.79008   5
 -21   0   3 22.3250 1.67530   3
 -21  24  -3 0.72985 2.60294   5
  21 -24   3 -4.7522 2.61299   5
 -24   3   3 1.07727 0.86821   3
 -27   6   3 6.75717 0.93197   3
 -22 -13  -3 0.49165 0.92717   3
 -22 -10  -3 1.88799 0.66112   3
 -22  -7  -3 1.98421 0.90340   3
 -22  -4  -3 10.8670 1.16691   3
 -22  -1  -3 0.61152 0.88284   3
  23 -22  -3 -0.5057 2.71080   5
 -23  22   3 0.72619 2.70542   5
  20 -22  -3 83.8113 6.23326   5
 -22   2  -3 79.4951 3.26422   3
 -20  22   3 67.1847 5.80088   5
  17 -22  -3 4.69962 2.50506   5
 -17  22   3 2.85097 3.24852   4
 -17  22   3 5.39380 2.55946   5
  14 -22  -3 29.8722 3.61435   5
 -22   8  -3 26.1846 3.27038   5
 -14  22   3 21.7871 3.17643   5
  22  -8   3 19.6726 3.24372   5
 -22  11  -3 4.54245 2.32662   5
 -22  14  -3 74.5825 5.47896   5
 -22  17  -3 26.1303 3.72382   5
  22 -17   3 18.9961 3.57347   5
 -22  20  -3 17.1858 3.32773   5
  22 -20   3 10.6841 3.36096   5
 -20  -2   3 19.0493 1.65620   3
 -22  23  -3 10.5678 3.15911   5
 -23   1   3 7.91927 1.03375   3
  22 -23   3 6.82196 3.19294   5
 -26   4   3 15.2541 1.16502   3
 -29   7   3 7.17785 0.86178   3
 -23 -11  -3 0.07186 0.38235   3
 -23  -8  -3 5.04259 0.82043   3
 -23  -5  -3 5.13262 0.96426   3
 -23  -2  -3 7.68799 1.69159   3
 -23   1  -3 3.21693 0.93626   3
  22 -23  -3 3.60128 2.99936   5
 -22  23   3 2.74341 2.80757   5
 -23   4  -3 18.9003 1.53589   3
  19 -23  -3 18.9915 3.44038   5
 -19  23   3 13.8705 3.23422   5
  16 -23  -3 35.6301 4.06713   5
 -16  23   3 27.1985 3.57007   5
 -16  23   3 29.3477 4.31270   4
  13 -23  -3 21.7818 3.15865   5
 -23  10  -3 25.2804 3.22588   5
  23 -10   3 17.1127 3.05091   5
 -13  23   3 17.0617 2.84633   5
 -23  13  -3 43.2097 4.78417   5
  23 -13   3 31.9060 3.95736   5
 -23  16  -3 10.9378 3.04697   5
  23 -16   3 4.45045 2.79097   5
 -23  19  -3 2.56127 2.69764   5
  23 -19   3 -1.1298 2.83223   5
 -19  -4   3 4.67752 1.01381   3
 -23  22  -3 4.94209 2.92801   5
  23 -22   3 0.77106 2.89552   5
 -22  -1   3 9.82606 1.12054   3
 -28   5   3 2.35594 0.79636   3
 -24  -9  -3 -0.0537 0.40978   3
 -24  -6  -3 6.98473 0.87845   3
 -24  -3  -3 12.5582 1.13603   3
 -24   0  -3 4.31194 1.05764   3
  21 -24  -3 10.9019 3.23932   5
 -24   3  -3 7.51337 1.02705   3
 -21  24   3 4.69527 2.81851   5
  18 -24  -3 7.88910 2.94624   5
 -18  24   3 -3.1977 2.09675   5
 -18  24   3 0.60310 3.18727   4
  15 -24  -3 16.3563 3.24571   5
 -15  24   3 20.7196 3.33382   5
 -24  12  -3 12.1882 2.79228   5
  24 -12   3 12.2791 3.01845   5
 -24  15  -3 10.0715 3.26104   5
  24 -15   3 4.68950 3.02051   5
 -15  -9   3 10.0804 1.13113   3
 -24  18  -3 29.3423 3.88176   5
 -18  -6   3 14.7758 1.42805   3
  24 -18   3 9.98873 3.38440   5
 -24  21  -3 -2.7465 2.46579   5
  24 -21   3 6.02355 3.05084   5
 -24   0   3 7.31956 1.12631   3
 -27   3   3 7.13924 0.96416   3
 -30   6   3 4.95461 0.80742   3
 -25  -7  -3 -0.1515 0.45916   3
 -25  -4  -3 3.22624 0.82415   3
 -25  -1  -3 9.37391 1.03656   3
 -25   5  -3 4.37518 0.93508   3
  20 -25  -3 10.6939 3.24085   5
 -20  25   3 4.12726 2.81587   5
  17 -25  -3 16.9994 3.33276   5
 -17  25   3 33.2437 4.63986   4
 -17  25   3 19.8805 3.36450   5
  -8 -17   3 26.5437 2.16228   3
  14 -25  -3 91.8862 6.02915   5
 -25  11  -3 99.9944 5.87337   5
 -11 -14   3 114.681 4.08351   3
 -14  25   3 117.900 6.50300   5
  25 -11   3 114.518 6.52598   5
 -25  14  -3 26.4107 3.46582   5
 -14 -11   3 12.4569 1.27426   3
  25 -14   3 12.2907 3.17954   5
 -25  17  -3 0.97917 2.54639   5
  25 -17   3 4.09520 2.95835   5
 -17  -8   3 0.22679 0.89987   3
 -25  20  -3 10.9129 3.19227   5
  25 -20   3 9.10402 3.23117   5
 -20  -5   3 8.53482 1.08961   3
 -26   1   3 1.09147 0.80672   3
 -29   4   3 1.75285 0.74670   3
 -26  -8  -3 0.45194 0.67095   3
 -26  -5  -3 0.49774 0.59150   3
 -26  -2  -3 6.32445 0.89609   3
 -26   1  -3 8.93696 1.00725   3
 -26   4  -3 7.89911 1.02188   3
 -26   7  -3 6.64876 0.95203   3
  19 -26  -3 5.11917 3.06565   5
 -19  26   3 4.92743 2.97973   5
  16 -26  -3 26.6156 3.65978   5
 -10 -16   3 36.2266 2.04258   3
 -16  26   3 42.6162 5.67658   4
 -16  26   3 35.8255 3.95983   5
 -26  13  -3 -2.5566 2.05083   5
 -13 -13   3 3.16546 0.96861   3
  26 -13   3 3.94444 2.63244   5
 -26  16  -3 22.0657 3.48695   5
 -16 -10   3 8.08561 1.12763   3
  26 -16   3 8.52051 3.09176   5
 -26  19  -3 7.64224 3.00051   5
  26 -19   3 12.4472 3.35375   5
 -19  -7   3 10.8543 1.17203   3
 -22  -4   3 11.9553 1.17120   3
 -25  -1   3 1.58515 0.84612   3
 -28   2   3 3.96702 0.81485   3
 -31   5   3 0.77615 0.64962   3
 -27  -6  -3 1.64486 0.49567   3
 -27  -3  -3 1.97479 0.62210   3
 -27   0  -3 5.21889 0.87629   3
 -27   3  -3 8.58660 0.99777   3
 -27   6  -3 11.5257 1.05256   3
  18 -27  -3 -5.8121 2.41988   5
 -18  27   3 -0.2383 3.33284   4
 -18  27   3 0.76213 2.68132   5
  -9 -18   3 0.61372 0.92806   3
 -12 -15   3 4.05994 1.02361   3
 -27  15  -3 17.3430 3.15064   5
  27 -15   3 2.91679 2.76162   5
 -27  18  -3 9.17185 3.06497   5
  27 -18   3 8.53491 3.28476   5
 -18  -9   3 13.5877 1.22728   3
 -21  -6   3 9.15372 1.07174   3
 -24  -3   3 8.28274 0.98430   3
 -27   0   3 14.7902 1.31142   3
 -30   3   3 1.48924 0.66564   3
 -28  -4  -3 0.40700 0.34182   3
 -28  -1  -3 2.76170 0.69652   3
 -28   2  -3 9.43553 0.95734   3
 -28   5  -3 6.22974 0.89356   3
 -11 -17   3 3.20422 0.99081   3
 -17  28   3 3.17739 3.05323   4
 -14 -14   3 0.02035 0.93864   3
 -17 -11   3 5.93529 1.05967   3
 -20  -8   3 7.08258 1.04419   3
 -23  -5   3 3.47145 0.90347   3
 -26  -2   3 4.88522 0.81987   3
 -29   1   3 1.19588 1.12444   3
 -32   4   3 2.26889 0.55233   3
 -29  -2  -3 -0.0577 0.38351   3
 -29   1  -3 2.34866 1.22570   3
 -29   4  -3 3.11733 0.82775   3
 -29   7  -3 3.97125 0.80778   3
 -10 -19   3 12.3102 1.19910   3
 -13 -16   3 0.26237 0.94072   3
 -16  29   3 -0.2633 2.67346   4
 -16 -13   3 6.59046 1.07572   3
 -19 -10   3 21.3530 1.64938   3
 -22  -7   3 8.63703 0.99125   3
 -25  -4   3 1.00348 0.76649   3
 -28  -1   3 0.34083 0.59379   3
 -31   2   3 0.14049 0.55774   3
 -30   0  -3 0.10528 0.45068   3
 -30   3  -3 2.34586 0.68951   3
 -30   6  -3 8.93665 0.90340   3
 -12 -18   3 7.87341 1.08981   3
 -15  30   3 0.40184 2.57684   4
 -15 -15   3 2.63965 0.97281   3
 -18 -12   3 10.4483 1.10918   3
 -21  -9   3 1.88271 0.99584   3
 -24  -6   3 5.06362 0.81229   3
 -27  -3   3 -0.2255 0.54043   3
 -30   0   3 0.00091 0.41064   3
 -31   2  -3 0.45258 0.52359   3
 -31   5  -3 1.04473 0.66240   3
 -14 -17   3 1.07604 0.89353   3
 -17 -14   3 3.55517 0.96312   3
 -14  31   3 2.39621 2.54984   4
 -20 -11   3 12.2646 1.10562   3
 -23  -8   3 2.29284 0.76808   3
 -26  -5   3 0.13901 0.53182   3
 -29  -2   3 0.27964 0.36897   3
 -32   4  -3 1.72987 0.55822   3
 -13 -19   3 1.88307 1.33478   3
 -16 -16   3 1.24111 0.87589   3
 -19 -13   3 2.47537 0.87815   3
 -22 -10   3 -0.3598 0.66369   3
 -25  -7   3 -0.1484 0.45971   3
 -28  -4   3 0.53978 0.32895   3
 -15 -18   3 7.78429 1.00049   3
 -18 -15   3 8.25484 1.14915   3
 -21 -12   3 1.41595 0.64602   3
 -24  -9   3 0.39593 0.40517   3
 -27  -6   3 0.90892 0.44850   3
 -17 -17   3 0.10875 0.76712   3
 -20 -14   3 0.49105 0.61020   3
 -23 -11   3 0.20118 0.38272   3
 -26  -8   3 0.96960 0.54326   3
 -16 -19   3 2.54064 0.69379   3
 -19 -16   3 3.33102 0.62411   3
 -22 -13   3 0.74797 0.47367   3
   0   1  -4 10.8171 5.35026   1
   1  -1  -4 14.3275 6.63034   1
  -1   1   4 8.61880 5.49633   1
   1   0   4 5.68480 4.68508   1
   0  -1   4 6.00822 5.04141   1
  -1   3  -4 988.429 60.1624   1
  -2  -1  -4 1052.90 55.4358   1
   3  -2  -4 1046.72 53.0872   1
  -3   2   4 1191.14 58.9047   1
   1  -3   4 1153.63 66.7722   1
   2   1   4 1156.50 58.0917   1
  -2   2  -4 7486.95 249.002   1
   2   0  -4 7827.45 287.284   1
   0  -2  -4 7655.10 260.925   1
   0   2   4 7762.32 259.707   1
  -2   0   4 7455.09 251.025   1
   2  -2   4 7703.14 250.216   1
   5  -3  -4 99.6760 18.4759   1
  -2   5  -4 55.0796 21.6488   1
  -5   3   4 146.678 22.7167   1
   3   2   4 140.549 25.1935   1
   3   2   4 120.941 20.9404   1
   2  -5   4 115.502 27.4017   1
   1   2  -4 1179.15 68.3084   1
  -3   1  -4 1123.24 63.6463   1
   2  -3  -4 1129.16 64.4907   1
  -2   3   4 995.165 58.3224   1
   3  -1   4 989.018 44.9898   1
  -1  -2   4 999.836 59.8286   1
  -1  -3  -4 449.969 43.2060   1
   4  -1  -4 433.909 35.0485   1
   1   3   4 281.436 33.2841   1
  -4   1   4 297.768 26.0881   1
   3  -4   4 303.037 31.9791   1
  -3   7  -4 521.077 60.4463   1
   7  -4  -4 608.667 51.6065   1
   3  -7   4 1457.41 104.843   1
   4   3   4 1440.21 133.823   1
  -7   4   4 1449.20 78.3264   1
   4   3   4 1444.09 92.0722   1
  -7   4   4 1426.72 43.2859   5
   4  -4  -4 367.570 35.9472   1
   0   4  -4 335.188 37.7931   1
  -4   0  -4 363.285 27.3275   1
   0  -4   4 304.554 40.3108   1
  -4   4   4 374.814 35.4432   1
   4   0   4 345.657 27.2652   1
  -4   3  -4 318.334 26.0909   1
   3   1  -4 272.759 28.8260   1
  -1   4   4 415.532 42.1655   1
  -3  -1   4 435.468 38.3031   1
   4  -3   4 437.206 30.6707   1
   6  -2  -4 1077.06 58.9048   1
  -6   2   4 1514.26 70.1180   1
   4  -6   4 1437.35 93.2657   1
   2   4   4 1520.84 96.9742   1
   2   4   4 1402.83 92.3932   1
  -4   9  -4 160.675 66.4526   1
   9  -5  -4 134.722 24.5677   1
   5   4   4 -5.9187 22.8191   1
   5   4   4 22.4113 18.6956   1
  -9   5   4 -6.8281 14.6039   1
   4  -9   4 85.8654 34.3040   1
   6  -5  -4 140.459 25.6365   1
  -1   6  -4 173.110 34.9337   1
  -6   5   4 8.20599 1.40854   5
   5   1   4 23.1008 11.5363   1
   1  -6   4 -2.2909 13.8473   1
  -6   5   4 20.3399 18.1674   1
   5   1   4 20.6285 12.0833   1
  -5   2  -4 135.557 9.99784   1
   2   3  -4 135.697 27.4579   1
   3  -5  -4 147.405 27.7265   1
  -3   5   4 86.3634 24.0948   1
  -2  -3   4 108.540 27.4165   1
   5  -2   4 86.7010 8.55074   1
  -5   5  -4 214.891 28.5918   1
   5   0  -4 191.234 24.9753   1
   5  -5   4 216.942 29.4983   1
   0   5   4 184.538 34.6238   1
  -5   0   4 224.694 28.3804   1
  -5   0   4 188.609 9.11932   2
   0   5   4 232.397 37.8769   1
  -5   8  -4 3694.49 106.953   5
   8  -3  -4 3551.63 133.768   1
  -5   8  -4 3534.67 180.482   1
   5  -8   4 2486.36 148.843   1
  -8   3   4 2674.12 77.2369   5
  -8   3   4 2609.23 104.358   1
   3   5   4 2665.93 149.821   1
   3   5   4 2507.53 145.470   1
  -5  11  -4 387.099 12.9661   5
  -5  11  -4 427.373 69.8008   1
  -5  11  -4 469.651 75.4073   1
   5 -11   4 322.759 10.9885   5
   6   5   4 347.416 15.8487   2
   6   5   4 310.398 61.6882   1
 -11   6   4 322.223 11.2713   5
   6   5   4 358.973 61.5021   1
 -11   6   4 318.761 33.0556   1
  -2   8  -4 155.353 39.4718   1
   8  -6  -4 132.466 26.4478   1
  -8   6   4 273.562 35.0972   1
  -8   6   4 231.202 7.98550   5
   2  -8   4 204.743 46.5989   1
   6   2   4 200.459 32.5124   1
   6   2   4 193.812 33.0755   1
   5  -6  -4 16.7095 15.8245   1
   1   5  -4 22.5169 18.1858   1
   6  -1   4 141.011 14.0812   1
   6  -1   4 148.450 14.7663   1
  -1  -5   4 128.149 34.4803   1
  -1  -5   4 145.456 7.59507   2
  -5   6   4 121.439 28.7927   1
  -6   4  -4 1533.03 66.0422   1
   4   2  -4 1444.55 85.8899   1
  -4  -2   4 1037.42 34.4946   2
  -2   6   4 1038.37 80.3900   1
  -4  -2   4 1030.42 73.4379   1
  -2   6   4 1116.71 85.5081   1
   6  -4   4 1055.60 53.1259   1
  -6   7  -4 1587.09 43.1541   5
   7  -1  -4 1347.59 77.3834   1
  -6   7  -4 1281.70 87.9913   1
   6  -7   4 1458.35 94.6786   1
   1   6   4 1332.89 104.442   1
   1   6   4 1335.66 100.087   1
  -7   1   4 1405.28 73.0280   1
  10  -4  -4 627.980 38.0880   1
  -6  10  -4 521.146 71.7589   1
  -6  10  -4 669.670 20.0073   5
  -6  10  -4 681.311 77.3129   1
 -10   4   4 532.028 16.2242   5
 -10   4   4 465.896 31.5126   1
   4   6   4 529.820 69.9203   1
   4   6   4 493.166 19.9956   2
   4   6   4 519.895 67.7864   1
  -6  13  -4 585.504 18.8397   5
  -6  13  -4 770.572 104.702   1
  -6  13  -4 480.351 99.2698   1
 -13   7   4 577.787 18.9102   5
   7   6   4 514.411 81.3062   1
   6 -13   4 599.423 18.6403   5
  -3  10  -4 168.079 46.2144   1
   7   3   4 87.0581 27.1946   1
 -10   7   4 72.2577 24.4521   1
   7   3   4 100.938 7.84225   2
 -10   7   4 64.5227 22.4008   1
   3 -10   4 98.2980 36.0095   1
 -10   7   4 99.6468 4.53207   5
   7   3   4 92.1233 29.3754   1
   0   7  -4 17.2208 21.4163   1
  -7   7   4 13.3208 1.63521   5
   7   0   4 9.40987 10.4434   1
   0  -7   4 20.4802 18.7065   1
  -7   7   4 8.61470 12.7249   1
   7   0   4 -3.3547 8.82815   1
   3   4  -4 1397.89 95.2499   1
  -4   7   4 646.897 65.8098   1
  -3  -4   4 629.080 79.0539   1
  -4   7   4 618.045 64.7123   1
   6   1  -4 1381.44 82.5129   1
  -7   6  -4 1369.77 79.4814   1
  -7   6  -4 1621.39 44.4244   5
  -7   6  -4 1412.57 80.8810   1
  -1   7   4 1329.33 104.717   1
  -1   7   4 1167.57 96.0493   1
  -6  -1   4 1413.83 84.3105   1
  -7   9  -4 473.009 64.4205   1
  -7   9  -4 534.017 62.9913   1
  -7   9  -4 510.002 16.0414   5
   9  -2  -4 490.884 39.7478   1
   2   7   4 451.881 66.3464   1
   2   7   4 477.133 66.5711   1
  -9   2   4 440.909 37.3622   1
  -9   2   4 502.389 15.0520   5
   2   7   4 457.159 18.1671   2
  -7  12  -4 153.514 6.10390   5
  -7  12  -4 160.669 55.8081   1
 -12   5   4 278.657 9.59426   5
   5   7   4 234.762 57.8165   1
   5   7   4 208.690 54.1945   1
  -7  15  -4 949.871 29.4931   5
 -15   8   4 1147.73 35.6144   5
   7 -15   4 1137.01 35.2259   5
  -4  12  -4 407.243 81.9242   1
  -4  12  -4 416.074 74.8076   1
  -4  12  -4 369.980 12.2712   5
 -12   8   4 467.859 15.4440   5
   8   4   4 549.144 70.8805   1
   8   4   4 457.340 20.5134   2
   4 -12   4 485.502 14.9173   5
 -12   8   4 357.037 49.2020   1
  -1   9  -4 664.252 83.1985   1
   8   1   4 619.172 50.9734   1
  -9   8   4 587.160 58.6755   1
   8   1   4 622.858 23.8376   2
  -9   8   4 607.044 63.5499   1
   8   1   4 627.070 52.7366   1
   1  -9   4 652.542 82.8916   1
  -9   8   4 629.428 19.7125   5
  -6   8   4 182.669 36.1322   1
  -6   8   4 175.695 6.47676   5
  -8   5  -4 2560.82 95.9993   1
   5   3  -4 2530.10 135.936   1
  -8   5  -4 2640.87 98.3512   1
  -5  -3   4 3464.98 171.215   1
  -3   8   4 3502.73 104.619   2
  -3   8   4 3510.74 186.130   1
  -3   8   4 3556.96 192.026   1
  -8   8  -4 264.572 42.0325   1
   8   0  -4 327.469 38.4816   1
  -8   8  -4 262.897 9.35918   5
  -8   8  -4 305.776 43.6364   1
   0   8   4 324.723 55.3329   1
   0   8   4 207.040 51.4270   1
  -8   0   4 303.737 36.0981   1
   0   8   4 283.603 11.9728   2
  -8  11  -4 452.896 70.0816   1
  11  -3  -4 375.780 21.6441   1
  -8  11  -4 341.738 62.0535   1
  -8  11  -4 404.013 13.0358   5
 -11   3   4 504.924 16.2251   5
   3   8   4 469.270 75.1852   1
   3   8   4 544.734 80.4917   1
  -8  14  -4 88.6171 60.9124   1
  -8  14  -4 52.1543 3.70183   5
 -14   6   4 99.7166 5.06835   5
   8 -14   4 100.535 5.06165   5
   6   8   4 121.218 57.0529   1
  -8  17  -4 3.16138 1.71933   5
 -17   9   4 4.08952 2.03730   5
   8 -17   4 3.35340 1.82835   5
  -5  14  -4 180.801 72.2006   1
  -5  14  -4 114.694 73.0976   1
  -5  14  -4 90.4702 4.33375   5
   9   5   4 -31.635 43.5531   1
 -14   9   4 21.6713 20.2937   1
  -2  11  -4 130.095 5.09998   5
  -2  11  -4 224.032 87.5679   1
 -11   9   4 236.819 48.7631   1
 -11   9   4 312.485 49.4570   1
   9   2   4 314.904 15.7209   2
   9   2   4 273.405 45.7593   1
   2 -11   4 335.884 10.6839   5
 -11   9   4 302.205 11.4796   4
   9   2   4 307.063 47.5336   1
 -11   9   4 348.378 11.3236   5
   1   8  -4 581.800 75.0838   1
  -1  -8   4 732.204 90.0753   1
   9  -1   4 756.617 33.5276   1
  -8   9   4 750.129 77.4087   1
   9  -1   4 766.692 32.8404   1
  -8   9   4 761.935 82.4016   1
  -8   9   4 772.614 23.6426   5
   9  -1   4 739.265 27.4539   2
  -9   4  -4 61.4823 3.03916   5
   4   5  -4 58.4784 26.0720   1
  -5   9   4 72.6668 31.5360   1
  -5   9   4 141.789 5.49886   5
  -4  -5   4 88.7880 30.6133   1
  -5   9   4 121.809 40.0610   1
  -9   7  -4 511.952 44.6814   1
  -9   7  -4 492.799 44.8371   1
   7   2  -4 478.549 52.7570   1
  -9   7  -4 467.048 15.3611   5
  -2   9   4 486.285 70.6731   1
  -2   9   4 483.057 66.5480   1
  -7  -2   4 536.572 57.2709   1
  10  -1  -4 575.917 54.3918   1
  -9  10  -4 542.528 64.7379   1
  -9  10  -4 525.575 17.4197   5
  -9  10  -4 575.515 69.7000   1
   1   9   4 314.003 63.8070   1
 -10   1   4 380.490 12.2222   5
   1   9   4 258.330 60.1308   1
 -10   1   4 378.582 39.5310   1
  -9  13  -4 -6.0121 45.6321   1
   4   9   4 -23.651 55.2028   1
  -9  16  -4 156.903 6.71635   5
   9 -16   4 149.607 6.59119   5
 -16   7   4 148.956 6.74042   5
  -9  19  -4 88.3708 4.91812   5
 -19  10   4 34.0739 3.89426   5
   9 -19   4 27.8428 3.42698   5
  -6  16  -4 310.971 10.7801   5
   6 -16   4 343.456 11.9238   5
 -16  10   4 354.904 13.0738   5
  -3  13  -4 749.796 126.357   1
  -3  13  -4 1011.00 130.789   1
  -3  13  -4 676.711 22.0251   5
 -13  10   4 774.469 78.9494   1
   3 -13   4 677.356 21.6975   5
  10   3   4 778.487 91.2960   1
 -13  10   4 687.788 22.5854   5
   0  10  -4 1.82401 42.4190   1
 -10  10   4 52.4136 30.5031   1
  10   0   4 44.0825 6.28350   2
 -10  10   4 0.57463 29.3038   1
  10   0   4 68.9893 16.7090   1
  10   0   4 32.2189 15.5794   1
 -10   3  -4 92.8140 3.91542   5
   3   7  -4 93.1301 36.0068   1
  -7  10   4 147.379 48.3947   1
  -7  10   4 123.890 38.8434   1
  -7  10   4 139.497 5.78988   5
  -3  -7   4 162.224 46.4883   1
  10  -3   4 155.523 9.00144   2
   6   4  -4 521.177 64.7507   1
 -10   6  -4 499.562 16.0670   5
  -4  10   4 601.380 79.5856   1
  -4  10   4 756.281 90.7441   1
  10  -6   4 650.221 22.8853   2
  -6  -4   4 652.302 70.5793   1
 -10   9  -4 386.432 13.0029   5
   9   1  -4 450.962 49.1370   1
 -10   9  -4 351.749 49.2900   1
 -10   9  -4 394.363 52.0732   1
  -9  -1   4 506.001 16.4941   5
  -1  10   4 514.966 80.6666   1
  -9  -1   4 489.916 55.1877   1
  -1  10   4 552.778 82.6929   1
 -10  12  -4 1241.08 37.1164   5
 -10  12  -4 1166.25 117.571   1
  12  -2  -4 1180.44 49.6517   1
 -12   2   4 1163.81 35.0406   5
   2  10   4 1232.62 139.205   1
   2  10   4 1012.42 126.470   1
 -10  15  -4 62.9419 4.13527   5
 -15   5   4 45.3130 3.57289   5
 -10  18  -4 55.0111 4.13831   5
  10 -18   4 99.0376 5.40236   5
 -18   8   4 97.4832 5.48302   5
 -10  21  -4 17.5190 2.68193   5
  10 -21   4 6.52604 2.16317   5
 -21  11   4 6.39307 2.69869   5
  -7  18  -4 172.502 6.98371   5
   7 -18   4 153.421 6.60194   5
 -18  11   4 161.557 7.42419   5
  -4  15  -4 129.910 154.402   1
  -4  15  -4 196.876 7.19145   5
 -15  11   4 253.462 9.76156   5
   4 -15   4 242.354 8.69610   5
  -1  12  -4 -55.544 53.0504   1
  -1  12  -4 106.013 55.1709   1
 -12  11   4 60.5107 3.98570   5
 -12  11   4 49.6337 4.35734   4
  11   1   4 34.4660 24.4409   1
 -12  11   4 18.5732 37.3753   1
   2   9  -4 366.474 75.2645   1
 -11   2  -4 343.770 11.2681   5
  -9  11   4 71.5164 43.0299   1
  -9  11   4 146.933 5.75468   5
  -2  -9   4 96.2375 45.9291   1
  -9  11   4 82.6529 44.0333   1
  11  -2   4 117.686 8.90802   2
   5   6  -4 339.964 60.1780   1
 -11   5  -4 299.395 10.2415   5
  -6  11   4 385.839 12.9379   5
  -6  11   4 322.080 67.3694   1
  11  -5   4 406.303 16.3334   2
  -6  11   4 355.944 60.8597   1
  -5  -6   4 480.290 69.0988   1
 -11   8  -4 411.945 40.7492   1
   8   3  -4 492.931 59.7565   1
 -11   8  -4 485.930 15.4280   5
 -11   8  -4 495.251 44.4846   1
  -3  11   4 308.363 61.4581   1
  -8  -3   4 387.231 59.3725   1
  -3  11   4 336.540 68.6232   1
  -3  11   4 417.197 12.6808   5
 -11  11  -4 843.635 27.8980   5
 -11  11  -4 1058.25 95.0623   1
 -11   0   4 867.172 27.4706   5
   0  11   4 1034.54 123.276   1
   0  11   4 905.108 123.176   1
 -11  14  -4 306.890 11.0435   5
 -11  17  -4 181.553 7.69412   5
 -17   6   4 155.824 6.85476   5
  11 -17   4 151.455 6.98300   5
 -11  20  -4 276.648 10.6275   5
  11 -20   4 265.049 10.3873   5
 -20   9   4 267.364 10.5544   5
 -11  23  -4 18.0774 2.82163   5
 -23  12   4 26.6932 3.52540   5
  11 -23   4 23.7914 3.08337   5
  -8  20  -4 149.705 6.61637   5
 -20  12   4 142.305 7.13000   5
   8 -20   4 130.460 6.27987   5
  -5  17  -4 74.0468 3.94214   5
   5 -17   4 127.984 5.37763   5
 -17  12   4 118.761 6.40774   5
  -2  14  -4 347.284 11.0301   5
  -2  14  -4 187.098 96.8272   1
  -2  14  -4 294.288 163.024   1
   2 -14   4 409.932 13.1513   5
 -14  12   4 401.162 14.3403   5
 -14  12   4 503.449 92.7100   1
   1  11  -4 12.2167 48.9557   1
 -11  12   4 -43.641 41.9845   1
   4   8  -4 433.794 79.5865   1
 -12   4  -4 458.290 14.7195   5
  -8  12   4 347.426 66.9716   1
  -8  12   4 234.910 63.7967   1
  -8  12   4 366.536 12.0628   5
  12  -4   4 352.754 16.0153   2
 -12   7  -4 265.343 9.26253   5
   7   5  -4 213.938 53.9658   1
  -5  12   4 189.122 54.3377   1
  -5  12   4 157.148 6.10428   5
  -5  12   4 129.997 56.8796   1
 -12  10  -4 1155.16 36.3446   5
 -12  10  -4 1276.48 89.6923   1
   2 -12  -4 1191.82 35.6017   5
 -12  10  -4 1146.18 36.8731   4
  -2  12   4 1211.17 37.0286   5
  -2  12   4 1156.88 144.036   1
 -10  -2   4 1229.09 37.6849   5
  -2  12   4 1383.79 137.821   1
 -12  13  -4 285.905 10.3884   5
 -12  13  -4 237.585 68.0150   1
   1  12   4 317.683 87.5855   1
 -13   1   4 272.660 9.54905   5
 -12  16  -4 149.081 6.76555   5
 -16   4   4 194.204 7.73635   5
 -12  19  -4 35.0689 3.74569   5
  12 -19   4 57.4467 4.53721   5
 -19   7   4 50.6960 4.21350   5
 -12  22  -4 2.59154 2.12957   5
 -22  10   4 3.39144 2.34943   5
  12 -22   4 3.73724 2.29809   5
 -13 -12  -4 59.7105 2.62675   3
 -25  13   4 52.5995 5.08176   5
 -22  13   4 85.4183 5.89379   5
  -6  19  -4 9.16219 1.87153   5
   6 -19   4 8.79983 1.90459   5
 -19  13   4 5.28196 2.35025   5
  -3  16  -4 7.57707 2.43903   5
   3 -16   4 18.1123 2.12077   5
 -16  13   4 18.9392 2.86774   5
   0  13  -4 162.642 79.6192   1
 -13   0  -4 57.1561 3.47245   5
   0  13  -4 68.0467 57.2685   1
 -13  13   4 52.5831 4.20442   5
 -13  13   4 61.1671 4.76417   4
 -13  13   4 -0.8140 77.1757   1
 -13   3  -4 682.733 20.9520   5
   3  10  -4 572.853 106.411   1
 -10  13   4 802.198 112.716   1
 -10  13   4 698.363 22.8224   5
  -7  13   4 560.557 18.7706   5
  -7  13   4 700.454 100.435   1
  -7  13   4 650.960 103.535   1
 -13   9  -4 21.2822 12.3372   1
 -13   9  -4 38.9839 3.30574   5
  -4  13   4 92.1166 107.180   1
  -4  13   4 -34.422 52.7672   1
  -4  13   4 21.3645 2.40562   5
  12   1  -4 266.774 54.6914   1
 -13  12  -4 240.931 58.9246   1
 -13  12  -4 280.592 10.2202   5
 -12  -1   4 284.262 9.58673   5
  -1  13   4 532.417 186.203   1
  -1  13   4 255.436 86.8545   1
 -13  15  -4 174.742 7.48064   5
 -15   2   4 86.6069 4.43156   5
 -13  18  -4 275.022 10.6435   5
 -18   5   4 212.633 9.04614   5
  13 -18   4 206.953 8.86631   5
 -13  21  -4 96.6382 5.77780   5
 -21   8   4 59.0415 4.60996   5
  13 -21   4 58.1737 4.87321   5
 -13  24  -4 89.9670 5.58155   5
  13 -24   4 61.8564 4.96868   5
 -24  11   4 59.1186 4.99471   5
 -14 -13  -4 3.94135 1.07758   3
  27 -14  -4 5.79945 2.65390   5
 -27  14   4 0.86422 2.27884   5
 -14 -10  -4 48.3396 2.53849   3
 -21  14   4 16.9623 3.18202   5
 -18  14   4 207.828 9.01476   5
 -15  14   4 46.7467 4.20277   5
 -15  14   4 52.0482 4.73691   4
 -14   2  -4 411.174 13.3919   5
 -12  14   4 350.396 12.5230   5
 -14   5  -4 43.6638 3.28781   5
   5   9  -4 74.7661 53.5479   1
  -9  14   4 81.3815 4.58919   5
  -9  14   4 88.3808 63.5838   1
   8   6  -4 120.455 64.1702   1
 -14   8  -4 105.369 5.15017   5
  -6  14   4 -52.054 68.5647   1
  11   3  -4 224.194 55.8808   1
 -14  11  -4 256.606 45.2077   1
 -14  11  -4 222.465 8.66650   5
 -14  11  -4 210.644 9.26982   4
   3 -14  -4 221.573 7.79371   5
  -3  14   4 346.259 103.317   1
  -3  14   4 286.029 9.61911   5
  -3  14   4 260.386 136.224   1
 -14  14  -4 810.812 26.0442   5
 -14   0   4 854.037 26.4142   5
 -14  17  -4 24.7950 3.06813   5
 -17   3   4 26.4248 3.04189   5
 -14  20  -4 4.61069 2.34516   5
  14 -20   4 1.83420 2.26932   5
 -20   6   4 -1.1507 1.68200   5
 -14  23  -4 66.7387 5.14447   5
 -23   9   4 78.1285 5.34781   5
  14 -23   4 80.0225 5.60212   5
 -12 -14  -4 13.4021 1.28482   3
  26 -12  -4 13.7537 3.01303   5
 -26  12   4 6.46083 2.65834   5
 -15 -14  -4 4.79690 1.09168   3
 -15 -11  -4 10.2599 1.17429   3
 -26  15   4 2.99351 2.60985   5
 -23  15   4 32.5003 3.93337   5
 -20  15   4 51.7623 5.02896   5
 -17  15   4 55.3392 4.60274   5
 -14  15   4 36.6060 3.91777   5
 -14  15   4 41.6639 4.35181   4
 -15   4  -4 249.103 9.00244   5
 -11  15   4 188.688 7.79174   5
 -15   7  -4 1134.40 35.1243   5
  -8  15   4 960.254 29.9996   5
 -15  10  -4 46.4729 3.80719   5
  -5  15   4 -4.4813 86.3198   1
 -15  13  -4 89.1876 5.15252   5
 -15  13  -4 86.4216 5.66387   4
 -15  13  -4 10.8346 43.3448   1
  -2  15   4 319.612 113.216   1
 -15  16  -4 87.7924 5.38274   5
 -15  19  -4 287.294 11.2612   5
 -19   4   4 339.207 11.9887   5
  15 -19   4 328.290 12.7036   5
 -15  22  -4 29.0935 3.52178   5
  15 -22   4 15.5372 3.22019   5
 -22   7   4 27.8069 3.12658   5
 -10 -15  -4 12.0892 1.25471   3
 -15  25  -4 11.3103 2.82515   5
  15 -25   4 1.72181 2.27430   5
 -13 -15  -4 20.9730 1.82112   3
 -16 -15  -4 3.91544 0.99496   3
 -15  31  -4 2.75139 2.45099   4
 -16 -12  -4 13.8516 1.29265   3
 -16  -9  -4 2.06645 0.96362   3
 -25  16   4 10.0835 2.93660   5
 -22  16   4 59.3854 5.33919   5
 -19  16   4 115.898 6.65981   5
 -16  16   4 228.389 9.93946   4
 -16  16   4 217.283 9.36983   5
 -16   3  -4 14.2728 1.96859   5
 -13  16   4 6.80260 2.24121   5
 -16   6  -4 362.972 12.6009   5
 -10  16   4 316.085 11.4651   5
 -16   9  -4 150.543 6.70370   5
  -7  16   4 154.480 6.46278   5
 -16  12  -4 187.210 7.99554   5
   4 -16  -4 183.144 6.97527   5
  -4  16   4 137.550 5.50926   5
 -16  15  -4 104.571 6.53649   4
 -16  15  -4 92.1364 5.62041   5
 -16  18  -4 112.184 6.32363   5
  16 -18   4 83.2441 5.72533   5
 -16  21  -4 89.3301 5.88349   5
  16 -21   4 90.6921 6.04966   5
 -16  24  -4 7.85706 2.80221   5
  16 -24   4 8.61233 2.88128   5
 -11 -16  -4 9.33457 1.19126   3
  16 -27   4 9.44512 3.38871   5
 -14 -16  -4 15.7227 1.29247   3
 -16  30  -4 16.9318 3.45718   4
 -17 -16  -4 8.31645 1.03871   3
 -17 -13  -4 9.54676 1.15624   3
  27 -17  -4 5.76635 2.90953   5
 -17 -10  -4 6.93590 1.10491   3
 -27  17   4 14.8257 3.28239   5
 -17  -7  -4 55.7208 2.53015   3
 -24  17   4 45.3027 5.07720   5
 -21  17   4 20.0642 3.37061   5
 -18  17   4 153.230 9.03727   5
 -15  17   4 22.9575 3.65244   4
 -15  17   4 17.4512 2.88129   5
 -17   5  -4 121.070 5.53068   5
 -12  17   4 71.0430 4.71233   5
 -17   8  -4 2.08130 1.81779   5
  -9  17   4 2.70980 1.80702   5
   6 -17  -4 161.149 6.60190   5
 -17  11  -4 161.439 7.32695   5
  -6  17   4 170.084 6.77906   5
 -17  14  -4 17.4939 2.79933   5
 -17  17  -4 196.614 9.18825   4
 -17  17  -4 172.131 8.25758   5
 -17  20  -4 2.17995 3.19585   4
 -17  20  -4 0.39417 2.30002   5
  17 -20   4 -0.0635 2.55532   5
 -17  23  -4 59.7645 5.29698   5
  17 -23   4 54.3528 5.39796   5
  -9 -17  -4 0.91393 0.95431   3
 -17  26  -4 2.39404 2.50281   5
  17 -26   4 -3.5209 2.38564   5
 -12 -17  -4 35.2936 2.01718   3
 -17  29  -4 31.1630 4.23151   4
 -15 -17  -4 2.98800 0.97144   3
 -18 -17  -4 1.94058 0.62043   3
 -18 -14  -4 -0.0738 0.85650   3
 -18 -11  -4 9.40172 1.17722   3
 -18  -8  -4 44.4541 2.25097   3
 -18  -5  -4 50.7985 2.36029   3
 -23  18   4 57.2868 5.44914   5
 -20  18   4 5.55934 2.63392   5
 -17  18   4 211.327 9.82218   4
 -18   4  -4 224.122 8.52325   5
  18  -4   4 206.720 8.01116   5
 -14  18   4 194.540 8.57816   5
 -18   7  -4 164.411 7.36818   5
 -11  18   4 173.978 7.58678   5
 -18  10  -4 103.738 5.53526   5
   8 -18  -4 93.9181 5.19113   5
  -8  18   4 63.0886 4.11997   5
 -18  13  -4 219.951 9.19901   5
 -18  16  -4 95.7269 5.89764   5
 -18  19  -4 37.3128 4.50941   5
 -18  19  -4 49.8453 5.92970   4
  18 -19   4 29.1870 3.76550   5
 -18  22  -4 45.4836 5.14535   5
 -18  22  -4 51.5613 5.99729   4
  18 -22   4 48.7401 5.24905   5
 -18  25  -4 8.81113 2.97738   5
 -18  25  -4 10.1447 3.74694   4
 -25   7   4 0.85048 0.82069   3
  18 -25   4 -0.7461 2.59035   5
 -10 -18  -4 13.4094 1.27463   3
 -18  28  -4 12.0019 3.64597   4
 -18  31  -4 -1.5574 2.26471   4
 -13 -18  -4 0.79869 0.96303   3
 -16 -18  -4 2.74832 0.81368   3
 -19 -15  -4 2.16696 0.66958   3
 -19 -12  -4 0.86045 0.86917   3
 -19  -9  -4 2.23995 0.98962   3
 -19  -6  -4 18.7966 1.65709   3
 -25  19   4 9.21336 3.07784   5
 -22  19   4 70.4332 6.91145   5
 -19  19   4 20.8729 3.30903   5
 -16  19   4 151.322 8.06030   4
 -16  19   4 141.618 8.72062   5
 -19   6  -4 5.02493 1.91199   5
 -13  19   4 12.9545 2.53757   5
 -19   9  -4 37.5784 3.81146   5
 -10  19   4 76.3824 4.79141   5
   7 -19  -4 52.5914 3.97664   5
 -19  12  -4 60.5892 4.60336   5
  -7  19   4 34.4841 3.30396   5
 -19  15  -4 341.546 13.0700   5
 -19  18  -4 32.5825 3.79634   5
  19 -18   4 35.3259 4.05133   5
 -19  21  -4 17.0032 4.08726   4
 -19  21  -4 9.63739 2.88369   5
  19 -21   4 0.32056 2.60856   5
 -19  24  -4 46.6685 6.20557   4
 -19  24  -4 45.8148 5.09637   5
  19 -24   4 49.9422 5.28630   5
 -19  27  -4 58.7219 8.17586   4
 -11 -19  -4 3.55339 1.01472   3
 -14 -19  -4 3.88272 0.90864   3
 -20 -10  -4 -0.4537 0.93968   3
 -20  -7  -4 16.6145 1.33636   3
 -20  -4  -4 11.7119 1.19313   3
 -24  20   4 13.8416 3.28420   5
 -21  20   4 53.0913 7.62382   5
 -18  20   4 1.85374 2.30760   5
 -15  20   4 46.1571 4.45070   5
 -20   8  -4 144.203 6.76456   5
 -12  20   4 144.598 6.87276   5
   9 -20  -4 258.078 9.99669   5
 -20  11  -4 265.944 10.4509   5
  -9  20   4 274.436 10.2821   5
 -20  14  -4 2.70925 2.33569   5
 -20  17  -4 0.88518 2.34997   5
 -20  20  -4 43.3891 4.99880   5
  20 -20   4 38.5411 4.33494   5
 -20  23  -4 105.801 6.86223   5
 -23   3   4 84.9261 3.17658   3
  20 -23   4 79.0126 6.38294   5
 -20  26  -4 14.9213 3.21879   5
 -26   6   4 15.5348 1.42581   3
  20 -26   4 11.9316 3.29127   5
 -12 -20  -4 5.80565 0.98235   3
 -15 -20  -4 1.89429 1.05137   3
 -21 -14  -4 0.89386 0.47285   3
 -21 -11  -4 6.06342 0.80963   3
 -21  -8  -4 0.52990 0.89488   3
  26 -21  -4 4.04134 3.94017   5
 -21  -5  -4 7.25587 1.07992   3
 -21  -2  -4 21.0011 1.67247   3
 -23  21   4 6.84992 2.85891   5
 -20  21   4 35.6323 4.52360   5
 -17  21   4 28.2099 4.26323   4
 -17  21   4 23.0546 3.35427   5
 -21   7  -4 23.6035 2.91191   5
 -14  21   4 25.5254 3.29420   5
  21  -7   4 20.9820 2.87341   5
  11 -21  -4 5.47451 2.24440   5
 -21  10  -4 9.57146 2.39155   5
 -11  21   4 16.9059 2.65579   5
 -21  13  -4 63.6017 5.06674   5
 -21  16  -4 90.7147 6.11955   5
 -21  19  -4 1.13454 2.45355   5
  21 -19   4 10.2755 3.22695   5
 -21  22  -4 2.78145 2.82792   5
  21 -22   4 4.03322 2.95379   5
 -22   1   4 5.64225 1.00440   3
 -21  25  -4 17.1426 3.30733   5
 -25   4   4 8.37910 1.03053   3
  21 -25   4 9.93171 3.25976   5
 -28   7   4 6.19756 0.89485   3
 -22 -12  -4 0.55540 0.44038   3
 -22  -9  -4 3.36419 0.80138   3
 -22  -6  -4 13.6124 1.19984   3
  25 -22  -4 24.8259 3.92861   5
 -22  -3  -4 28.5902 1.80166   3
 -25  22   4 28.1948 3.93289   5
  22 -22  -4 4.33173 2.90322   5
 -22  22   4 -0.2693 2.57835   5
  16 -22  -4 53.8824 5.22351   5
 -16  22   4 54.5554 5.69628   4
 -16  22   4 61.1548 5.06335   5
 -22   9  -4 89.9366 5.45995   5
  13 -22  -4 92.2854 5.73945   5
 -13  22   4 75.0494 5.27770   5
  22  -9   4 80.9016 5.43928   5
  10 -22  -4 2.76185 2.14365   5
 -22  12  -4 8.55441 2.60341   5
 -10  22   4 6.09067 2.26012   5
  22 -12   4 6.82611 2.66796   5
 -22  15  -4 23.2689 3.56561   5
  22 -15   4 29.6013 3.87557   5
 -22  18  -4 38.2110 4.27975   5
  22 -18   4 48.4550 5.43942   5
 -22  21  -4 2.57087 2.60062   5
  22 -21   4 -0.4781 2.58353   5
 -21  -1   4 0.05937 0.88984   3
 -24   2   4 10.3306 1.09080   3
 -27   5   4 12.2137 1.07560   3
 -30   8   4 1.37266 0.74426   3
 -23 -10  -4 -0.2226 0.44885   3
 -23  -7  -4 5.19791 0.88182   3
 -23  -4  -4 -0.1614 0.87064   3
 -23  -1  -4 10.8084 1.11595   3
  24 -23  -4 7.35967 3.13299   5
 -24  23   4 7.52054 3.02026   5
  21 -23  -4 6.80953 3.11225   5
 -23   2  -4 6.58372 1.01401   3
 -21  23   4 20.1104 3.48641   5
  18 -23  -4 60.3381 5.62303   5
 -18  23   4 53.4977 5.81299   4
 -18  23   4 54.9344 5.28523   5
  15 -23  -4 26.9736 3.62997   5
 -15  23   4 27.1168 3.51329   5
 -23  11  -4 23.3169 3.33303   5
  12 -23  -4 32.5416 3.59542   5
 -12  23   4 15.4475 2.75102   5
  23 -11   4 17.8401 3.14307   5
 -23  14  -4 83.4263 5.89399   5
  23 -14   4 60.7112 5.49769   5
 -23  20  -4 100.685 6.55944   5
  23 -20   4 78.0598 6.48666   5
 -20  -3   4 88.8628 4.19488   3
 -23  23  -4 41.2883 7.04013   5
  23 -23   4 44.5178 7.24451   5
 -23   0   4 42.4076 2.12012   3
 -26   3   4 11.8564 1.06613   3
 -29   6   4 9.02392 0.92130   3
 -24  -8  -4 1.44913 0.57126   3
 -24  -5  -4 10.8732 1.05623   3
 -24  -2  -4 7.77426 1.02565   3
  23 -24  -4 11.0768 3.46620   5
 -24   1  -4 15.4594 1.21903   3
 -23  24   4 10.2875 3.09088   5
 -24   4  -4 14.9097 1.21131   3
  20 -24  -4 15.6586 3.40699   5
 -20  24   4 8.48212 2.99439   5
  17 -24  -4 46.4315 5.06278   5
 -17  24   4 58.6945 5.20328   5
 -17  24   4 64.1996 6.05010   4
  14 -24  -4 58.1618 5.17285   5
 -24  10  -4 62.0474 4.70540   5
 -14  24   4 49.3831 4.75612   5
  24 -10   4 53.5067 4.78197   5
 -24  13  -4 66.6037 5.32843   5
  24 -13   4 72.1926 5.84710   5
 -24  16  -4 14.6197 3.13257   5
  24 -16   4 7.53367 3.03408   5
 -16  -8   4 9.78937 1.12469   3
 -24  19  -4 54.1840 5.35231   5
  24 -19   4 36.3569 4.43380   5
 -19  -5   4 34.5869 1.99799   3
 -22  -2   4 5.18825 0.98495   3
 -25   1   4 23.2108 1.59508   3
 -31   7   4 1.39588 0.67968   3
 -25  -9  -4 3.05444 0.52691   3
 -25  -6  -4 0.93582 0.58368   3
 -25  -3  -4 2.80482 0.95828   3
 -25   0  -4 14.2081 1.14973   3
  22 -25  -4 22.9355 3.90155   5
 -25   3  -4 30.3365 1.74698   3
 -22  25   4 22.5299 3.62415   5
 -25   6  -4 15.9276 1.46411   3
  19 -25  -4 16.1709 3.56854   5
 -19  25   4 19.5136 3.55641   5
  16 -25  -4 8.47452 2.87493   5
 -16  25   4 2.61721 3.19952   4
 -16  25   4 0.68941 2.30584   5
  -9 -16   4 2.00021 0.93039   3
 -25  12  -4 55.6569 4.75869   5
  25 -12   4 53.1356 5.17444   5
 -12 -13   4 59.8678 2.56495   3
 -25  15  -4 2.01289 2.29063   5
  25 -15   4 9.45026 3.11772   5
 -15 -10   4 11.7781 1.84070   3
 -25  18  -4 1.97476 2.63726   5
 -18  -7   4 8.75340 1.11103   3
  25 -18   4 7.90334 3.30014   5
 -25  21  -4 8.78698 3.03652   5
 -21  -4   4 12.6162 1.22101   3
  25 -21   4 15.5898 3.66729   5
 -24  -1   4 31.4893 1.78721   3
 -27   2   4 1.67314 0.81910   3
 -30   5   4 0.99018 0.71516   3
 -26  -7  -4 0.38502 0.32458   3
 -26  -4  -4 14.0351 1.18154   3
 -26  -1  -4 0.34673 0.98816   3
 -26   2  -4 2.87984 0.86836   3
  21 -26  -4 9.92423 5.42380   5
 -26   5  -4 12.7718 1.17754   3
 -21  26   4 6.61790 3.70337   5
  18 -26  -4 35.6227 5.14812   5
 -18  26   4 53.4521 6.49605   5
 -18  26   4 56.5604 5.82815   4
 -11 -15   4 10.5520 1.13854   3
 -26  14  -4 9.82110 2.76157   5
  26 -14   4 19.0944 3.34212   5
 -14 -12   4 12.4398 1.23056   3
 -26  17  -4 4.11051 2.69752   5
  26 -17   4 0.93504 2.76578   5
 -17  -9   4 0.34785 0.90458   3
 -26  20  -4 12.4858 3.21223   5
 -20  -6   4 18.3170 1.59007   3
  26 -20   4 19.0235 3.65950   5
 -23  -3   4 16.3754 1.25424   3
 -26   0   4 2.03080 0.82352   3
 -29   3   4 3.45864 0.76923   3
 -32   6   4 0.44450 0.58788   3
 -27  -5  -4 0.10088 0.36894   3
 -27  -2  -4 6.45356 0.81618   3
 -27   1  -4 0.52415 0.80978   3
 -27   4  -4 2.37051 0.84598   3
 -27   7  -4 18.3163 1.43780   3
  17 -27  -4 4.26443 2.82884   5
 -10 -17   4 9.22506 1.13026   3
 -17  27   4 1.46040 2.56484   5
 -17  27   4 6.46917 3.27587   4
 -13 -14   4 3.05541 0.97936   3
 -27  16  -4 13.3205 3.07090   5
 -16 -11   4 6.54136 1.06009   3
  27 -16   4 9.74640 3.10913   5
 -19  -8   4 44.8538 3.08277   3
 -22  -5   4 11.0397 1.13637   3
 -25  -2   4 0.89007 0.79316   3
 -28   1   4 7.05468 0.83904   3
 -31   4   4 5.06941 0.69654   3
 -28  -3  -4 0.30924 0.42089   3
 -28   0  -4 8.78328 0.88938   3
 -28   3  -4 3.01962 0.83131   3
 -28   6  -4 15.7197 1.15018   3
 -16  28   4 15.3150 3.65600   4
 -12 -16   4 13.3992 1.25587   3
 -15 -13   4 17.4544 1.62093   3
 -18 -10   4 10.3523 1.14472   3
 -21  -7   4 6.04973 0.97947   3
 -24  -4   4 4.77181 0.89458   3
 -27  -1   4 5.94713 0.79724   3
 -30   2   4 1.88584 0.62147   3
 -29  -1  -4 0.82067 0.50722   3
 -29   2  -4 7.62612 0.86220   3
 -29   5  -4 15.6713 1.33775   3
 -11 -18   4 9.43272 1.08787   3
 -14 -15   4 7.41530 1.09331   3
 -15  29   4 6.89992 3.01160   4
 -17 -12   4 34.6981 1.97729   3
 -20  -9   4 2.73551 0.91494   3
 -23  -6   4 6.67472 1.02542   3
 -26  -3   4 3.48407 0.73966   3
 -29   0   4 4.40952 0.63157   3
 -32   3   4 0.21245 0.44714   3
 -30   1  -4 0.88562 0.55760   3
 -30   4  -4 13.6426 1.19802   3
 -13 -17   4 7.83285 1.52336   3
 -17  30   4 6.52272 2.82244   4
 -14  30   4 12.2108 3.09669   4
 -16 -14   4 18.0090 1.61636   3
 -19 -11   4 0.90896 0.89171   3
 -22  -8   4 2.33710 0.83703   3
 -25  -5   4 1.11752 0.69920   3
 -28  -2   4 1.39934 0.54459   3
 -31   1   4 0.49735 0.38827   3
 -31   3  -4 1.26178 0.66676   3
 -31   6  -4 -0.1015 0.66534   3
 -12 -19   4 3.51626 0.96564   3
 -15 -16   4 2.80055 0.94210   3
 -16  31   4 2.32562 2.30783   4
 -18 -13   4 -1.6160 0.85422   3
 -21 -10   4 5.61300 0.89796   3
 -24  -7   4 0.80639 0.66120   3
 -27  -4   4 1.96611 0.49461   3
 -30  -1   4 0.11809 0.38981   3
 -32   5  -4 1.81089 0.62156   3
 -14 -18   4 -0.3937 0.86291   3
 -17 -15   4 1.79585 0.89145   3
 -20 -12   4 3.89254 0.83684   3
 -23  -9   4 3.59462 0.65196   3
 -26  -6   4 -0.0948 0.41769   3
 -29  -3   4 0.18127 0.29472   3
 -16 -17   4 8.12739 0.98170   3
 -19 -14   4 2.65708 0.93782   3
 -22 -11   4 0.28027 0.53253   3
 -25  -8   4 0.39361 0.35955   3
 -28  -5   4 2.01142 0.44279   3
 -15 -19   4 3.03021 0.82805   3
 -18 -16   4 3.58548 0.78198   3
 -21 -13   4 2.20141 0.54922   3
 -24 -10   4 0.18256 0.32840   3
 -17 -18   4 4.71372 0.73511   3
 -20 -15   4 1.77283 0.53744   3
 -23 -12   4 -0.1239 0.31188   3
   1   0  -5 5197.71 181.376   1
   0  -1  -5 4906.49 176.333   1
   1  -1   5 5125.17 171.088   1
   0   1   5 4894.43 171.310   1
  -1   0   5 4603.03 177.217   1
  -2   0  -5 1891.05 77.1151   1
   2  -2  -5 1815.11 96.5125   1
   0   2  -5 1865.98 86.9234   1
   2   0   5 1888.38 77.9867   1
  -2   2   5 1840.76 83.6364   1
   0  -2   5 1921.54 89.0633   1
   3  -1  -5 3375.69 138.090   1
  -1  -2  -5 3578.93 142.627   1
   2  -3   5 3700.12 144.561   1
   1   2   5 3630.42 143.661   1
  -3   1   5 3490.63 139.887   1
  -3  -1  -5 3218.41 128.001   1
  -1   4  -5 3046.38 140.064   1
   4  -3  -5 3071.87 126.518   1
  -4   3   5 2884.36 120.323   1
   1  -4   5 2872.62 142.303   1
   3   1   5 2899.14 117.702   1
   1  -3  -5 3675.97 152.832   1
  -3   2  -5 3816.82 134.587   1
   2   1  -5 3731.45 145.031   1
   3  -2   5 3575.12 126.760   1
  -1   3   5 3512.57 144.621   1
  -2  -1   5 3423.00 138.317   1
  -3   5  -5 75.6361 22.2712   1
   5  -2  -5 99.6470 20.3205   1
  -5   2   5 178.035 25.1286   1
   3  -5   5 183.841 31.0459   1
   2   3   5 168.927 29.4701   1
   6  -4  -5 4741.48 180.730   1
  -2   6  -5 4665.28 207.262   1
   4   2   5 3864.51 163.261   1
  -6   4   5 3974.49 157.743   1
   4   2   5 3803.16 164.456   1
   2  -6   5 3867.68 185.347   1
   3  -4  -5 2950.46 133.028   1
   1   3  -5 3021.18 136.013   1
  -4   1  -5 2844.91 104.278   1
  -1  -3   5 3116.72 141.739   1
  -3   4   5 3049.86 135.238   1
  -4   4  -5 85.8416 16.9267   1
   4   0  -5 102.583 19.0370   1
   0  -4  -5 94.0947 23.8163   1
   4  -4   5 88.3101 19.7209   1
   0   4   5 50.7273 19.8197   1
  -4   0   5 80.4941 17.8314   1
  -4   7  -5 126.926 4.75778   5
  -4   7  -5 139.183 32.7663   1
   7  -3  -5 116.040 33.6429   1
  -7   3   5 225.785 29.4260   1
  -7   3   5 225.632 9.98562   2
   3   4   5 270.360 41.3960   1
  -7   3   5 213.317 7.60955   5
   4  -7   5 183.015 42.0251   1
   3   4   5 243.317 38.9542   1
  -3   8  -5 304.191 50.7912   1
  -3   8  -5 300.239 9.68884   5
   8  -5  -5 300.431 35.5133   1
   5   3   5 562.407 58.2966   1
   3  -8   5 503.712 65.1638   1
   3  -8   5 587.426 17.8147   5
  -8   5   5 590.043 18.1446   5
   5   3   5 600.641 57.6188   1
  -8   5   5 552.876 49.7764   1
   0   5  -5 0.75430 14.9286   1
   5  -5  -5 64.3346 21.0715   1
  -5   5   5 34.9973 18.3845   1
   0  -5   5 27.3210 20.7956   1
   3   2  -5 172.608 27.7298   1
   2  -5  -5 167.401 30.8967   1
  -5   3  -5 182.523 19.5163   1
  -2   5   5 105.870 26.6689   1
  -3  -2   5 68.9017 19.9551   1
   5  -3   5 113.102 15.2799   1
   6  -1  -5 3803.04 157.106   1
  -5   6  -5 3912.52 112.863   5
  -5   6  -5 3725.86 166.041   1
   1   5   5 3689.00 188.205   1
  -6   1   5 3961.72 115.996   2
   1   5   5 3799.32 185.322   1
  -6   1   5 3828.93 154.561   1
   5  -6   5 3805.66 170.528   1
   9  -4  -5 621.460 44.2646   1
  -5   9  -5 591.066 68.9562   1
  -5   9  -5 629.862 19.3165   5
   4   5   5 399.615 56.4093   1
  -9   4   5 410.325 12.9459   5
  -9   4   5 405.353 37.0591   1
   5  -9   5 330.776 57.9104   1
   4   5   5 362.900 55.6130   1
  -4  10  -5 286.087 57.8626   1
  10  -6  -5 308.177 39.4853   1
  -4  10  -5 386.096 11.6352   5
   4 -10   5 531.696 16.5220   5
 -10   6   5 526.579 16.8860   5
   6   4   5 516.633 63.6765   1
   4 -10   5 532.807 74.3195   1
 -10   6   5 494.499 53.1649   1
   7  -6  -5 157.485 32.5931   1
  -1   7  -5 138.691 35.6980   1
   1  -7   5 112.514 6.19817   2
  -7   6   5 76.4741 24.8254   1
   6   1   5 112.812 21.5604   1
   6   1   5 99.4762 22.8075   1
   1  -7   5 78.3844 32.0444   1
   4  -6  -5 3788.11 179.446   1
   2   4  -5 3884.35 178.285   1
  -2  -4   5 4820.42 214.441   1
  -2  -4   5 4925.74 146.754   2
  -4   6   5 4951.12 209.977   1
   6  -2   5 4841.35 151.241   1
   5   1  -5 3863.65 163.744   1
  -6   5  -5 4091.02 117.651   5
  -6   5  -5 3976.77 156.121   1
  -5  -1   5 3768.34 161.646   1
   6  -5   5 3657.01 149.691   1
  -5  -1   5 3750.69 113.175   2
  -1   6   5 3713.42 179.893   1
  -6   8  -5 1888.07 56.3779   5
  -6   8  -5 1922.22 118.337   1
   8  -2  -5 1856.63 93.4926   1
   2   6   5 2028.15 135.204   1
  -8   2   5 2100.50 60.2540   5
   6  -8   5 2012.47 126.026   1
  -8   2   5 1956.69 92.7372   1
   2   6   5 1959.43 130.679   1
  11  -5  -5 294.985 29.6042   1
  -6  11  -5 381.911 63.2550   1
  -6  11  -5 242.713 8.89692   5
  -6  11  -5 195.917 55.8457   1
   5   6   5 153.108 54.6824   1
   5   6   5 218.343 11.7419   2
   6 -11   5 197.588 7.36620   5
 -11   5   5 198.413 7.53780   5
   5   6   5 151.690 41.3190   1
  -5  12  -5 1306.08 39.9609   5
  -5  12  -5 1390.38 133.142   1
  -5  12  -5 1291.98 139.471   1
   5 -12   5 907.621 28.1429   5
   7   5   5 920.887 34.0883   2
   7   5   5 831.035 95.5647   1
 -12   7   5 910.709 29.0838   5
 -12   7   5 924.517 63.7919   1
 -12   7   5 957.358 62.5038   1
  -2   9  -5 52.1335 25.9968   1
  -2   9  -5 38.9665 2.17076   5
  -9   7   5 37.5344 22.3754   1
   7   2   5 52.0719 21.8184   1
   7   2   5 70.1059 24.6285   1
  -9   7   5 73.9804 3.74796   5
   2  -9   5 71.9877 3.12580   5
   2  -9   5 83.0826 34.6425   1
   1   6  -5 111.165 31.3628   1
   6  -7  -5 90.1969 30.7187   1
  -1  -6   5 160.905 41.3471   1
   7  -1   5 147.344 17.3317   1
  -1  -6   5 165.554 8.37024   2
  -6   7   5 166.416 6.09289   5
  -6   7   5 171.001 35.3855   1
  -7   4  -5 194.376 20.1078   1
  -7   4  -5 206.111 7.04953   5
   4   3  -5 258.587 44.6965   1
  -4  -3   5 135.843 7.97603   2
  -3   7   5 116.144 31.9261   1
  -4  -3   5 121.151 30.3782   1
  -7   7  -5 71.5640 25.8690   1
  -7   7  -5 132.640 4.80624   5
   7   0  -5 82.0326 22.5047   1
   0   7   5 98.8565 33.7581   1
   0   7   5 124.875 33.5969   1
  -7   0   5 100.412 22.6534   1
  10  -3  -5 516.841 38.0028   1
  -7  10  -5 497.557 68.5331   1
  -7  10  -5 548.919 16.9450   5
   3   7   5 480.138 21.9003   2
 -10   3   5 504.407 38.9880   1
   3   7   5 509.223 71.5374   1
   3   7   5 633.278 79.0023   1
 -10   3   5 545.900 16.6132   5
  -7  13  -5 -29.250 43.4599   1
   6   7   5 96.6455 40.4234   1
  -6  14  -5 579.613 18.5355   5
  -6  14  -5 575.987 109.143   1
   8   6   5 698.578 96.9025   1
   6 -14   5 751.088 23.3939   5
 -14   8   5 745.402 23.8336   5
  -3  11  -5 375.168 71.6083   1
  -3  11  -5 384.718 12.2858   5
   3 -11   5 381.898 13.0675   5
   8   3   5 453.122 18.9157   2
   8   3   5 388.452 59.4825   1
   8   3   5 444.340 59.7288   1
 -11   8   5 390.231 13.7012   5
 -11   8   5 433.937 57.0372   1
   0   8  -5 955.573 91.3829   1
   8   0   5 922.138 54.1987   1
   8   0   5 968.740 56.8211   1
   0  -8   5 821.078 114.794   1
  -8   8   5 1000.94 80.5592   1
  -8   8   5 984.098 29.4500   5
   3   5  -5 554.495 61.9688   1
  -8   3  -5 545.834 16.9722   5
  -5   8   5 317.122 10.4967   5
  -3  -5   5 333.936 54.2572   1
  -5   8   5 346.820 51.6524   1
  -5   8   5 279.282 50.4515   1
  -8   6  -5 2027.27 60.3277   5
   6   2  -5 2028.05 113.214   1
  -8   6  -5 2026.25 95.1366   1
  -8   6  -5 2000.25 95.6169   1
  -6  -2   5 1909.97 111.274   1
  -2   8   5 1715.35 123.642   1
  -2   8   5 1866.51 133.793   1
  -8   9  -5 18.7479 21.6899   1
   9  -1  -5 2.57287 17.4792   1
  -8   9  -5 28.5490 24.2278   1
  -8   9  -5 9.83581 1.56593   5
  -9   1   5 14.2830 1.61666   5
   1   8   5 33.6352 33.9964   1
   1   8   5 2.01785 20.1575   1
   1   8   5 16.0753 4.00140   2
  -9   1   5 17.9408 16.2042   1
  -8  12  -5 376.206 13.0405   5
   4   8   5 238.906 65.0542   1
 -12   4   5 244.808 8.92230   5
   4   8   5 241.424 13.2000   2
   4   8   5 361.297 71.7471   1
  -8  15  -5 48.8367 3.52712   5
   8 -15   5 97.4595 4.96993   5
 -15   7   5 95.2569 5.11516   5
  -7  16  -5 84.1291 4.47448   5
 -16   9   5 41.6937 3.86167   5
   7 -16   5 40.4466 3.43894   5
  -4  13  -5 440.961 13.8831   5
  -4  13  -5 418.383 96.5119   1
  -4  13  -5 361.067 76.3648   1
   9   4   5 560.807 78.2591   1
 -13   9   5 679.044 67.2821   1
   4 -13   5 627.709 19.4498   5
   9   4   5 613.470 26.0771   2
 -13   9   5 608.973 20.1219   5
  -1  10  -5 144.865 4.99880   5
  -1  10  -5 90.8063 41.0278   1
 -10   9   5 95.0856 5.03365   4
 -10   9   5 115.517 5.01944   5
   1 -10   5 112.598 4.05702   5
 -10   9   5 99.7043 32.6073   1
   9   1   5 172.929 30.9157   1
 -10   9   5 94.7245 36.0289   1
   9   1   5 98.1530 8.34755   2
   1 -10   5 71.3706 35.8623   1
   9   1   5 86.2050 24.3559   1
  -9   2  -5 71.1049 3.12106   5
   2   7  -5 37.2164 28.6714   1
  -7   9   5 3.22428 26.9389   1
  -2  -7   5 7.00274 25.8092   1
   5   4  -5 412.094 56.5370   1
  -9   5  -5 390.825 12.6957   5
  -4   9   5 696.016 75.5396   1
  -5  -4   5 568.391 64.5797   1
  -4   9   5 574.680 72.5659   1
  -4   9   5 626.810 19.2199   5
  -9   8  -5 6.85357 18.7158   1
   8   1  -5 -1.2947 15.6165   1
  -9   8  -5 11.6258 1.60781   5
  -9   8  -5 16.2436 17.3125   1
  -8  -1   5 27.1930 18.6882   1
  -1   9   5 15.9030 3.62204   2
  -1   9   5 37.0685 34.9034   1
  -1   9   5 1.62042 21.1929   1
  -9  11  -5 616.995 84.9048   1
  11  -2  -5 742.378 51.0616   1
  -9  11  -5 807.462 84.6850   1
 -11   2   5 804.569 52.9345   1
   2   9   5 714.214 100.404   1
   2   9   5 749.213 96.4939   1
 -11   2   5 744.387 23.5926   5
  -9  14  -5 19.3209 51.3223   1
 -14   5   5 86.7352 4.66435   5
   5   9   5 52.0746 56.0557   1
   9 -14   5 87.0870 4.76780   5
  -9  17  -5 72.5730 4.45823   5
   9 -17   5 58.4284 4.17268   5
 -18  10   5 304.489 11.6992   5
   8 -18   5 313.122 13.6452   5
  -5  15  -5 89.6443 4.31278   5
 -15  10   5 106.860 5.67239   5
   5 -15   5 104.716 4.85939   5
  -2  12  -5 -5.8485 40.0207   1
  -2  12  -5 73.0243 44.1085   1
  -2  12  -5 18.1408 1.95749   5
 -12  10   5 21.4044 3.04634   4
  10   2   5 49.9898 26.1917   1
 -12  10   5 26.5086 3.10288   5
   2 -12   5 27.7752 2.17721   5
 -10   1  -5 115.657 4.36594   5
   1   9  -5 59.5877 40.9843   1
  -9  10   5 160.725 6.06489   5
  10  -1   5 131.754 9.28494   2
  -9  10   5 96.8204 42.9698   1
  -1  -9   5 151.812 51.3205   1
  -9  10   5 133.335 36.4065   1
 -10   4  -5 493.417 15.8008   5
   4   6  -5 531.575 70.4729   1
  -6  10   5 382.592 63.4002   1
  -6  10   5 398.269 12.7442   5
  -4  -6   5 360.028 63.8226   1
  -6  10   5 353.742 62.5911   1
   7   3  -5 566.377 62.4805   1
 -10   7  -5 522.699 16.9207   5
 -10   7  -5 546.983 41.5443   1
 -10   7  -5 513.657 41.3301   1
  -3  10   5 404.262 69.4546   1
  -3  10   5 499.871 78.7531   1
  -3  10   5 547.196 16.2859   5
  10   0  -5 15.1537 21.0318   1
 -10  10  -5 -9.2411 26.8419   1
 -10  10  -5 37.2275 26.7828   1
   0  10   5 8.02764 37.1511   1
   0  10   5 -30.042 33.1460   1
 -10   0   5 -10.539 19.8491   1
 -10   0   5 3.73866 1.34513   5
 -10  13  -5 7.02266 47.3654   1
 -10  13  -5 17.4915 2.28817   5
   3  10   5 -31.540 33.6399   1
 -10  16  -5 55.1247 3.99626   5
  10 -16   5 55.7338 4.16230   5
 -16   6   5 54.7709 4.01091   5
 -10  19  -5 244.713 9.51102   5
 -19   9   5 211.265 8.81599   5
  10 -19   5 203.087 8.46252   5
  -9  20  -5 52.7164 4.06132   5
   9 -20   5 49.3470 3.93427   5
 -20  11   5 46.0356 4.46160   5
  -6  17  -5 107.531 4.97021   5
   6 -17   5 77.8700 4.31396   5
 -17  11   5 83.9733 5.23198   5
  -3  14  -5 1110.25 159.796   1
  -3  14  -5 886.071 28.4184   5
  -3  14  -5 1081.22 154.098   1
  11   3   5 1047.13 94.8947   1
 -14  11   5 913.414 29.6915   5
 -14  11   5 1035.03 98.8105   1
   3 -14   5 897.991 28.6670   5
   0  11  -5 834.779 119.195   1
 -11   0  -5 901.304 26.9755   5
   0 -11   5 892.430 27.3550   5
  11   0   5 914.280 51.4748   1
  11   0   5 908.224 34.0613   2
 -11  11   5 846.681 94.7411   1
  11   0   5 937.134 51.8395   1
 -11  11   5 903.669 28.4196   5
   3   8  -5 453.158 79.1373   1
 -11   3  -5 384.953 12.6695   5
  -8  11   5 376.076 13.6517   5
  -8  11   5 458.632 66.2143   1
  -3  -8   5 579.705 86.7659   1
  11  -3   5 427.091 17.7927   2
   6   5  -5 282.447 48.9523   1
 -11   6  -5 199.861 7.47316   5
  -5  11   5 176.421 56.6623   1
  -5  11   5 252.264 59.2746   1
  -5  11   5 238.844 8.56975   5
  11  -6   5 253.900 11.4568   2
  -6  -5   5 312.896 58.3222   1
 -11   9  -5 774.916 65.2917   1
 -11   9  -5 702.391 23.4172   5
 -11   9  -5 758.955 67.0179   1
   9   2  -5 808.089 71.8713   1
  -2  11   5 680.907 94.5143   1
  -2  11   5 842.883 103.853   1
  -2  11   5 707.359 22.0647   5
 -11  12  -5 145.687 6.32825   5
 -11  12  -5 195.438 51.1300   1
   1  11   5 226.422 72.8366   1
 -12   1   5 227.108 8.27858   5
   1  11   5 346.950 85.7393   1
 -11  15  -5 40.8260 3.57903   5
 -15   4   5 80.8897 4.44705   5
 -11  18  -5 25.8320 2.95360   5
  11 -18   5 30.9421 3.65709   5
 -18   7   5 24.3192 3.01211   5
 -11  21  -5 92.5346 5.38987   5
 -21  10   5 92.0423 7.19138   5
  11 -21   5 85.4565 5.23970   5
 -22  12   5 53.1419 4.97709   5
  -7  19  -5 134.875 6.00058   5
 -19  12   5 173.915 8.13715   5
   7 -19   5 178.576 7.26766   5
  -4  16  -5 29.8858 2.62585   5
   4 -16   5 1.50605 1.37311   5
 -16  12   5 -0.0002 1.96479   5
  -1  13  -5 128.142 76.7237   1
  -1  13  -5 117.593 4.60328   5
  -1  13  -5 90.6692 75.5136   1
  12   1   5 260.974 44.4467   1
 -13  12   5 182.472 8.24297   4
   1 -13   5 187.822 6.62921   5
 -13  12   5 188.089 7.84715   5
 -13  12   5 193.318 64.2454   1
 -12   2  -5 23.3936 2.22919   5
   2  10  -5 26.6387 41.9618   1
 -10  12   5 20.7554 2.42544   5
  12  -2   5 21.8506 5.90867   2
   5   7  -5 889.643 102.373   1
 -12   5  -5 883.629 27.3409   5
  -7  12   5 1289.57 40.2561   5
  -7  12   5 1374.34 134.970   1
  -7  12   5 1334.89 119.478   1
  12  -5   5 1287.07 44.3091   2
  -5  -7   5 1454.18 134.691   1
 -12   8  -5 241.150 8.85798   5
 -12   8  -5 251.518 33.0585   1
 -12   8  -5 248.325 20.8106   1
  -4  12   5 412.471 86.1492   1
  -4  12   5 391.436 12.9089   5
  -4  12   5 422.001 76.0854   1
 -12  11  -5 320.817 60.4749   1
 -12  11  -5 228.808 8.85027   5
  -1  12   5 163.136 57.2827   1
  -1  12   5 144.286 62.6346   1
 -11  -1   5 144.034 6.20573   5
 -12  14  -5 70.2834 4.41211   5
 -14   2   5 102.197 4.81934   5
 -12  17  -5 175.394 7.60681   5
  12 -17   5 156.264 7.14885   5
 -17   5   5 150.906 6.77481   5
 -12  20  -5 121.488 6.27049   5
 -20   8   5 139.842 6.68373   5
  12 -20   5 129.578 6.70774   5
 -12  23  -5 87.8365 5.40921   5
 -23  11   5 61.9492 5.10669   5
  12 -23   5 61.1288 4.83004   5
 -24  13   5 1.30401 2.59976   5
  -8  21  -5 57.6279 4.02803   5
   8 -21   5 46.2569 4.00157   5
 -21  13   5 46.1796 4.80143   5
  -5  18  -5 63.9176 3.77289   5
   5 -18   5 50.4583 3.49690   5
 -18  13   5 54.5604 4.63616   5
  -2  15  -5 36.9475 113.065   1
  -2  15  -5 98.8317 5.70683   5
 -15  13   5 151.838 7.25958   5
   2 -15   5 168.558 6.19893   5
   1  12  -5 155.258 76.5068   1
 -13   1  -5 190.023 6.77615   5
 -12  13   5 172.884 63.6304   1
 -12  13   5 116.903 5.83227   5
 -13   4  -5 599.868 19.0155   5
  -9  13   5 380.495 89.1586   1
  -9  13   5 441.479 14.6777   5
 -13   7  -5 0.20505 1.41492   5
  -6  13   5 -19.282 44.2728   1
  -6  13   5 122.550 56.7794   1
 -13  10  -5 13.7264 2.18445   5
 -13  10  -5 20.2945 23.2053   1
  -3  13   5 0.47664 50.9627   1
  -3  13   5 -79.547 49.3839   1
 -13  13  -5 271.506 70.1404   1
 -13  13  -5 208.734 8.55736   5
  13   0  -5 286.389 50.9126   1
   0  13   5 313.586 99.5145   1
 -13   0   5 209.775 7.67130   5
 -13  16  -5 270.724 10.3175   5
 -16   3   5 295.717 10.6137   5
 -13  19  -5 84.1507 5.20889   5
  13 -19   5 59.6055 4.75762   5
 -19   6   5 61.0382 4.48462   5
 -13  22  -5 3.25808 2.21646   5
 -22   9   5 3.29158 2.23292   5
  13 -22   5 4.40215 2.34975   5
 -13  25  -5 10.2107 2.45663   5
 -12 -13  -5 6.90740 1.11982   3
 -25  12   5 16.8052 3.05772   5
  13 -25   5 14.9851 2.91103   5
 -14 -12  -5 1.52633 1.00088   3
 -26  14   5 5.89245 2.62160   5
 -23  14   5 70.8342 5.56721   5
 -20  14   5 86.5926 5.88924   5
 -17  14   5 80.9370 5.31390   5
 -14  14   5 316.305 12.2661   4
 -14  14   5 324.047 11.9106   5
   3  11  -5 1030.83 162.535   1
 -14   3  -5 903.078 28.2759   5
 -11  14   5 906.377 28.6769   5
 -14   6  -5 732.371 23.1409   5
  -8  14   5 776.413 187.732   1
  -8  14   5 579.332 19.0560   5
 -14   9  -5 87.4721 4.75080   5
  -5  14   5 115.053 5.04986   5
  -5  14   5 236.248 72.7299   1
  -5  14   5 31.8567 74.9809   1
 -14  12  -5 121.488 6.42202   4
 -14  12  -5 102.785 5.59613   5
 -14  12  -5 176.918 64.2854   1
  12   2  -5 225.812 57.7431   1
  -2  14   5 56.8811 70.9805   1
  -2  14   5 268.775 111.252   1
 -14  15  -5 229.501 9.17379   5
 -14  18  -5 67.2533 4.82866   5
  14 -18   5 52.1979 4.62119   5
 -18   4   5 45.8618 3.83305   5
 -14  21  -5 90.5396 5.67238   5
  14 -21   5 77.4723 5.55992   5
 -21   7   5 73.8126 4.89213   5
 -14  24  -5 18.9896 3.05981   5
  14 -24   5 11.3852 2.82641   5
 -24  10   5 13.8410 2.76322   5
  27 -13  -5 7.10752 2.82191   5
 -13 -14  -5 6.67493 1.15888   3
 -27  13   5 10.3422 2.89300   5
 -15 -13  -5 26.6459 1.94802   3
 -15 -10  -5 0.17103 1.05809   3
 -25  15   5 2.36668 2.39209   5
 -22  15   5 23.7474 3.56427   5
 -19  15   5 26.1079 4.24482   5
 -16  15   5 242.260 9.88480   5
 -15   2  -5 174.299 6.62817   5
 -13  15   5 109.261 5.82520   5
 -15   5  -5 109.291 5.06221   5
 -10  15   5 91.8260 5.00949   5
 -15   8  -5 108.028 5.30319   5
  -7  15   5 51.8157 3.65824   5
   4 -15  -5 79.2528 4.04922   5
 -15  11  -5 82.1924 4.86466   5
  -4  15   5 44.7829 3.06841   5
  -4  15   5 91.0056 72.1891   1
 -15  14  -5 226.202 9.80418   4
 -15  14  -5 229.499 9.14683   5
 -15  17  -5 76.3820 5.14284   5
  15 -17   5 53.7910 4.75162   5
 -15  20  -5 27.5398 3.36500   5
  15 -20   5 39.8104 4.53772   5
 -20   5   5 39.6609 3.80702   5
 -15  23  -5 4.87399 2.53608   5
  15 -23   5 1.38434 2.37858   5
 -23   8   5 0.30697 2.16960   5
 -11 -15  -5 27.1435 1.94496   3
 -15  26  -5 25.0214 3.48945   5
  15 -26   5 23.9958 3.27228   5
 -14 -15  -5 4.78145 1.05800   3
 -16 -14  -5 6.79060 1.06652   3
  27 -16  -5 24.5434 3.73164   5
 -16 -11  -5 32.8065 2.00557   3
 -27  16   5 33.1405 4.03384   5
 -16  -8  -5 31.4519 1.94340   3
 -24  16   5 43.0825 4.95359   5
 -21  16   5 22.7885 3.51296   5
 -18  16   5 4.56734 2.42817   5
 -15  16   5 187.700 8.59027   4
 -15  16   5 172.450 7.93631   5
 -16   4  -5 2.71373 1.43304   5
 -12  16   5 25.7186 2.96458   5
 -16   7  -5 39.1363 3.43572   5
  -9  16   5 80.2614 4.66730   5
 -16  10  -5 59.3642 4.21587   5
  -6  16   5 51.4303 3.53869   5
 -16  13  -5 304.135 11.3961   5
 -16  16  -5 41.7797 5.12032   4
 -16  16  -5 38.3742 4.15254   5
 -16  19  -5 13.9229 2.86976   5
  16 -19   5 1.86920 2.52854   5
 -16  22  -5 107.299 6.37716   5
  16 -22   5 116.126 6.79412   5
 -16  25  -5 62.3500 5.19972   5
  -9 -16  -5 56.4038 3.46899   3
  16 -25   5 67.0244 5.45634   5
 -12 -16  -5 2.62973 1.02306   3
 -16  31  -5 2.06852 2.47434   4
 -15 -16  -5 0.23757 0.94721   3
 -17 -15  -5 7.45193 1.03935   3
 -17 -12  -5 -0.0429 0.97464   3
 -17  -9  -5 18.7127 1.69937   3
 -26  17   5 30.1866 3.94970   5
 -23  17   5 5.89705 4.34845   5
 -20  17   5 44.5186 4.75469   5
 -17  17   5 37.6315 4.42151   5
 -17   3  -5 75.1302 5.01693   5
 -14  17   5 57.6372 4.54106   5
 -17   6  -5 82.5548 4.52132   5
 -11  17   5 98.6614 5.40746   5
 -17   9  -5 54.8516 4.52418   5
  -8  17   5 74.0985 4.32152   5
 -17  12  -5 149.677 7.08977   5
   5 -17  -5 157.654 6.34184   5
  -5  17   5 171.346 6.74326   5
 -17  15  -5 51.1566 4.45365   5
 -17  18  -5 209.304 9.81315   4
 -17  18  -5 190.172 9.95166   5
  17 -18   5 178.637 9.19357   5
 -17  21  -5 28.7373 3.68831   5
  17 -21   5 13.7951 3.12224   5
  -7 -17  -5 37.3008 2.22762   3
 -17  24  -5 30.5711 3.79923   5
 -24   7   5 29.2347 1.79208   3
  17 -24   5 35.6575 4.04864   5
 -10 -17  -5 2.13301 0.98200   3
 -17  27  -5 6.09685 2.79527   5
  17 -27   5 -1.4576 2.32940   5
 -13 -17  -5 22.9837 1.77519   3
 -17  30  -5 22.6801 3.75708   4
 -16 -17  -5 0.48620 0.84604   3
 -18 -16  -5 2.38499 0.71845   3
 -18 -13  -5 7.66819 1.03263   3
 -18 -10  -5 1.21436 1.00039   3
 -18  -7  -5 20.0726 1.75691   3
 -25  18   5 15.9889 3.26480   5
 -22  18   5 74.5991 5.85102   5
 -19  18   5 15.9940 3.10314   5
 -16  18   5 3.83774 4.74950   4
 -16  18   5 0.61463 2.15896   5
 -18   5  -5 64.1509 4.05724   5
 -13  18   5 66.7292 4.76481   5
 -18   8  -5 315.220 11.4864   5
 -10  18   5 388.561 13.6394   5
 -18  11  -5 22.6473 2.89208   5
   7 -18  -5 26.0085 3.08902   5
  -7  18   5 22.5477 2.53781   5
 -18  14  -5 61.0481 4.83773   5
 -18  17  -5 189.210 9.05644   5
  18 -17   5 174.474 8.77995   5
 -18  20  -5 39.2786 5.56983   4
 -18  20  -5 49.9492 4.90405   5
  18 -20   5 49.0178 5.21166   5
 -18  23  -5 1.58779 3.48297   4
 -18  23  -5 4.06379 2.65631   5
  18 -23   5 8.14120 2.91016   5
 -18  26  -5 3.10670 4.23027   5
  -8 -18  -5 0.15234 1.00325   3
 -18  26  -5 2.28387 3.37871   4
 -26   8   5 2.12555 0.83502   3
  18 -26   5 6.13396 4.67192   5
 -11 -18  -5 38.2340 2.12766   3
 -18  29  -5 36.0078 5.31967   4
 -14 -18  -5 3.62797 0.96912   3
 -17 -18  -5 0.92182 0.64416   3
 -19 -14  -5 2.26201 1.40393   3
 -19 -11  -5 2.69064 0.99814   3
 -19  -5  -5 84.2884 3.24150   3
 -24  19   5 64.3372 5.81266   5
 -21  19   5 5.20420 2.66705   5
 -18  19   5 20.6017 3.31462   5
 -15  19   5 32.8668 4.19963   4
 -15  19   5 27.8132 3.43562   5
 -19   7  -5 179.516 7.56073   5
 -12  19   5 131.862 6.52104   5
 -19  10  -5 205.859 8.64514   5
   9 -19  -5 207.598 8.47807   5
  -9  19   5 236.081 9.21079   5
 -19  13  -5 65.3232 4.90793   5
 -19  16  -5 6.43465 2.48812   5
 -19  19  -5 25.0878 3.59215   5
  19 -19   5 24.0572 3.62382   5
 -19  22  -5 67.2992 6.66006   4
 -19  25  -5 25.9062 3.64850   5
 -19  25  -5 26.0320 4.46332   4
 -25   6   5 16.1817 1.47129   3
  19 -25   5 10.2695 3.24581   5
  -9 -19  -5 11.3764 1.25473   3
 -19  28  -5 11.0663 3.53369   4
 -12 -19  -5 0.83355 0.94857   3
 -15 -19  -5 3.37881 0.87857   3
 -20 -15  -5 1.14710 1.06716   3
 -20 -12  -5 5.58048 0.86635   3
 -20  -9  -5 8.86258 1.13246   3
  26 -20  -5 6.66691 3.20240   5
 -20  -6  -5 10.2991 1.13838   3
 -26  20   5 10.6893 3.03859   5
 -23  20   5 9.43550 2.96449   5
 -20  20   5 88.8210 6.09924   5
 -17  20   5 70.3855 5.95444   4
 -17  20   5 55.1713 5.07399   5
 -20   6  -5 85.8106 4.93246   5
  20  -6   5 87.4457 5.09777   5
 -14  20   5 81.7403 5.37651   5
 -20   9  -5 54.8516 4.29618   5
 -11  20   5 54.6210 4.35636   5
 -20  12  -5 137.718 6.84215   5
   8 -20  -5 129.038 6.23445   5
  -8  20   5 115.906 5.70150   5
 -20  15  -5 43.1058 4.57280   5
 -20  18  -5 41.9148 4.82304   5
  20 -18   5 45.1414 5.18127   5
 -20  21  -5 0.08991 3.06008   5
  20 -21   5 6.47909 3.72059   5
 -20  24  -5 57.4425 6.21699   4
 -20  24  -5 63.4188 5.52365   5
 -24   4   5 46.3195 2.17588   3
  20 -24   5 41.5222 4.55151   5
 -20  27  -5 3.24201 3.29301   4
 -27   7   5 5.68456 0.89751   3
 -10 -20  -5 3.80591 1.00048   3
 -13 -20  -5 4.06061 0.89599   3
 -21 -13  -5 0.40710 0.50447   3
 -21 -10  -5 1.19476 0.79282   3
 -21  -7  -5 16.3025 1.31591   3
  25 -21  -5 15.4508 3.64913   5
 -21  -4  -5 18.4929 1.65029   3
 -25  21   5 9.98861 2.97730   5
 -21  -1  -5 1.56517 0.90362   3
 -22  21   5 3.33374 2.70662   5
 -19  21   5 1.79112 2.43562   5
 -16  21   5 24.6076 3.34430   5
 -16  21   5 17.0474 3.75612   4
 -21   8  -5 44.0790 3.99240   5
  21  -8   5 56.4865 4.55067   5
  10 -21  -5 82.6381 5.01502   5
 -10  21   5 93.9621 5.21075   5
 -21  14  -5 77.3799 5.54800   5
 -21  17  -5 14.1793 3.16913   5
  21 -17   5 28.8697 3.95164   5
  21 -20   5 -1.3091 3.31256   5
 -21  23  -5 24.3089 3.68177   5
 -23   2   5 27.4947 1.79742   3
  21 -23   5 29.5243 4.11256   5
 -26   5   5 38.6557 2.12515   3
 -29   8   5 4.72591 1.00250   3
 -22 -11  -5 0.78390 0.55514   3
 -22  -8  -5 2.14348 0.88579   3
 -22  -5  -5 1.24552 0.96685   3
 -22  -2  -5 40.5382 2.07656   3
  24 -22  -5 29.6642 7.16135   5
 -24  22   5 34.4824 6.59222   5
 -22   1  -5 2.08111 0.88856   3
 -21  22   5 0.28919 2.44522   5
 -18  22   5 29.8333 4.44918   4
 -18  22   5 23.3479 3.55130   5
  15 -22  -5 20.3413 3.35351   5
 -15  22   5 22.1146 3.29729   5
 -22  10  -5 56.3941 4.60587   5
  12 -22  -5 49.1958 4.46164   5
  22 -10   5 61.8379 4.93093   5
 -12  22   5 53.6096 4.39515   5
 -22  13  -5 3.59894 2.52966   5
  22 -13   5 3.79424 2.51925   5
 -22  16  -5 130.185 7.33365   5
  22 -16   5 98.4982 6.78011   5
 -22  19  -5 58.3627 6.66075   5
  22 -19   5 46.0266 6.12203   5
 -22  22  -5 16.5929 3.44458   5
  22 -22   5 14.0368 3.54022   5
 -22   0   5 17.4525 1.61986   3
 -22  25  -5 9.73452 2.95323   5
  22 -25   5 11.0079 3.29576   5
 -25   3   5 13.3120 1.15735   3
 -28   6   5 0.49195 0.77711   3
 -23 -12  -5 1.08671 0.46934   3
 -23  -9  -5 0.79253 0.58883   3
 -23  -6  -5 4.11486 1.19907   3
 -23  -3  -5 13.0996 1.19655   3
 -23   0  -5 49.6588 2.25066   3
  23 -23  -5 41.9006 7.42539   5
 -23  23   5 55.8999 7.87797   5
 -23   3  -5 11.1364 1.10319   3
  20 -23  -5 7.22170 2.99678   5
 -20  23   5 12.7106 3.17884   5
  17 -23  -5 8.69960 3.00344   5
 -17  23   5 6.54355 2.71398   5
  14 -23  -5 73.5462 5.36093   5
 -23   9  -5 69.8036 5.01691   5
  23  -9   5 61.9252 4.89268   5
 -14  23   5 67.0098 4.95112   5
 -23  12  -5 68.8569 5.30023   5
  23 -12   5 79.8932 5.86822   5
 -23  15  -5 2.80988 2.45391   5
  23 -15   5 6.53683 2.90859   5
 -23  18  -5 5.47457 2.74212   5
  23 -18   5 9.19978 3.15468   5
 -23  21  -5 25.5678 3.82338   5
  23 -21   5 26.3655 3.96963   5
 -21  -2   5 20.5827 1.74078   3
 -23  24  -5 -1.5178 2.40167   5
  23 -24   5 2.23446 2.96961   5
 -24   1   5 0.71774 0.86812   3
 -27   4   5 14.2396 1.11457   3
 -30   7   5 0.36478 0.69273   3
 -24 -10  -5 0.43368 0.33248   3
 -24  -7  -5 3.00395 0.67797   3
 -24  -4  -5 1.52952 0.88281   3
 -24  -1  -5 0.54083 0.85151   3
 -24   2  -5 31.4271 1.81331   3
  19 -24  -5 65.2307 5.86189   5
 -24   5  -5 62.5012 2.78372   3
 -19  24   5 93.5982 6.45374   5
  16 -24  -5 25.5886 3.79466   5
 -16  24   5 32.7604 3.84938   5
 -16  24   5 36.5757 4.70270   4
 -24  11  -5 3.52600 2.18821   5
  13 -24  -5 -3.1339 2.18478   5
  24 -11   5 5.78856 2.57842   5
 -13  24   5 -0.1846 2.04300   5
 -14 -10   5 13.4067 1.73018   3
  24 -14   5 16.6770 5.81277   5
 -24  17  -5 37.7612 4.15817   5
 -17  -7   5 30.9319 1.93268   3
  24 -17   5 32.9285 4.21179   5
 -24  20  -5 64.5553 5.89061   5
 -20  -4   5 58.0357 2.56876   3
  24 -20   5 62.5976 6.08159   5
 -24  23  -5 6.05438 2.61697   5
  24 -23   5 3.72952 2.98155   5
 -23  -1   5 0.39544 0.85550   3
 -26   2   5 0.66131 0.80515   3
 -29   5   5 1.83849 0.75483   3
 -25  -8  -5 1.16743 0.39750   3
 -25  -5  -5 3.47201 0.74945   3
 -25  -2  -5 5.65009 0.97397   3
 -25   1  -5 1.98771 0.88502   3
  21 -25  -5 10.0985 3.35208   5
 -25   4  -5 13.8393 1.16343   3
 -21  25   5 23.9685 3.64978   5
  18 -25  -5 8.07635 3.14925   5
 -18  25   5 19.9083 3.50124   5
 -18  25   5 23.5968 4.19978   4
  15 -25  -5 5.28446 2.65534   5
 -15  25   5 -2.4650 2.17539   5
 -10 -15   5 0.74570 0.88451   3
 -25  13  -5 16.0688 3.13179   5
 -13 -12   5 7.02638 1.08269   3
  25 -13   5 6.14188 2.76509   5
 -25  16  -5 67.7684 5.66847   5
  25 -16   5 49.3181 5.65315   5
 -16  -9   5 50.2677 2.37799   3
 -25  19  -5 16.5717 3.32291   5
 -19  -6   5 21.3505 1.75188   3
  25 -19   5 23.5813 3.91371   5
 -25  22  -5 17.1356 3.26328   5
  25 -22   5 9.05524 3.37659   5
 -22  -3   5 12.0859 1.15657   3
 -25   0   5 12.8894 1.10407   3
 -28   3   5 8.86375 0.94560   3
 -31   6   5 3.82225 0.70913   3
 -26  -6  -5 0.41853 0.42607   3
 -26  -3  -5 2.00221 0.76358   3
 -26   0  -5 0.30865 0.81587   3
 -26   3  -5 16.3084 1.46997   3
 -26   6  -5 10.6134 1.05899   3
  20 -26  -5 6.32064 3.13508   5
 -20  26   5 13.8194 3.33531   5
  17 -26  -5 32.8570 3.98169   5
 -17  26   5 20.3737 3.26678   5
  -9 -17   5 19.5618 1.68060   3
 -17  26   5 21.4993 3.98861   4
 -12 -14   5 1.95836 0.93170   3
 -26  15  -5 24.5861 3.51698   5
 -15 -11   5 23.2934 1.76467   3
  26 -15   5 27.0815 3.80225   5
  26 -18   5 3.25922 4.97244   5
 -18  -8   5 0.64660 0.89248   3
 -21  -5   5 50.0358 2.31456   3
 -24  -2   5 3.07341 0.89613   3
 -27   1   5 6.76278 0.89415   3
 -27  -4  -5 0.34292 0.46030   3
 -27  -1  -5 14.3881 1.33601   3
 -27   2  -5 7.99013 0.99101   3
 -27   5  -5 1.73443 0.82694   3
 -11 -16   5 33.5134 1.97939   3
 -16  27   5 35.9072 5.12433   4
 -27  14  -5 11.4427 2.66872   5
  27 -14   5 12.3649 3.04122   5
 -14 -13   5 7.45820 1.10203   3
 -27  17  -5 3.61426 2.75583   5
 -17 -10   5 2.51975 1.01246   3
  27 -17   5 2.81800 2.87135   5
 -20  -7   5 4.27819 1.01447   3
 -23  -4   5 14.4891 1.19060   3
 -29   2   5 1.55564 0.67371   3
 -32   5   5 2.14992 0.58359   3
 -28  -5  -5 0.66513 0.43977   3
 -28  -2  -5 1.72520 0.56157   3
 -28   1  -5 18.2950 1.41662   3
 -28   4  -5 1.44842 0.83729   3
 -28   7  -5 14.8936 1.13769   3
 -18  28   5 0.43930 2.78146   4
 -10 -18   5 -0.8824 0.89064   3
 -15  28   5 23.2340 3.82454   4
 -13 -15   5 25.5131 1.79007   3
 -16 -12   5 2.59653 0.96950   3
 -19  -9   5 9.76705 1.12103   3
 -22  -6   5 0.43101 0.84452   3
 -25  -3   5 9.82205 1.02968   3
 -28   0   5 -0.6309 0.61965   3
 -31   3   5 2.66694 0.59814   3
 -29  -3  -5 1.30186 0.35617   3
 -29   0  -5 0.29645 0.57215   3
 -29   3  -5 1.86083 0.78974   3
 -29   6  -5 3.77354 0.82500   3
 -17  29   5 -2.3755 2.62931   4
 -12 -17   5 1.30214 0.93131   3
 -14  29   5 4.85260 2.88394   4
 -15 -14   5 4.32826 1.01717   3
 -18 -11   5 30.2704 1.83863   3
 -21  -8   5 4.22784 0.92193   3
 -24  -5   5 2.47918 0.80491   3
 -27  -2   5 1.21216 0.62618   3
 -30   1   5 6.40684 0.63834   3
 -30  -1  -5 1.85420 0.42299   3
 -30   2  -5 1.81957 0.65377   3
 -11 -19   5 1.94988 0.91377   3
 -16  30   5 8.03380 2.82764   4
 -14 -16   5 7.48046 1.09360   3
 -13  30   5 20.7235 3.73664   4
 -17 -13   5 17.5297 1.62998   3
 -20 -10   5 3.50307 1.27678   3
 -23  -7   5 1.45976 0.78795   3
 -26  -4   5 1.78824 0.63081   3
 -29  -1   5 4.28317 0.52782   3
 -31   1  -5 2.09815 0.47432   3
 -31   4  -5 0.04408 0.64128   3
 -13 -18   5 9.32960 1.06153   3
 -16 -15   5 1.41913 0.91540   3
 -15  31   5 2.42899 2.38328   4
 -19 -12   5 -0.6071 0.83753   3
 -22  -9   5 7.99314 0.91745   3
 -25  -6   5 3.31417 0.62915   3
 -28  -3   5 0.55435 0.40610   3
 -32   3  -5 3.02024 0.74068   3
 -15 -17   5 7.79029 1.00160   3
 -18 -14   5 1.98869 0.88913   3
 -21 -11   5 -0.1040 0.69437   3
 -24  -8   5 1.97938 0.61570   3
 -27  -5   5 0.97389 0.38078   3
 -14 -19   5 2.65483 0.87678   3
 -17 -16   5 -0.0268 0.80307   3
 -20 -13   5 2.86390 0.80690   3
 -23 -10   5 0.03338 0.49038   3
 -26  -7   5 0.46905 0.33006   3
 -16 -18   5 1.85484 0.80899   3
 -19 -15   5 0.36523 0.66717   3
 -22 -12   5 1.00666 0.46131   3
 -25  -9   5 0.78744 0.45424   3
 -18 -17   5 0.67471 0.62972   3
 -21 -14   5 0.61826 0.44488   3
   0   0  -6 4740.02 176.853   1
   0   0   6 4404.56 166.561   1
   2  -1  -6 122.947 20.1194   1
  -1   2  -6 136.228 18.8008   1
   1   1   6 142.482 18.9562   1
  -2   1   6 159.210 22.8597   1
   1  -2   6 151.335 20.4145   1
   1  -2  -6 157.748 22.1004   1
  -2   1  -6 161.695 20.8084   1
   1   1  -6 163.513 20.6314   1
  -1  -1   6 138.895 20.1615   1
   2  -1   6 109.834 17.5916   1
  -1   2   6 116.510 19.4067   1
  -2   4  -6 125.264 23.7789   1
   4  -2  -6 86.2623 19.3121   1
   2  -4   6 99.9682 23.5751   1
   2   2   6 138.267 23.3172   1
  -4   2   6 149.079 26.0661   1
   3  -3  -6 1107.82 65.6785   1
  -3   0  -6 1112.33 56.9939   1
   0   3  -6 1095.29 70.0365   1
   0  -3   6 1091.00 70.6345   1
   3   0   6 1167.43 57.5871   1
  -3   3   6 1107.03 65.2633   1
  -3   3  -6 1721.64 80.9843   1
   0  -3  -6 1640.50 91.2600   1
   3   0  -6 1755.66 85.1109   1
  -3   0   6 1668.52 83.5313   1
   3  -3   6 1726.49 82.5485   1
   0   3   6 1748.52 91.5632   1
   6  -3  -6 561.219 43.6687   1
  -3   6  -6 469.067 52.6075   1
   3   3   6 304.708 40.8849   1
  -6   3   6 331.620 39.6316   1
   3  -6   6 351.713 45.9453   1
   5  -4  -6 1386.13 78.2731   1
  -1   5  -6 1368.97 91.2887   1
  -4  -1  -6 1390.10 90.5727   1
  -5   4   6 1335.89 76.6997   1
   4   1   6 1282.49 70.2720   1
   1  -5   6 1351.18 93.1610   1
  -4   2  -6 178.143 21.5995   1
   2   2  -6 183.960 27.3750   1
   2  -4  -6 171.020 27.6059   1
   4  -2   6 101.901 15.6514   1
  -2  -2   6 85.6766 21.4081   1
  -2   4   6 121.502 23.2945   1
  -4   5  -6 2329.92 113.765   1
   5  -1  -6 2232.94 110.659   1
  -1  -4  -6 2265.70 124.576   1
  -5   1   6 3284.00 135.624   1
   1   4   6 3351.88 155.749   1
   4  -5   6 3160.78 146.839   1
  -4   8  -6 1197.71 36.0953   5
  -4   8  -6 1201.00 97.0322   1
   8  -4  -6 1200.57 69.4086   1
   4  -8   6 1472.70 43.5126   5
   4   4   6 1467.40 102.826   1
  -8   4   6 1461.56 44.0741   5
  -8   4   6 1367.74 83.2275   1
   4   4   6 1420.65 99.4649   1
   4  -8   6 1508.62 112.543   1
  -2   7  -6 810.936 75.2186   1
   7  -5  -6 747.499 58.6131   1
  -7   5   6 617.853 18.1756   5
  -7   5   6 572.033 19.5092   2
  -7   5   6 520.477 49.1000   1
   5   2   6 582.541 52.7298   1
   5   2   6 595.365 51.2785   1
   2  -7   6 515.301 66.7121   1
  -5   1  -6 1383.76 61.7120   1
   4  -5  -6 1361.57 87.2120   1
   1   4  -6 1349.77 90.2275   1
  -1  -4   6 1515.94 98.1665   1
   5  -1   6 1432.01 68.2538   1
  -4   5   6 1525.60 90.8966   1
   1  -5  -6 3271.13 161.667   1
   4   1  -6 3208.95 139.760   1
  -5   4  -6 3272.01 129.701   1
  -1   5   6 2182.17 122.075   1
  -4  -1   6 2191.98 109.613   1
   5  -4   6 2310.24 101.380   1
  -5   7  -6 638.613 19.6814   5
  -7   2   6 599.281 48.5180   1
   5  -7   6 664.005 63.9598   1
   2   5   6 641.926 65.1207   1
  -7   2   6 657.576 22.8392   2
   2   5   6 649.355 66.7952   1
  -5  10  -6 -4.3147 31.2513   1
  10  -5  -6 45.2827 18.6320   1
 -10   5   6 196.306 33.1468   1
   5 -10   6 111.165 41.1139   1
   5   5   6 279.559 55.5456   1
   5 -10   6 188.901 6.79205   5
 -10   5   6 186.013 6.99845   5
   5   5   6 175.600 44.3340   1
   9  -6  -6 97.5117 26.3009   1
  -3   9  -6 97.3363 37.0578   1
  -3   9  -6 115.930 4.37832   5
  -9   6   6 369.578 12.7165   5
   3  -9   6 425.507 63.7279   1
   3  -9   6 405.245 14.1688   2
   6   3   6 384.113 50.0027   1
  -9   6   6 385.972 47.1790   1
   3  -9   6 376.257 12.3589   5
   6   3   6 402.584 49.3808   1
   6  -6  -6 257.524 37.4064   1
   0   6  -6 203.833 44.2932   1
   0  -6   6 178.826 42.8799   1
   6   0   6 250.715 44.1323   1
  -6   6   6 195.230 32.1239   1
   6   0   6 239.858 26.0010   1
  -6   6   6 246.093 8.09273   5
  -6   3  -6 282.970 25.0808   1
   3  -6  -6 320.294 45.7207   1
   3   3  -6 230.259 37.6698   1
  -3   6   6 531.092 55.9733   1
   6  -3   6 535.032 31.7877   1
  -3  -3   6 596.134 57.4871   1
   6   0  -6 372.317 40.9132   1
  -6   6  -6 336.580 40.2970   1
  -6   6  -6 497.812 13.8185   5
  -6   0   6 381.911 15.2271   2
  -6   0   6 388.805 41.5174   1
   0   6   6 372.191 52.1849   1
   6  -6   6 348.630 41.6739   1
   0   6   6 366.052 50.2474   1
   9  -3  -6 280.590 33.0274   1
  -6   9  -6 294.827 9.76453   5
   3   6   6 190.642 47.8176   1
  -9   3   6 213.223 7.27221   5
   3   6   6 189.198 45.8898   1
  -9   3   6 148.235 27.4645   1
   6  -9   6 236.465 47.3845   1
  -6  12  -6 199.381 71.1880   1
  -6  12  -6 184.191 6.88918   5
  -6  12  -6 190.324 53.9710   1
   6   6   6 200.426 48.7935   1
 -12   6   6 161.342 6.47828   5
   6   6   6 140.836 10.3146   2
 -12   6   6 133.995 25.3985   1
   6   6   6 123.814 54.7033   1
   6 -12   6 162.459 6.16563   5
  -4  11  -6 90.3942 45.4188   1
  -4  11  -6 65.7849 3.31393   5
   7   4   6 125.346 40.9042   1
 -11   7   6 69.4143 3.96143   5
 -11   7   6 58.1992 29.1221   1
   7   4   6 68.9370 7.35729   2
   4 -11   6 25.5956 42.5159   1
   7   4   6 9.74860 28.9256   1
   4 -11   6 70.2868 3.46653   5
  -1   8  -6 125.760 40.1789   1
   8  -7  -6 214.927 36.4572   1
  -8   7   6 276.623 9.47977   5
  -8   7   6 277.532 40.8958   1
   7   1   6 252.644 33.6301   1
   1  -8   6 268.937 11.4040   2
   1  -8   6 339.693 56.4806   1
   7   1   6 288.640 36.3594   1
   5  -7  -6 590.802 66.2411   1
   2   5  -6 542.504 59.4690   1
  -5   7   6 857.795 24.5539   5
  -5   7   6 763.904 72.1873   1
   7  -2   6 766.377 30.5339   1
  -2  -5   6 794.071 27.4311   2
   7  -2   6 790.465 30.5409   1
  -2  -5   6 791.952 79.2881   1
  -7   5  -6 679.423 46.0855   1
  -7   5  -6 780.647 22.2870   5
   5   2  -6 664.724 58.6924   1
   7  -5   6 516.475 40.5612   1
  -2   7   6 483.847 60.2739   1
  -5  -2   6 514.018 53.7276   1
  -5  -2   6 505.929 19.2703   2
   8  -1  -6 436.344 49.7543   1
  -7   8  -6 443.099 14.1290   5
  -8   1   6 327.033 36.9529   1
   7  -8   6 246.286 45.1838   1
  -8   1   6 274.727 9.34514   5
   1   7   6 311.347 51.8827   1
   1   7   6 272.026 53.6114   1
  -7  11  -6 30.8241 28.9283   1
  -7  11  -6 44.9168 2.95866   5
  11  -4  -6 23.4623 16.8871   1
   4   7   6 61.2359 32.9042   1
 -11   4   6 26.0583 14.3085   1
  -7  14  -6 244.005 77.7587   1
  -7  14  -6 122.599 5.50750   5
   7 -14   6 31.1898 3.12877   5
 -14   7   6 36.3519 3.50319   5
   7   7   6 47.0296 56.6420   1
  -5  13  -6 323.297 76.0449   1
  -5  13  -6 265.539 76.0952   1
  -5  13  -6 233.914 8.44858   5
 -13   8   6 258.352 9.83900   5
   8   5   6 277.982 15.3621   2
   8   5   6 310.003 64.5546   1
 -13   8   6 274.780 43.9846   1
   5 -13   6 257.379 9.28421   5
 -10   8   6 145.211 34.0042   1
 -10   8   6 99.9259 4.75135   5
   2 -10   6 140.031 48.0868   1
   8   2   6 68.4831 25.4882   1
   1   7  -6 200.877 46.9931   1
   7  -8  -6 200.242 43.2107   1
  -7   8   6 150.557 35.4772   1
   8  -1   6 157.777 18.0004   1
  -1  -7   6 177.666 9.25030   2
   8  -1   6 191.441 20.9799   1
  -7   8   6 189.378 6.72478   5
  -1  -7   6 178.645 46.3699   1
   4   4  -6 1408.78 100.035   1
  -8   4  -6 1395.38 41.9901   5
  -4   8   6 1238.05 98.6508   1
  -4  -4   6 1211.99 40.2722   2
  -4  -4   6 1207.30 95.4378   1
  -4   8   6 1192.23 36.4479   5
  -8   7  -6 275.125 9.21320   5
  -8   7  -6 280.290 37.1389   1
   7   1  -6 254.368 36.6958   1
  -1   8   6 443.296 61.9916   1
  -1   8   6 515.065 68.4118   1
  -7  -1   6 499.831 54.1167   1
  10  -2  -6 95.0897 23.7332   1
  -8  10  -6 85.0065 33.1209   1
  -8  10  -6 104.349 4.45652   5
  -8  10  -6 45.1807 33.2643   1
   2   8   6 116.308 39.8283   1
 -10   2   6 69.0494 37.6135   1
 -10   2   6 101.504 4.27146   5
   2   8   6 134.057 45.6659   1
   2   8   6 82.2380 8.00659   2
  -8  13  -6 574.463 91.9248   1
  -8  13  -6 548.261 17.8629   5
   5   8   6 577.529 24.1669   2
 -13   5   6 574.638 18.6338   5
   8 -13   6 562.026 18.5018   5
   5   8   6 597.462 94.2554   1
  -8  16  -6 112.864 5.39405   5
 -16   8   6 129.152 6.24440   5
   8 -16   6 127.364 5.91183   5
  -6  15  -6 201.801 7.60162   5
   6 -15   6 213.252 7.83617   5
 -15   9   6 199.237 8.33949   5
  -3  12  -6 96.8107 4.10458   5
  -3  12  -6 140.302 62.0947   1
   9   3   6 44.5408 30.2539   1
   3 -12   6 64.5137 3.17821   5
 -12   9   6 61.9385 4.00636   5
   9   3   6 49.7320 7.32621   2
 -12   9   6 73.1340 32.3241   1
   0   9  -6 244.757 60.1306   1
   9   0   6 269.947 31.5571   1
  -9   9   6 323.624 54.5505   1
   0  -9   6 322.850 67.1226   1
   9   0   6 330.277 36.7638   1
  -9   9   6 281.144 10.2110   5
  -9   9   6 329.608 50.7256   1
  -9   3  -6 363.683 11.7938   5
   3   6  -6 397.519 58.9379   1
  -6   9   6 113.852 4.81260   5
  -6   9   6 91.5453 33.4728   1
  -3  -6   6 117.339 39.5782   1
  -6   9   6 189.018 43.0873   1
  -9   6  -6 190.343 24.6303   1
   6   3  -6 231.432 40.8055   1
  -9   6  -6 199.889 7.06039   5
  -9   6  -6 171.360 35.8502   1
  -3   9   6 296.166 57.7910   1
  -3   9   6 287.814 9.27320   5
  -6  -3   6 281.088 48.9210   1
  -3   9   6 211.526 50.8815   1
  -9   9  -6 3.22463 23.2196   1
  -9   9  -6 19.6186 21.9229   1
   9   0  -6 41.2252 22.5580   1
  -9   0   6 7.61269 17.9164   1
   0   9   6 41.2370 28.9454   1
   0   9   6 10.2155 3.56151   2
  -9   0   6 6.88306 1.29060   5
   0   9   6 9.58237 33.0859   1
  -9  12  -6 368.406 75.7285   1
  -9  12  -6 476.236 14.9814   5
  12  -3  -6 433.270 33.5275   1
   3   9   6 574.457 98.8807   1
 -12   3   6 587.121 18.7885   5
   3   9   6 573.057 23.4164   2
   3   9   6 582.532 89.6246   1
 -12   3   6 613.405 42.3640   1
  -9  15  -6 20.9402 2.47835   5
 -15   6   6 43.5681 3.70594   5
   9 -15   6 48.4342 3.72388   5
  -9  18  -6 249.655 9.46506   5
 -18   9   6 170.062 7.63500   5
   9 -18   6 164.241 7.18116   5
  -7  17  -6 23.7188 2.47192   5
 -17  10   6 2.28841 2.08726   5
   7 -17   6 3.97598 1.74079   5
  -4  14  -6 136.038 64.7706   1
  -4  14  -6 70.8235 3.65964   5
  -4  14  -6 147.713 80.5665   1
 -14  10   6 104.461 5.53044   5
 -14  10   6 108.545 38.6906   1
  10   4   6 82.8631 78.4862   1
   4 -14   6 107.908 4.68653   5
  -1  11  -6 385.776 77.5827   1
  10   1   6 235.937 40.8950   1
 -11  10   6 222.495 50.2366   1
 -11  10   6 245.496 9.45463   4
   1 -11   6 256.962 65.0284   1
  10   1   6 241.472 13.5872   2
 -11  10   6 240.015 8.98930   5
  10   1   6 240.285 37.5778   1
   2   8  -6 43.9704 33.8109   1
 -10   2  -6 95.9986 3.87666   5
  -8  10   6 46.9332 29.2025   1
  -8  10   6 -60.838 43.5865   1
  -2  -8   6 -2.4571 34.3293   1
   5   5  -6 149.661 42.4365   1
 -10   5  -6 180.591 6.50171   5
  -5  10   6 81.7852 3.82157   5
  -5  -5   6 75.8575 35.9974   1
  -5  10   6 63.8071 28.1640   1
  -5  10   6 70.8724 35.0640   1
 -10   8  -6 100.566 4.49813   5
 -10   8  -6 99.0988 24.9683   1
 -10   8  -6 92.9558 25.5640   1
   8   2  -6 119.107 32.4479   1
  -2  10   6 91.9136 5.99364   2
  -8  -2   6 113.574 33.4905   1
  -2  10   6 141.706 49.0806   1
  -2  10   6 92.8758 4.09461   5
  -2  10   6 91.4052 40.0798   1
 -10  11  -6 139.972 46.9771   1
 -10  11  -6 149.890 6.18597   5
  11  -1  -6 161.940 36.0068   1
   1  10   6 142.883 56.0629   1
   1  10   6 280.409 66.5514   1
 -11   1   6 165.391 6.36784   5
 -10  14  -6 249.404 9.41279   5
 -10  14  -6 345.198 91.1908   1
  10 -14   6 165.428 6.97240   5
 -14   4   6 159.740 6.78687   5
   4  10   6 173.990 88.1875   1
 -10  17  -6 179.801 7.54440   5
  10 -17   6 159.929 7.01210   5
 -17   7   6 153.100 7.05746   5
 -10  20  -6 35.7479 3.71973   5
  10 -20   6 25.7916 2.95286   5
 -20  10   6 27.0636 3.34487   5
  -8  19  -6 2.14052 1.76173   5
 -19  11   6 4.99657 2.29666   5
   8 -19   6 3.27866 1.84972   5
  -5  16  -6 106.886 4.83084   5
   5 -16   6 59.6588 3.56501   5
 -16  11   6 54.3705 4.43076   5
  -2  13  -6 73.2918 3.47031   5
  -2  13  -6 142.030 75.3604   1
  -2  13  -6 80.9849 66.4033   1
   2 -13   6 15.1761 1.67183   5
 -13  11   6 8.86876 2.14720   5
 -13  11   6 -11.242 43.8963   1
  11   2   6 23.9129 6.86084   2
  11   2   6 38.9922 28.0796   1
   1  10  -6 264.454 68.5593   1
 -11   1  -6 234.874 8.09657   5
  -1 -10   6 332.705 80.0842   1
  11  -1   6 260.524 13.8539   2
 -10  11   6 256.527 9.45207   5
 -10  11   6 216.238 54.8378   1
   4   7  -6 10.1627 35.5403   1
  -7  11   6 81.0655 39.7939   1
  -7  11   6 61.5876 3.56812   5
 -11   7  -6 0.09092 9.53848   1
   7   4  -6 35.1825 30.3688   1
 -11   7  -6 7.92024 1.55603   5
 -11   7  -6 -0.6839 7.58251   1
  -4  11   6 -29.490 33.4238   1
  -7  -4   6 -27.608 28.9653   1
  -4  11   6 62.2116 46.5293   1
 -11  10  -6 202.022 44.2623   1
 -11  10  -6 156.664 6.47023   5
  -1  11   6 197.424 62.2291   1
  -1  11   6 105.139 58.3461   1
 -10  -1   6 156.218 5.83901   5
 -11  13  -6 143.314 6.33517   5
  13  -2  -6 154.733 31.8656   1
 -11  13  -6 183.728 58.1453   1
 -13   2   6 93.2831 4.59049   5
   2  11   6 144.728 75.5820   1
 -16   5   6 145.372 6.47823   5
 -11  19  -6 14.8067 2.51982   5
  11 -19   6 11.4806 2.52691   5
 -19   8   6 16.3713 2.72437   5
 -11  22  -6 168.644 7.59417   5
 -22  11   6 165.959 8.03318   5
  11 -22   6 164.325 7.45405   5
  -9  21  -6 28.9906 3.51828   5
   9 -21   6 23.8622 2.82560   5
 -21  12   6 26.0842 3.44394   5
  -6  18  -6 54.6192 3.68332   5
 -18  12   6 45.8094 4.39084   5
   6 -18   6 41.4737 3.37239   5
  -3  15  -6 42.1133 2.89501   5
 -12  -3  -6 41.7742 2.80516   6
 -15  12   6 -32.126 89.1643   1
   0  12  -6 1445.45 158.548   1
 -12   0  -6 1059.21 33.6641   5
 -12  12   6 1010.66 31.4867   5
  12   0   6 1034.28 37.9991   2
 -12  12   6 989.488 117.061   1
 -12  12   6 964.273 31.8319   4
  12   0   6 1003.74 30.3681   5
   0 -12   6 1005.65 30.7635   5
 -12   3  -6 61.2544 3.26943   5
   3   9  -6 81.8522 51.5193   1
  12  -3   6 83.9298 7.86970   2
  -3  -9   6 90.5791 55.9332   1
  -9  12   6 95.1063 4.66926   5
  -9  12   6 23.1415 40.0847   1
 -12   6  -6 157.567 6.22850   5
   6   6  -6 195.539 53.3927   1
  -6  12   6 183.187 6.93528   5
  -6  12   6 157.057 55.8415   1
  -6  12   6 167.001 56.2555   1
 -12   9  -6 705.015 53.8546   1
 -12   9  -6 535.212 19.1910   4
 -12   9  -6 579.280 18.7424   5
  -3  12   6 520.669 99.9953   1
  -3  12   6 477.677 15.2196   5
  -3  12   6 464.304 87.3765   1
 -12  12  -6 52.8258 3.75354   5
   0  12   6 159.102 64.4062   1
   0  12   6 -11.693 49.7014   1
 -12   0   6 64.6746 3.53275   5
 -12  15  -6 109.759 5.63655   5
 -15   3   6 107.872 5.15647   5
 -12  18  -6 184.989 7.87836   5
  12 -18   6 205.510 8.69824   5
 -18   6   6 208.436 8.51138   5
 -21   9   6 11.2738 2.54137   5
  12 -21   6 13.4730 4.45808   5
 -12  24  -6 7.44762 2.19301   5
 -24  12   6 8.08052 2.73764   5
  12 -24   6 4.98210 2.42023   5
 -23  13   6 12.0365 3.00285   5
  -7  20  -6 101.085 5.15134   5
   7 -20   6 86.2217 4.82895   5
  -4  17  -6 177.733 6.83682   5
 -17  13   6 148.291 7.27949   5
   4 -17   6 151.812 6.07340   5
  -1  14  -6 225.235 104.227   1
  -1  14  -6 293.304 116.885   1
 -14  13   6 168.264 7.86825   5
 -14  13   6 191.416 8.39957   4
   1 -14   6 186.679 6.85191   5
   2  11  -6 -0.8883 55.0294   1
  13  -2   6 94.8111 9.12364   2
 -11  13   6 73.1221 4.73376   5
 -11  13   6 130.902 60.8912   1
 -13   5  -6 259.752 9.19643   5
  -8  13   6 230.257 8.75842   5
  13  -5   6 238.080 12.8022   2
  -8  13   6 264.935 70.2171   1
 -13   8  -6 555.315 18.0033   5
  -5  13   6 691.706 109.662   1
  -5  13   6 538.723 17.5300   5
  -5  13   6 513.463 87.8393   1
 -13  11  -6 155.426 38.9786   1
 -13  11  -6 92.3641 5.64816   4
   2 -13  -6 98.5627 4.14547   5
 -13  11  -6 98.9208 5.04092   5
 -11  -2   6 135.908 5.39276   5
  -2  13   6 147.880 77.8486   1
  -2  13   6 134.601 5.13093   5
  -2  13   6 111.230 65.9368   1
 -13  14  -6 293.248 10.8429   5
 -14   1   6 290.851 10.1743   5
 -13  17  -6 68.9698 4.77731   5
 -17   4   6 46.5211 3.74374   5
  13 -17   6 38.2818 4.09381   5
 -13  20  -6 53.3426 4.52817   5
 -20   7   6 90.9215 5.31234   5
  13 -20   6 85.1587 5.55571   5
 -13  23  -6 34.7959 4.15542   5
  13 -23   6 14.9189 2.86872   5
 -23  10   6 11.3660 2.81289   5
 -26  13   6 7.21333 2.74955   5
 -25  14   6 0.46096 2.29817   5
 -22  14   6 21.9603 3.43571   5
 -19  14   6 83.5522 5.69792   5
 -16  14   6 239.602 9.78970   5
 -14   1  -6 196.647 7.04879   5
 -13  14   6 142.559 6.72116   5
 -13  14   6 154.962 7.30174   4
  14  -1   6 133.490 5.54231   5
 -14   4  -6 106.045 5.17879   5
 -10  14   6 69.5237 4.40209   5
 -14   7  -6 33.6183 3.16725   5
  -7  14   6 20.1448 71.0453   1
 -14  10  -6 154.715 6.67299   5
  -4  14   6 146.638 67.0303   1
  -4  14   6 246.224 82.5121   1
  -4  14   6 236.777 8.23205   5
 -14  13  -6 272.904 67.8953   1
 -14  13  -6 283.294 10.6155   5
  -1  14   6 153.221 111.201   1
 -13  -1   6 293.961 9.86361   5
 -14  16  -6 190.997 8.19006   5
 -16   2   6 207.965 7.97440   5
  14 -16   6 203.731 8.76903   5
 -14  19  -6 10.6002 2.48550   5
 -19   5   6 23.0441 2.76638   5
  14 -19   6 18.3266 3.02368   5
 -14  22  -6 15.7706 2.93609   5
 -22   8   6 14.3605 2.62372   5
  14 -22   6 11.6950 2.91024   5
 -14  25  -6 37.5333 3.91588   5
 -11 -14  -6 39.2836 2.22440   3
 -25  11   6 26.0514 3.21424   5
  14 -25   6 18.0806 3.01816   5
 -14 -14  -6 6.77347 1.15082   3
 -15 -12  -6 1.84457 1.03318   3
  27 -15  -6 0.77090 2.53261   5
 -27  15   6 4.45232 2.63341   5
 -15  -9  -6 -0.0436 0.92436   3
 -24  15   6 1.85591 2.41623   5
 -21  15   6 102.863 6.50656   5
 -18  15   6 146.921 7.36719   5
 -15  15   6 31.8727 4.30704   4
 -15  15   6 21.6938 3.03400   5
 -12  15   6 41.0608 3.79536   5
 -15   6  -6 202.898 7.79766   5
  -9  15   6 192.694 7.75790   5
 -15   9  -6 44.8595 3.68708   5
  -6  15   6 19.7557 2.26581   5
 -15  12  -6 115.299 6.38596   4
  -3  15   6 121.758 71.3054   1
  -3  15   6 90.8373 114.276   1
 -15  15  -6 4.46824 2.11982   5
 -15  18  -6 38.9668 4.25209   5
  15 -18   6 28.5287 3.41997   5
 -18   3   6 32.0072 3.32937   5
 -15  21  -6 15.6791 3.00266   5
 -21   6   6 16.6684 2.81201   5
  15 -21   6 20.8098 3.29315   5
 -24   9   6 22.2177 3.03479   5
 -12 -15  -6 5.14208 1.11917   3
 -15 -15  -6 21.0619 1.70511   3
 -16 -13  -6 5.55878 1.08514   3
 -16 -10  -6 1.13970 0.99348   3
 -26  16   6 2.21858 2.60797   5
 -23  16   6 9.66875 3.01381   5
 -20  16   6 8.81979 2.84255   5
 -17  16   6 118.621 6.50039   5
 -14  16   6 192.330 8.62433   4
 -14  16   6 176.508 8.05812   5
 -16   5  -6 60.0234 3.69261   5
 -11  16   6 105.622 5.53442   5
 -16   8  -6 132.401 6.02522   5
  -8  16   6 107.460 5.30841   5
   5 -16  -6 134.200 5.83038   5
 -16  11  -6 143.025 6.49864   5
  -5  16   6 63.3727 3.75079   5
 -16  14  -6 207.005 8.71057   5
 -16  14  -6 212.392 9.43161   4
 -16  17  -6 86.6270 5.51148   5
  16 -17   6 69.7677 5.30228   5
 -16  20  -6 30.6791 3.59374   5
  16 -20   6 23.3155 3.40851   5
 -16  23  -6 10.9947 2.88141   5
  16 -23   6 17.0227 3.22226   5
 -10 -16  -6 62.4863 2.74509   3
 -16  26  -6 62.2545 5.44064   5
  16 -26   6 44.3767 4.85506   5
 -13 -16  -6 5.70768 1.08304   3
 -16 -16  -6 2.11950 0.97042   3
 -17 -14  -6 5.46143 1.01046   3
 -17 -11  -6 5.95390 1.14291   3
 -17  -8  -6 8.10531 1.10259   3
 -25  17   6 6.42997 2.80981   5
 -22  17   6 5.73373 2.73622   5
 -19  17   6 24.4358 3.36186   5
 -16  17   6 136.945 7.16775   5
 -16  17   6 152.540 7.83013   4
 -17   4  -6 151.471 6.29862   5
  17  -4   6 170.539 6.94972   5
 -13  17   6 173.023 7.71442   5
 -17   7  -6 1.50531 1.72091   5
 -10  17   6 20.1266 2.70377   5
 -17  10  -6 156.042 6.92206   5
  -7  17   6 174.279 7.03833   5
 -17  13  -6 43.0545 4.14110   5
 -17  16  -6 68.2801 5.76756   4
 -17  16  -6 62.5845 4.89724   5
 -17  19  -6 5.09299 2.46021   5
 -17  19  -6 3.05268 3.17948   4
  17 -19   6 7.65467 2.83726   5
 -17  22  -6 20.9291 3.33454   5
  17 -22   6 27.5708 3.83910   5
  -8 -17  -6 17.7009 1.53472   3
 -17  25  -6 17.6132 3.25318   5
  17 -25   6 9.65861 2.86309   5
 -17  28  -6 3.85416 3.19431   4
 -11 -17  -6 2.05184 1.03812   3
 -17  31  -6 1.82810 2.40929   4
 -14 -17  -6 0.46127 0.98332   3
 -17 -17  -6 0.66155 0.73326   3
 -18 -15  -6 -0.1610 1.34942   3
 -18 -12  -6 1.07049 0.95197   3
 -18  -9  -6 1.16423 1.01640   3
  27 -18  -6 1.42711 3.27508   5
 -27  18   6 3.94010 3.50728   5
 -24  18   6 2.37101 2.59626   5
 -21  18   6 9.68960 2.97721   5
 -18  18   6 17.0315 3.18057   5
 -15  18   6 118.759 6.55477   5
 -15  18   6 128.125 7.12858   4
 -18   6  -6 40.0506 3.56767   5
 -12  18   6 51.4412 4.31603   5
 -18   9  -6 157.600 7.04333   5
   6 -18  -6 207.970 8.10234   5
 -18  12  -6 218.288 8.93111   5
  -6  18   6 174.233 6.90908   5
 -18  15  -6 32.9550 3.61178   5
 -18  18  -6 21.8310 4.03740   4
 -18  18  -6 17.2820 3.04865   5
  18 -18   6 10.4517 2.95277   5
 -18  21  -6 68.7261 6.43167   4
 -18  21  -6 62.7928 5.57098   5
  18 -21   6 66.4171 5.56330   5
 -18  24  -6 42.7452 4.98049   5
 -18  24  -6 56.4876 6.50759   4
  18 -24   6 32.8797 4.10781   5
 -24   6   6 36.5671 1.93897   3
 -18  27  -6 1.84097 4.31228   5
  -9 -18  -6 0.37156 1.00851   3
  18 -27   6 3.94118 4.43350   5
 -12 -18  -6 0.72706 1.39164   3
 -18  30  -6 -1.2874 3.32816   4
 -15 -18  -6 2.04697 0.89145   3
 -19 -16  -6 0.49785 0.58678   3
 -19 -13  -6 1.63899 0.82727   3
 -19 -10  -6 15.7007 1.31361   3
 -19  -7  -6 47.9551 2.32543   3
 -26  19   6 32.4347 4.11657   5
 -19  -4  -6 2.17408 0.95990   3
 -23  19   6 2.28713 2.54570   5
 -20  19   6 3.97161 2.70039   5
 -17  19   6 17.3233 3.61878   4
 -17  19   6 16.0758 2.99607   5
 -19   5  -6 87.3428 4.69044   5
 -14  19   6 60.2448 4.86097   5
  19  -5   6 65.1336 4.23061   5
 -19   8  -6 6.42457 2.08985   5
 -11  19   6 3.63245 1.99157   5
   8 -19  -6 11.7737 2.88524   5
 -19  11  -6 10.2227 2.43800   5
  -8  19   6 11.0430 2.41348   5
 -19  14  -6 19.2714 3.01201   5
 -19  17  -6 5.20411 2.50561   5
  19 -17   6 3.75448 2.68737   5
 -19  20  -6 17.4497 3.19644   5
 -19  20  -6 16.1418 4.11241   4
  19 -20   6 13.4487 3.17838   5
 -19  23  -6 4.23127 3.56914   4
 -19  23  -6 2.37772 2.64811   5
 -23   4   6 14.4829 1.21597   3
  19 -23   6 10.1910 3.13906   5
 -19  26  -6 19.6760 3.41283   5
 -19  26  -6 24.6327 4.35991   4
  19 -26   6 11.9561 3.16084   5
 -26   7   6 13.5577 1.12442   3
 -19  29  -6 2.70423 2.95720   4
 -10 -19  -6 1.00833 0.99473   3
 -13 -19  -6 -0.6881 1.00987   3
 -16 -19  -6 1.00528 0.66210   3
 -20 -14  -6 0.33326 0.55945   3
 -20 -11  -6 4.63799 0.90438   3
 -20  -8  -6 3.74034 1.03028   3
 -20  -5  -6 41.9090 2.18071   3
 -25  20   6 20.0433 4.50538   5
 -20  -2  -6 32.3484 1.91336   3
 -22  20   6 30.1885 3.90317   5
 -19  20   6 5.17769 2.66537   5
 -16  20   6 26.4305 4.12519   4
 -16  20   6 26.1776 3.46155   5
 -20   7  -6 99.2558 5.34046   5
  20  -7   6 88.7804 5.32876   5
 -13  20   6 101.710 5.70206   5
 -20  10  -6 24.4018 3.07795   5
  10 -20  -6 21.6483 2.91596   5
 -10  20   6 27.5468 3.05629   5
 -20  13  -6 84.7769 5.59896   5
 -20  16  -6 32.2242 3.89306   5
  20 -16   6 30.6113 3.85776   5
 -20  19  -6 15.4349 3.13025   5
  20 -19   6 21.6878 3.59996   5
 -20  22  -6 14.9886 3.31368   5
 -22   2   6 32.3852 1.92478   3
 -20  25  -6 7.99901 3.01256   5
 -20  25  -6 8.54889 3.84866   4
 -25   5   6 5.83331 0.98832   3
  20 -25   6 4.38175 3.13173   5
 -28   8   6 4.48646 0.83510   3
 -11 -20  -6 2.95385 0.96620   3
 -14 -20  -6 3.30066 0.82797   3
 -21 -12  -6 0.04146 0.61398   3
 -21  -9  -6 2.82535 0.97053   3
 -21  -6  -6 14.8195 1.26697   3
 -21  -3  -6 17.1308 1.62639   3
 -24  21   6 17.2744 3.42738   5
 -21   0  -6 0.65111 0.83923   3
 -21  21   6 -0.7980 2.36336   5
 -18  21   6 1.86639 2.40025   5
 -15  21   6 134.937 7.03303   5
  12 -21  -6 24.2895 3.16416   5
 -21   9  -6 26.4971 3.13107   5
 -12  21   6 31.5819 3.49658   5
  21  -9   6 33.9545 4.03847   5
   9 -21  -6 5.11499 2.33770   5
 -21  12  -6 10.5456 2.69845   5
  21 -12   6 24.5944 3.44791   5
  -9  21   6 26.5818 3.07810   5
 -21  15  -6 24.3759 3.48725   5
  21 -15   6 16.7706 3.32884   5
 -21  18  -6 73.8827 5.74017   5
  21 -18   6 68.6134 5.89244   5
 -21  21  -6 3.62227 2.79494   5
 -21   0   6 0.99739 0.88931   3
  21 -21   6 -0.0794 2.58318   5
 -21  24  -6 42.4112 5.13489   5
 -24   3   6 19.2664 1.58755   3
  21 -24   6 13.7522 3.46265   5
 -27   6   6 3.37407 0.85142   3
 -22 -13  -6 0.22993 0.42938   3
 -22 -10  -6 1.34058 0.64611   3
 -22  -7  -6 2.55853 0.94276   3
 -22  -4  -6 10.7822 1.16666   3
 -22  -1  -6 14.7713 1.23674   3
 -23  22   6 17.8906 3.47973   5
 -22   2  -6 29.6508 1.80428   3
 -20  22   6 34.8512 4.08647   5
 -17  22   6 17.6851 3.18828   5
 -17  22   6 25.0973 4.07276   4
  14 -22  -6 16.8060 3.16240   5
 -22   8  -6 26.2680 3.20464   5
 -14  22   6 22.4349 3.29842   5
  22  -8   6 27.0141 3.47347   5
 -22  11  -6 171.428 7.97023   5
  22 -11   6 150.686 7.62897   5
 -22  14  -6 7.63420 2.72561   5
  22 -14   6 16.1788 3.32657   5
 -22  17  -6 20.1555 3.47549   5
  22 -17   6 11.1358 3.32842   5
 -22  20  -6 32.1525 4.08633   5
  22 -20   6 15.2760 3.45733   5
 -20  -2   6 14.9797 1.30071   3
 -22  23  -6 47.4463 5.25875   5
 -23   1   6 38.5978 2.08232   3
  22 -23   6 41.7286 4.63912   5
 -26   4   6 -0.3089 0.79479   3
 -29   7   6 4.49806 0.80523   3
 -23 -11  -6 1.34135 0.39050   3
 -23  -8  -6 0.34903 0.66479   3
 -23  -5  -6 5.23140 0.99515   3
 -23  -2  -6 15.4621 1.57868   3
 -23   1  -6 19.5719 1.61457   3
  22 -23  -6 13.3044 3.36977   5
 -22  23   6 19.0747 3.49221   5
  19 -23  -6 -0.2538 2.47730   5
 -23   4  -6 1.93251 0.86159   3
 -19  23   6 4.24378 2.72304   5
  16 -23  -6 9.02658 2.94116   5
 -16  23   6 9.09539 2.88686   5
 -16  23   6 17.3588 3.79367   4
 -23  10  -6 20.7425 2.87060   5
  13 -23  -6 11.6470 2.67606   5
 -13  23   6 2.39542 2.13766   5
  23 -10   6 4.32437 2.33100   5
 -23  13  -6 18.5406 3.11715   5
  23 -13   6 25.6338 3.81267   5
 -23  16  -6 13.2121 3.09058   5
  23 -16   6 9.93488 3.26595   5
 -23  19  -6 17.4505 3.39886   5
 -19  -4   6 4.74878 1.01499   3
  23 -19   6 6.37168 3.13355   5
 -23  22  -6 37.1315 4.26715   5
  23 -22   6 45.7503 4.84820   5
 -22  -1   6 42.4468 2.18873   3
 -25   2   6 9.42778 1.23253   3
 -28   5   6 0.50907 0.77398   3
 -31   8   6 1.45438 1.05377   3
 -24  -9  -6 0.61951 0.41025   3
 -24  -6  -6 0.90566 0.76294   3
 -24  -3  -6 13.6772 1.19296   3
 -24   3  -6 19.2897 1.56064   3
  21 -24  -6 17.7685 3.64905   5
 -21  24   6 18.7740 3.35780   5
  18 -24  -6 1.36419 2.69934   5
 -24   6  -6 1.60944 0.85856   3
 -18  24   6 14.1997 3.15252   5
 -18  24   6 13.3538 3.78161   4
  15 -24  -6 -2.5811 2.48886   5
 -15  24   6 -1.0519 2.73703   5
 -24  12  -6 8.61085 2.65890   5
  24 -12   6 6.64840 2.74463   5
 -24  15  -6 16.0581 3.15078   5
  24 -15   6 17.8731 3.55269   5
 -15  -9   6 21.8055 1.70261   3
 -24  18  -6 43.3097 4.62752   5
  24 -18   6 53.8337 5.79806   5
 -24  21  -6 19.5664 3.47423   5
  24 -21   6 29.7548 4.32706   5
 -21  -3   6 29.7749 1.87719   3
 -27   3   6 3.71249 0.84952   3
 -30   6   6 6.53778 0.80440   3
 -25  -7  -6 0.47945 0.46474   3
 -25  -4  -6 1.52365 0.80202   3
 -25  -1  -6 6.54206 1.02777   3
 -25   2  -6 9.17442 1.15815   3
  20 -25  -6 16.8949 3.75151   5
 -25   5  -6 19.9238 1.53770   3
 -20  25   6 40.2890 4.51407   5
  17 -25  -6 3.56917 2.77708   5
 -17  25   6 10.7364 3.58694   4
 -17  25   6 8.09369 2.83767   5
  14 -25  -6 -3.5746 2.31940   5
 -25  11  -6 2.30670 2.36639   5
  25 -11   6 1.42034 2.79866   5
 -14  25   6 2.14725 2.48864   5
 -11 -14   6 1.03247 0.89223   3
 -25  14  -6 16.3641 3.14665   5
 -14 -11   6 37.7514 2.97613   3
  25 -14   6 32.5237 4.01565   5
 -25  17  -6 16.9220 3.36003   5
 -17  -8   6 16.4362 1.34942   3
  25 -17   6 17.0219 3.59774   5
 -25  20  -6 4.44146 2.97981   5
  25 -20   6 9.89116 3.65055   5
 -20  -5   6 7.60722 1.06650   3
 -23  -2   6 2.74856 1.27771   3
 -26   1   6 3.60926 0.86817   3
 -29   4   6 0.87198 0.71620   3
 -32   7   6 1.63990 0.98876   3
 -26  -8  -6 0.49544 0.44963   3
 -26  -2  -6 0.80851 0.80965   3
 -26   1  -6 6.10520 0.97500   3
 -26   4  -6 11.2519 1.10099   3
  19 -26  -6 29.1510 3.98179   5
 -19  26   6 42.7131 5.26184   5
  16 -26  -6 4.86490 2.83742   5
 -16  26   6 -0.6012 3.01793   4
 -16  26   6 -1.4629 2.24653   5
 -10 -16   6 0.73296 0.89537   3
 -26  13  -6 3.45500 2.38047   5
  26 -13   6 6.68176 2.80725   5
 -13 -13   6 8.08978 1.10170   3
 -26  16  -6 38.6691 4.21150   5
 -16 -10   6 56.0236 2.47176   3
  26 -16   6 51.1536 5.62846   5
 -26  19  -6 13.8374 3.21945   5
 -19  -7   6 18.4471 1.66164   3
  26 -19   6 15.5924 3.69536   5
 -22  -4   6 0.84543 0.87573   3
 -25  -1   6 2.35430 0.86600   3
 -28   2   6 7.68037 0.89652   3
 -31   5   6 1.23397 0.65121   3
 -27  -6  -6 1.36223 0.48349   3
 -27  -3  -6 1.73996 0.63019   3
 -27   0  -6 0.39336 0.80698   3
 -27   3  -6 14.3553 1.15079   3
 -27   6  -6 16.3326 1.44447   3
 -18  27   6 -1.0637 3.85975   4
 -12 -15   6 4.23379 0.95132   3
 -15  27   6 0.28542 2.98842   4
 -27  15  -6 13.1046 2.81829   5
 -15 -12   6 4.72278 1.03170   3
  27 -15   6 4.64859 2.73954   5
 -27  18  -6 -4.7791 3.89166   5
 -18  -9   6 -0.1993 0.90367   3
  27 -18   6 1.39920 4.41806   5
 -21  -6   6 1.22220 0.88023   3
 -24  -3   6 3.22292 0.91881   3
 -27   0   6 0.47031 0.73281   3
 -30   3   6 1.87969 0.66055   3
 -28  -4  -6 0.54986 0.36548   3
 -28  -1  -6 0.92462 0.74502   3
 -28   2  -6 0.24901 0.79676   3
 -28   5  -6 3.84479 0.92204   3
 -11 -17   6 6.61535 1.08090   3
 -17  28   6 8.78005 3.27877   4
 -14  28   6 6.18828 3.07211   4
 -14 -14   6 6.72771 1.04360   3
 -17 -11   6 3.39599 0.96433   3
 -20  -8   6 2.25976 0.91745   3
 -23  -5   6 1.42718 0.84353   3
 -26  -2   6 8.21938 0.90164   3
 -32   4   6 1.96030 0.51282   3
 -29  -2  -6 1.31744 0.41532   3
 -29   1  -6 -0.1551 0.63225   3
 -29   4  -6 1.93956 0.78936   3
 -16  29   6 3.57541 2.82826   4
 -13 -16   6 1.34462 0.93468   3
 -16 -13   6 5.45026 1.00597   3
 -19 -10   6 0.70169 0.87537   3
 -22  -7   6 7.08586 0.94974   3
 -25  -4   6 0.48006 0.70723   3
 -28  -1   6 0.64909 0.57657   3
 -30   0  -6 0.33196 0.47431   3
 -30   3  -6 6.26437 0.77742   3
 -30   6  -6 2.77625 0.77474   3
 -12 -18   6 0.40003 0.84234   3
 -15  30   6 21.9471 3.45076   4
 -15 -15   6 17.4190 1.33488   3
 -12  30   6 -1.0587 3.52250   4
 -18 -12   6 0.75058 0.89599   3
 -21  -9   6 2.30190 0.88520   3
 -24  -6   6 5.48806 0.80993   3
 -27  -3   6 2.66219 0.59153   3
 -30   0   6 -0.1286 0.39166   3
 -31   2  -6 3.47875 0.58445   3
 -31   5  -6 0.66140 0.68038   3
 -14 -17   6 4.88839 0.97148   3
 -17 -14   6 0.27160 0.89850   3
 -20 -11   6 2.46899 0.86995   3
 -23  -8   6 0.76023 0.67963   3
 -26  -5   6 0.68049 0.80444   3
 -29  -2   6 0.38043 0.36196   3
 -32   4  -6 0.29864 0.53803   3
 -13 -19   6 -0.0986 0.87739   3
 -16 -16   6 2.34883 0.87913   3
 -19 -13   6 0.38368 0.82053   3
 -22 -10   6 1.50829 0.66415   3
 -25  -7   6 1.05428 0.47268   3
 -28  -4   6 0.84024 0.33472   3
 -15 -18   6 -0.2528 0.81830   3
 -18 -15   6 1.90427 0.79676   3
 -21 -12   6 0.64895 0.61480   3
 -24  -9   6 0.50719 0.41897   3
 -27  -6   6 -0.0789 0.42456   3
 -17 -17   6 0.33082 0.76987   3
 -20 -14   6 1.93037 0.61538   3
 -23 -11   6 0.40940 0.37561   3
 -26  -8   6 0.27850 0.43521   3
 -16 -19   6 0.84635 0.95137   3
 -19 -16   6 1.35135 0.60214   3
 -22 -13   6 -0.1613 0.36387   3
  -1   0  -7 20.0370 10.7588   1
   1  -1  -7 27.0667 11.2327   1
   0   1  -7 14.1825 8.75804   1
   1   0   7 14.7976 10.2422   1
   0  -1   7 27.6824 11.7318   1
  -1   1   7 10.0094 10.2817   1
   3  -2  -7 2065.95 100.462   1
  -1   3  -7 2122.84 103.326   1
   2   1   7 1652.70 80.7913   1
   1  -3   7 1687.53 90.6714   1
  -3   2   7 1681.88 88.5833   1
   2   0  -7 2833.01 124.427   1
   0  -2  -7 2884.03 124.864   1
   0   2   7 2835.36 122.124   1
  -2   0   7 2842.36 124.920   1
   2  -2   7 2876.54 118.746   1
  -3  -2  -7 1169.30 75.4449   1
   5  -3  -7 1196.75 71.4653   1
  -2   5  -7 1226.01 83.6286   1
  -5   3   7 951.225 66.0281   1
   2  -5   7 985.988 76.5556   1
   3   2   7 995.985 65.7226   1
  -3   1  -7 1624.29 78.4546   1
   2  -3  -7 1671.97 89.2263   1
   1   2  -7 1647.03 88.0269   1
  -1  -2   7 1988.59 100.694   1
   3  -1   7 1907.22 89.7795   1
  -2   3   7 2069.36 99.2078   1
  -1  -3  -7 192.725 32.4846   1
   4  -1  -7 222.360 30.0763   1
   1   3   7 574.258 50.7044   1
   3  -4   7 540.841 47.2422   1
  -4   1   7 525.907 45.6486   1
   7  -4  -7 1087.82 69.8820   1
  -3   7  -7 1148.33 34.2043   5
  -3   7  -7 1189.08 90.8727   1
  -7   4   7 957.196 71.9564   1
   3  -7   7 1082.39 90.6787   1
   4   3   7 974.530 74.7598   1
   3  -7   7 998.131 30.0824   5
  -7   4   7 994.088 30.3149   5
  -4   0  -7 1572.26 76.5120   1
   4  -4  -7 1537.92 87.7797   1
   0   4  -7 1531.61 94.2407   1
   4   0   7 1583.62 76.1170   1
  -4   4   7 1639.55 90.0021   1
   0  -4   7 1615.27 99.5224   1
   1  -4  -7 558.616 53.9650   1
  -4   3  -7 548.124 39.9851   1
   3   1  -7 526.328 44.7630   1
  -3  -1   7 226.284 30.3964   1
  -1   4   7 206.743 32.8077   1
   4  -3   7 223.889 25.6804   1
   6  -2  -7 1171.91 75.2503   1
  -2  -4  -7 1137.51 87.2832   1
  -4   6  -7 1265.21 36.2557   5
   2   4   7 1358.10 93.5910   1
   4  -6   7 1605.13 44.2506   5
  -6   2   7 1437.18 83.9769   1
   4  -6   7 1427.09 96.5500   1
  -4   9  -7 25.3490 2.11519   5
  -4   9  -7 45.5070 45.0546   1
   5   4   7 216.157 38.9276   1
  -9   5   7 123.791 5.25660   5
   5   4   7 144.605 40.0484   1
  -9   5   7 180.553 35.9429   1
   4  -9   7 124.705 4.96795   5
   4  -9   7 140.135 42.2537   1
  -1   6  -7 287.455 46.1713   1
   6  -5  -7 266.648 36.7129   1
  -5  -1  -7 331.582 37.2641   1
  -6   5   7 550.355 17.1499   5
   5   1   7 509.540 45.7328   1
  -6   5   7 588.837 53.2577   1
   1  -6   7 548.021 63.5747   1
   2   3  -7 943.490 71.0805   1
   3  -5  -7 955.070 75.4928   1
  -5   2  -7 957.167 51.3214   1
  -2  -3   7 1212.70 83.2337   1
  -3   5   7 1093.54 78.7821   1
   5  -2   7 1164.34 56.8668   1
   5   0  -7 3212.05 145.508   1
  -5   5  -7 3150.36 142.449   1
  -5   5  -7 3768.10 99.1737   5
   0  -5  -7 3106.81 229.561   1
   5  -5   7 3342.12 146.253   1
   0   5   7 3140.59 159.612   1
  -5   0   7 3231.56 143.473   1
  -5   8  -7 2625.11 77.1854   5
  -5   8  -7 2540.11 146.956   1
   8  -3  -7 2611.86 120.595   1
  -8   3   7 2529.16 117.528   1
   5  -8   7 2565.09 74.3268   5
   5  -8   7 2540.54 152.135   1
  -8   3   7 2481.32 75.9023   5
   3   5   7 2525.96 146.321   1
   3   5   7 2497.98 150.012   1
  -8   3   7 2380.81 77.2610   2
  -5  11  -7 121.190 4.82121   5
  -5  11  -7 116.753 40.7427   1
  11  -6  -7 76.2952 24.5768   1
   6   5   7 27.9552 36.4113   1
   6   5   7 46.4463 31.8112   1
 -11   6   7 35.6966 22.3534   1
   5 -11   7 103.826 42.6114   1
  -2   8  -7 138.543 4.78354   5
  -2   8  -7 90.6441 36.9343   1
   8  -6  -7 111.434 29.3175   1
   2  -8   7 50.1990 2.55855   5
   6   2   7 18.1561 16.0146   1
  -8   6   7 43.5550 18.6996   1
   2  -8   7 62.2216 30.0095   1
   6   2   7 66.5890 21.9862   1
  -8   6   7 61.2777 4.38788   2
  -8   6   7 49.7383 3.06141   5
  -6   1  -7 546.195 37.6510   1
   1   5  -7 494.138 55.8832   1
   5  -6  -7 559.974 57.1000   1
  -1  -5   7 316.677 49.2062   1
  -5   6   7 297.722 53.6796   1
  -5   6   7 307.154 10.0804   5
   6  -1   7 303.701 29.2701   1
   2  -6  -7 1476.81 106.458   1
  -6   4  -7 1482.32 43.9446   5
   4   2  -7 1390.61 88.9432   1
  -6   4  -7 1488.00 73.0177   1
   6  -4   7 1142.96 62.4089   1
  -4  -2   7 1066.21 93.0723   1
  -2   6   7 1132.08 88.1735   1
  -6   7  -7 883.225 72.4157   1
   7  -1  -7 846.854 67.2713   1
  -6   7  -7 910.788 27.0761   5
  -7   1   7 1287.01 42.5821   2
   1   6   7 1294.92 104.502   1
   1   6   7 1264.95 98.7453   1
  -7   1   7 1393.93 39.1260   5
  -7   1   7 1317.79 78.9134   1
   6  -7   7 1170.53 87.3697   1
  -6  10  -7 216.879 49.0309   1
  -6  10  -7 240.400 8.53197   5
  10  -4  -7 289.858 34.5939   1
 -10   4   7 257.459 35.4572   1
   4   6   7 245.141 49.5486   1
 -10   4   7 252.426 8.92074   5
   6 -10   7 252.853 8.81492   5
   6 -10   7 276.991 55.9693   1
   4   6   7 250.437 51.3769   1
  -6  13  -7 633.106 105.653   1
  -6  13  -7 905.830 114.842   1
 -13   7   7 871.054 61.0737   1
   7   6   7 795.007 36.7033   2
 -13   7   7 811.177 25.9089   5
  10  -7  -7 347.566 45.7183   1
  -3  10  -7 337.780 11.0388   5
  -3  10  -7 379.239 69.2081   1
   7   3   7 268.052 47.1325   1
   7   3   7 253.319 47.5103   1
   3 -10   7 357.820 67.6412   1
 -10   7   7 261.732 9.44146   5
 -10   7   7 307.090 45.7089   1
   3 -10   7 260.191 8.87185   5
   7  -7  -7 548.671 59.9792   1
   0   7  -7 534.079 64.6073   1
   0  -7   7 454.777 66.5224   1
   7   0   7 493.152 38.8905   1
  -7   7   7 510.937 58.6443   1
   7   0   7 513.068 42.3823   1
  -7   7   7 542.533 16.4484   5
   3   4  -7 1043.71 83.2511   1
  -7   3  -7 1032.02 45.3659   1
   4  -7  -7 1065.25 90.0322   1
  -7   3  -7 957.536 30.4147   5
  -4   7   7 1203.22 93.3567   1
  -4   7   7 1172.39 35.8037   5
   7  -3   7 1211.85 50.9889   1
  -3  -4   7 1163.53 93.6316   1
  -7   6  -7 1319.50 77.8977   1
   6   1  -7 1260.99 82.3437   1
  -7   6  -7 1372.25 39.9325   5
   7  -6   7 878.302 63.2452   1
  -1   7   7 895.969 84.1585   1
  -6  -1   7 850.726 29.9351   2
  -6  -1   7 837.692 68.6835   1
   9  -2  -7 636.544 57.6795   1
  -7   9  -7 692.127 72.3723   1
  -7   9  -7 603.737 19.5584   5
  -9   2   7 760.160 24.4769   5
   2   7   7 833.028 90.2035   1
   7  -9   7 802.385 78.8595   1
   2   7   7 900.982 88.5243   1
  -9   2   7 776.380 58.7179   1
  -7  12  -7 150.775 5.94048   5
  -7  12  -7 229.707 58.2563   1
  12  -5  -7 100.504 22.3710   1
 -12   5   7 162.744 29.2208   1
   5   7   7 194.088 11.4991   2
   5   7   7 197.639 54.9769   1
 -12   5   7 172.995 6.95719   5
   5   7   7 158.221 52.8501   1
   7 -12   7 160.667 6.98137   5
  -7  15  -7 108.371 5.10173   5
   7 -15   7 90.4730 4.71902   5
 -15   8   7 94.3411 5.19501   5
  -4  12  -7 52.9009 33.3010   1
   8   4   7 56.9419 7.55677   2
 -12   8   7 52.2477 3.80156   5
   4 -12   7 127.985 53.7598   1
   8   4   7 131.814 42.7037   1
   4 -12   7 52.9080 3.15289   5
  -1   9  -7 183.371 45.2296   1
   9  -8  -7 111.199 34.7125   1
  -1   9  -7 171.217 5.71977   5
   8   1   7 233.082 34.6243   1
   1  -9   7 155.473 50.0120   1
   8   1   7 182.083 31.0731   1
  -9   8   7 205.999 7.54838   5
   1  -9   7 196.225 9.67471   2
  -9   8   7 232.620 42.1295   1
   1  -9   7 199.548 6.73875   5
   2   6  -7 50.1161 22.8139   1
  -8   2  -7 46.4420 2.39303   5
   6  -8  -7 96.2180 29.2043   1
  -6   8   7 144.990 5.66858   5
  -6   8   7 163.510 37.7378   1
  -2  -6   7 103.267 38.3043   1
  -2  -6   7 151.148 8.55036   2
   5   3  -7 2575.88 141.312   1
  -8   5  -7 2571.94 105.218   1
  -8   5  -7 2434.12 74.7898   5
  -5  -3   7 2425.16 77.3720   2
  -5  -3   7 2538.98 144.921   1
  -3   8   7 2466.89 153.187   1
   8  -5   7 2463.66 102.123   1
   8   0  -7 375.078 44.8379   1
  -8   8  -7 326.510 10.9144   5
  -8   8  -7 301.812 44.7360   1
   0   8   7 314.280 55.3794   1
   8  -8   7 389.126 50.1823   1
   0   8   7 231.277 54.4943   1
  -8   0   7 293.180 42.0719   1
  -8   0   7 345.583 10.7567   5
  -8  11  -7 362.240 66.9009   1
  -8  11  -7 395.047 12.6914   5
  11  -3  -7 347.426 38.9342   1
 -11   3   7 502.901 16.0527   5
   3   8   7 482.645 76.7796   1
 -11   3   7 489.939 46.3464   1
   3   8   7 484.938 20.3374   2
   3   8   7 546.095 84.5654   1
  -8  14  -7 193.718 76.5840   1
  -8  14  -7 104.219 4.98073   5
   8 -14   7 90.7648 4.81076   5
 -14   6   7 93.3882 4.97964   5
   6   8   7 44.9080 55.0422   1
  -8  17  -7 129.083 5.86506   5
 -17   9   7 65.5800 4.76388   5
   8 -17   7 77.0810 4.44633   5
  -5  14  -7 46.1677 66.8539   1
  -5  14  -7 44.7995 3.12397   5
   9   5   7 137.348 46.9094   1
   5 -14   7 65.3309 3.74179   5
 -14   9   7 69.0486 4.48691   5
  -2  11  -7 238.249 7.96640   5
   9   2   7 179.933 38.1655   1
 -11   9   7 168.723 41.3911   1
   2 -11   7 197.484 6.85451   5
   2 -11   7 228.790 61.1659   1
 -11   9   7 204.450 7.76178   5
   9   2   7 178.344 39.4584   1
  -9   1  -7 200.109 6.67552   5
   1   8  -7 170.040 42.7860   1
  -8   9   7 176.079 6.54219   5
   9  -1   7 150.539 21.4618   1
  -8   9   7 136.682 42.1720   1
  -1  -8   7 139.232 41.7847   1
  -9   4  -7 123.583 4.77180   5
   4   5  -7 115.523 35.8913   1
  -5   9   7 3.41144 16.4684   1
  -5   9   7 8.59240 27.1879   1
  -4  -5   7 -2.2484 20.0585   1
   7   2  -7 709.401 66.1717   1
  -9   7  -7 671.511 55.7762   1
  -9   7  -7 736.543 22.6599   5
  -9   7  -7 797.351 59.2519   1
  -7  -2   7 605.533 63.5319   1
  -2   9   7 606.589 81.0082   1
  -2   9   7 646.972 79.1903   1
  -9  10  -7 303.208 52.5761   1
  10  -1  -7 287.167 49.0005   1
  -9  10  -7 257.545 53.2153   1
  -9  10  -7 205.816 7.95981   5
   1   9   7 259.633 12.4051   2
 -10   1   7 256.931 8.89227   5
   1   9   7 186.954 54.5960   1
   1   9   7 228.778 61.7780   1
 -10   1   7 305.860 44.4630   1
  -9  13  -7 244.321 68.4064   1
  -9  13  -7 229.977 8.64121   5
   4   9   7 151.196 10.8476   2
 -13   4   7 156.515 8.49963   5
   9 -13   7 163.067 6.61609   5
   4   9   7 71.4643 52.7950   1
  -9  16  -7 7.71948 1.98786   5
 -16   7   7 10.4648 2.23109   5
   9 -16   7 12.9981 2.21212   5
  -9  19  -7 4.95693 1.97132   5
 -19  10   7 2.89998 2.09728   5
   9 -19   7 4.07113 1.94872   5
  -6  16  -7 51.4945 3.46630   5
   6 -16   7 69.6204 3.97607   5
 -16  10   7 71.5951 5.29111   5
  -3  13  -7 352.839 88.5576   1
  -3  13  -7 285.083 9.63264   5
   3 -13   7 151.720 5.80646   5
 -13  10   7 104.510 43.0761   1
  10   3   7 165.178 11.9424   2
 -13  10   7 149.954 6.74802   5
   0  10  -7 214.735 54.5499   1
  10   0   7 318.115 32.6561   1
   0 -10   7 225.970 62.1858   1
  10   0   7 259.828 33.2611   1
   0 -10   7 264.264 8.90032   5
 -10  10   7 274.108 9.85882   5
 -10  10   7 310.748 57.0923   1
 -10  10   7 284.701 82.9864   1
   3   7  -7 295.093 59.7421   1
 -10   3  -7 251.666 8.56116   5
  -3  -7   7 364.697 65.2370   1
  -7  10   7 334.934 11.3498   5
  -7  10   7 358.777 63.5498   1
  -7  10   7 302.022 57.4057   1
 -10   6  -7 290.882 20.4230   1
 -10   6  -7 252.574 9.05673   5
 -10   6  -7 253.206 21.2634   1
   6   4  -7 313.095 52.2691   1
  -4  10   7 219.303 51.9513   1
  -4  10   7 236.613 8.01036   5
  -6  -4   7 226.853 51.2914   1
  -4  10   7 175.676 52.1599   1
 -10   9  -7 260.733 45.6886   1
 -10   9  -7 215.714 42.3772   1
 -10   9  -7 247.323 8.70160   5
   9   1  -7 240.303 44.3300   1
  -9  -1   7 236.552 43.3649   1
  -1  10   7 209.988 10.1370   2
  -1  10   7 220.061 58.9208   1
  -9  -1   7 208.653 7.33203   5
 -10  12  -7 207.699 7.83825   5
 -10  12  -7 159.102 53.9130   1
   2  10   7 295.934 75.8517   1
   2  10   7 248.498 13.1491   2
   2  10   7 302.390 80.3888   1
 -12   2   7 239.018 8.82426   5
 -10  15  -7 748.968 23.9202   5
  10 -15   7 702.222 22.6131   5
 -15   5   7 700.418 22.5748   5
 -10  18  -7 46.4101 3.93635   5
  10 -18   7 11.7550 2.40805   5
 -18   8   7 10.6919 2.47577   5
 -10  21  -7 8.16370 2.23929   5
 -21  11   7 14.4873 2.93455   5
  10 -21   7 16.0878 2.68915   5
  -7  18  -7 141.030 6.11938   5
   7 -18   7 133.504 5.94419   5
 -18  11   7 126.361 6.68160   5
  -4  15  -7 25.5837 2.51329   5
   4 -15   7 32.0996 2.76049   5
 -15  11   7 33.2884 3.77201   5
 -15  11   7 120.695 48.6088   1
  -1  12  -7 197.748 66.9787   1
  -1  12  -7 242.429 8.08143   5
   1 -12   7 131.183 4.89285   5
 -12  11   7 125.385 6.40406   4
  11   1   7 82.1494 28.6869   1
 -12  11   7 179.061 51.9695   1
 -12  11   7 128.818 5.99717   5
  11   1   7 124.981 10.4400   2
 -11   2  -7 195.993 6.74851   5
   2   9  -7 131.591 51.8896   1
  -9  11   7 130.567 51.8220   1
  -9  11   7 165.670 53.3218   1
  -2  -9   7 255.574 65.6594   1
   5   6  -7 77.1135 58.0705   1
 -11   5  -7 104.144 4.46374   5
  -6  11   7 84.1736 38.2918   1
  -6  11   7 95.7127 45.3743   1
  -5  -6   7 154.077 46.0867   1
  -6  11   7 114.948 4.93853   5
   8   3  -7 536.074 63.5151   1
 -11   8  -7 490.075 16.3204   5
 -11   8  -7 537.487 46.1644   1
 -11   8  -7 494.913 45.5620   1
  -3  11   7 410.699 13.0257   5
  -3  11   7 362.353 72.5849   1
  -3  11   7 338.282 70.1804   1
  -8  -3   7 342.639 64.1179   1
 -11  11  -7 1249.62 40.2111   5
 -11  11  -7 1481.98 114.792   1
   0  11   7 1356.55 138.613   1
 -11   0   7 1277.80 39.8981   5
   0  11   7 1423.94 153.569   1
 -11  14  -7 550.806 18.1711   5
  11 -14   7 322.591 11.6869   5
 -14   3   7 326.646 11.3968   5
 -11  17  -7 113.589 5.74951   5
 -17   6   7 108.427 5.59149   5
  11 -17   7 101.789 5.61816   5
 -11  20  -7 46.6533 4.10752   5
  11 -20   7 34.4951 3.90396   5
 -20   9   7 42.3109 4.23089   5
 -11  23  -7 32.4747 3.76123   5
  11 -23   7 15.2327 2.75406   5
 -23  12   7 22.5853 3.36009   5
  -8  20  -7 29.7961 3.39977   5
 -20  12   7 12.9493 2.79193   5
   8 -20   7 19.5428 2.52197   5
  -5  17  -7 19.2145 2.14594   5
 -17  12   7 7.45772 2.47808   5
   5 -17   7 9.65346 1.86053   5
  -2  14  -7 -29.662 62.0204   1
  -2  14  -7 53.9375 77.8611   1
 -14  12   7 93.2228 5.46621   5
 -14  12   7 104.258 59.8227   1
   2 -14   7 104.430 4.31287   5
 -12   1  -7 140.215 5.31166   5
  12  -1   7 229.663 14.5290   2
  -1 -11   7 227.318 7.96502   5
 -11  12   7 251.221 65.1508   1
  -1 -11   7 224.711 59.1859   1
 -11  12   7 225.236 8.81300   5
  12  -1   7 233.259 7.93668   5
   4   8  -7 34.8933 41.3490   1
 -12   4  -7 51.4863 3.05532   5
  12  -4   7 3.14619 3.95434   2
  -8  12   7 -32.791 29.8885   1
  -8  12   7 -67.122 37.1275   1
  -4  -8   7 34.9381 44.4599   1
  -8  12   7 3.11786 2.02544   5
  -5  12   7 114.747 52.6244   1
  -5  12   7 146.397 5.74613   5
  -5  12   7 57.3477 55.5403   1
 -12  10  -7 248.048 50.7113   1
 -12  10  -7 231.944 8.66451   5
 -10  -2   7 221.774 7.47974   5
  -2  12   7 166.623 68.6781   1
  -2  12   7 145.246 56.0112   1
  -2  12   7 212.030 7.31471   5
 -12  13  -7 68.3152 4.30384   5
 -12  13  -7 173.455 63.5209   1
   1  12   7 17.9763 64.6381   1
 -12  16  -7 289.550 10.7866   5
  12 -16   7 267.077 10.2794   5
 -16   4   7 267.300 9.89983   5
 -12  19  -7 30.2411 3.24918   5
 -19   7   7 43.8061 4.06158   5
  12 -19   7 40.9285 4.16176   5
 -12  22  -7 7.41909 2.41409   5
  12 -22   7 3.67295 2.17269   5
 -22  10   7 3.19273 2.27061   5
 -25  13   7 21.2570 3.46653   5
  -9  22  -7 25.2169 3.71217   5
 -22  13   7 38.6858 4.62479   5
   9 -22   7 25.3580 3.83986   5
 -19  13   7 157.946 7.65390   5
  -3  16  -7 162.654 6.26134   5
 -16  13   7 101.868 5.91203   5
   3 -16   7 106.954 4.67549   5
   0  13  -7 278.144 98.2571   1
   0 -13   7 343.578 11.3845   5
 -13  13   7 315.591 12.1223   5
 -13  13   7 351.181 12.7168   4
 -13   3  -7 158.505 6.05718   5
  13  -3   7 304.030 15.6781   2
 -10  13   7 288.518 10.7035   5
 -13   6  -7 785.512 24.5704   5
  -7  13   7 874.562 27.3423   5
  13  -6   7 842.008 30.9589   2
  -7  13   7 839.197 119.664   1
 -13   9  -7 160.821 6.75829   5
 -13   9  -7 189.985 22.7612   1
  -4  13   7 216.846 7.90772   5
  -4  13   7 323.448 79.9130   1
 -13  12  -7 -0.5881 42.8095   1
  -1  13   7 59.1036 73.8051   1
  -1  13   7 -13.065 63.2801   1
 -12  -1   7 63.2051 3.43937   5
 -13  15  -7 58.5723 4.28696   5
  13 -15   7 21.2892 2.90081   5
 -15   2   7 23.2869 2.48191   5
 -13  18  -7 5.41515 2.16301   5
 -18   5   7 11.2293 2.31204   5
  13 -18   7 14.0117 2.64258   5
 -13  21  -7 -0.1047 2.00509   5
 -21   8   7 7.16510 2.29465   5
  13 -21   7 8.28855 2.56945   5
 -13  24  -7 25.5373 3.30985   5
 -24  11   7 24.2513 3.56210   5
  13 -24   7 20.6139 3.13123   5
 -14 -13  -7 17.2903 1.42624   3
 -27  14   7 15.0255 2.90673   5
 -14 -10  -7 29.0296 1.87296   3
 -24  14   7 26.9772 3.94604   5
 -21  14   7 39.5630 4.63930   5
 -18  14   7 8.18897 2.63638   5
 -15  14   7 1.71483 2.00243   5
 -14   2  -7 109.458 4.66296   5
  14  -2   7 80.1589 3.98559   5
 -12  14   7 77.8689 4.92038   5
 -14   5  -7 58.3955 3.56887   5
  14  -5   7 52.5635 7.00983   2
  -9  14   7 111.764 68.4359   1
  -9  14   7 41.9190 3.67736   5
 -14   8  -7 91.9247 4.71152   5
  -6  14   7 76.2669 62.1801   1
  -6  14   7 102.801 4.86328   5
 -14  11  -7 316.972 12.0214   4
 -14  11  -7 310.869 11.2461   5
 -14  11  -7 317.348 53.1516   1
  -3  14   7 415.406 125.684   1
  -3  14   7 705.492 136.717   1
  -3  14   7 528.878 16.7653   5
 -14  14  -7 414.432 14.4215   5
 -14   0   7 418.913 13.8303   5
 -14  17  -7 143.411 6.91305   5
  14 -17   7 170.497 7.74539   5
 -17   3   7 159.559 6.94109   5
 -14  20  -7 51.8261 6.61650   5
 -20   6   7 30.6483 3.29375   5
 -14  23  -7 37.7759 4.49891   5
  14 -23   7 33.3611 3.67513   5
 -23   9   7 32.4799 3.61599   5
 -12 -14  -7 4.67722 1.09983   3
 -26  12   7 5.02057 2.55950   5
 -15 -14  -7 0.67897 0.98778   3
 -15 -11  -7 5.39544 1.11082   3
 -26  15   7 1.12630 2.45303   5
 -23  15   7 33.0665 3.99842   5
 -20  15   7 6.62828 2.63522   5
 -17  15   7 174.297 8.03937   5
 -14  15   7 5.94083 2.24520   5
 -14  15   7 3.78804 2.60385   4
 -15   4  -7 36.4707 3.01549   5
 -11  15   7 23.7834 2.88324   5
 -15   7  -7 81.1514 4.41035   5
  -8  15   7 99.3307 5.04305   5
 -15  10  -7 689.666 22.2166   5
  -5  15   7 729.189 22.9030   5
 -15  13  -7 23.8773 4.53042   4
 -15  13  -7 25.5915 2.97121   5
 -15  16  -7 45.0022 4.19778   5
  15 -16   7 41.8087 4.34270   5
 -15  19  -7 64.3900 4.98308   5
  15 -19   7 53.2955 4.75818   5
 -19   4   7 50.1146 4.08064   5
 -15  22  -7 56.5159 4.94487   5
 -22   7   7 46.0595 4.38097   5
  15 -22   7 45.4523 4.93737   5
 -15  25  -7 29.3262 3.52076   5
 -25  10   7 19.8708 3.11945   5
  15 -25   7 17.5480 3.18257   5
 -13 -15  -7 0.21596 0.96339   3
 -16 -15  -7 3.77320 1.00500   3
 -16 -12  -7 21.7357 1.86423   3
 -16  -9  -7 8.54441 1.13172   3
 -25  16   7 8.44844 2.99253   5
 -22  16   7 1.48000 2.56646   5
 -19  16   7 17.7115 3.15109   5
 -16  16   7 280.961 11.0935   5
 -16   3  -7 118.673 5.18005   5
 -13  16   7 153.809 7.09997   5
  16  -3   7 148.939 6.19874   5
 -16   6  -7 64.6850 3.90727   5
 -10  16   7 48.5634 3.88181   5
 -16   9  -7 10.4698 2.13080   5
  -7  16   7 6.27236 1.86625   5
 -16  12  -7 273.745 10.5062   5
   4 -16  -7 285.107 11.7259   5
 -16  15  -7 51.5252 5.06364   4
 -16  15  -7 47.7036 4.26483   5
 -16  18  -7 18.3262 3.02520   5
  16 -18   7 13.8795 2.99719   5
 -16  21  -7 20.0485 3.25666   5
  16 -21   7 30.0433 3.80320   5
  -8 -16  -7 80.5724 3.47292   3
 -16  24  -7 90.1106 6.06584   5
  16 -24   7 83.2132 5.84939   5
 -11 -16  -7 3.39715 1.03297   3
 -16  27  -7 -2.4566 2.48081   5
  16 -27   7 6.89672 2.79429   5
 -14 -16  -7 0.85023 0.99116   3
 -17 -16  -7 4.01457 0.89635   3
 -17 -13  -7 1.90029 0.96479   3
 -17 -10  -7 21.3963 1.82846   3
 -27  17   7 24.0734 3.73190   5
 -17  -7  -7 1.56287 0.95057   3
 -24  17   7 4.56460 2.69648   5
 -21  17   7 154.940 8.08002   5
 -18  17   7 -2.1653 2.08666   5
 -15  17   7 172.075 7.70145   5
 -15  17   7 155.585 8.01699   4
 -17   5  -7 7.23900 1.78004   5
  17  -5   7 19.8022 2.46878   5
 -12  17   7 19.2620 2.76771   5
 -17   8  -7 75.1660 4.49112   5
  -9  17   7 130.395 6.11855   5
 -17  11  -7 113.601 5.82537   5
  -6  17   7 115.064 5.29686   5
 -17  14  -7 169.523 7.70220   5
 -17  17  -7 36.8146 4.28524   5
 -17  17  -7 46.6262 5.53875   4
  17 -17   7 26.6120 3.43825   5
 -17  20  -7 9.03811 2.80776   5
  17 -20   7 6.29040 2.71057   5
 -17  23  -7 3.81490 4.59498   5
  17 -23   7 9.88074 4.85022   5
 -17  26  -7 1.08443 2.51276   5
  -9 -17  -7 2.05028 1.01305   3
  17 -26   7 3.28022 2.65246   5
 -12 -17  -7 3.03906 1.03884   3
 -17  29  -7 4.96830 3.13758   4
 -15 -17  -7 2.48592 0.95332   3
 -18 -17  -7 3.23962 0.63056   3
 -18 -14  -7 2.75434 0.90481   3
 -18 -11  -7 6.47266 1.10697   3
 -18  -8  -7 -0.4417 0.96308   3
 -26  18   7 -0.7639 2.95728   5
 -18  -5  -7 39.1245 2.09461   3
 -23  18   7 48.9364 5.17094   5
 -20  18   7 38.6178 4.76152   5
 -17  18   7 2.38934 2.42300   5
 -18   4  -7 10.3664 2.08980   5
 -14  18   7 18.8506 2.87726   5
 -18   7  -7 138.729 6.33081   5
 -11  18   7 130.076 6.44233   5
  18  -7   7 135.895 6.38817   5
 -18  10  -7 9.84241 2.26764   5
  -8  18   7 38.6992 3.48309   5
 -18  13  -7 13.0800 2.60767   5
 -18  16  -7 21.1333 3.22627   5
  18 -16   7 20.2022 3.33921   5
 -18  19  -7 124.287 6.89305   5
 -18  19  -7 128.240 7.85160   4
  18 -19   7 126.518 7.18659   5
 -18  22  -7 29.8489 4.63104   4
 -18  22  -7 25.9870 3.75838   5
  18 -22   7 14.6581 3.35493   5
  -7 -18  -7 2.22815 1.05621   3
 -18  25  -7 4.08936 3.62784   4
 -18  25  -7 5.25586 2.80263   5
  18 -25   7 5.35964 2.75592   5
 -25   7   7 5.57639 0.94378   3
 -10 -18  -7 17.7490 1.42328   3
 -18  28  -7 16.3513 3.84161   4
 -18  31  -7 5.34514 3.51948   4
 -13 -18  -7 6.27924 1.07033   3
 -16 -18  -7 0.52826 0.74035   3
 -19 -15  -7 0.63198 0.60355   3
 -19 -12  -7 5.81868 0.96445   3
 -19  -9  -7 0.33044 0.97141   3
 -19  -6  -7 15.5642 1.29190   3
 -25  19   7 12.7004 3.16532   5
 -22  19   7 8.69935 2.89716   5
 -19  19   7 85.1840 6.00093   5
 -16  19   7 9.66691 3.17164   4
 -16  19   7 9.67064 2.67076   5
 -19   6  -7 162.723 6.93587   5
 -13  19   7 143.058 7.06973   5
  19  -6   7 150.873 6.64722   5
 -19   9  -7 5.43035 2.11310   5
  19  -9   7 10.8023 2.50094   5
 -10  19   7 6.43160 2.08889   5
   7 -19  -7 47.6456 3.73760   5
 -19  12  -7 44.8575 4.25313   5
  -7  19   7 33.9034 3.24382   5
  19 -15   7 63.7453 6.81693   5
 -19  18  -7 140.861 7.38887   5
  19 -18   7 127.467 7.24099   5
 -19  21  -7 19.4488 4.24610   4
 -19  21  -7 14.2143 3.15862   5
  19 -21   7 19.6089 3.46595   5
 -19  24  -7 38.7358 5.12005   4
 -19  24  -7 30.1886 3.88442   5
  19 -24   7 19.2280 3.53810   5
 -24   5   7 20.1679 1.71392   3
 -19  27  -7 10.9825 3.74472   4
  -8 -19  -7 7.66414 1.26015   3
 -27   8   7 4.91414 0.91807   3
 -11 -19  -7 10.3035 1.17169   3
 -19  30  -7 11.0999 4.65029   4
 -14 -19  -7 5.37555 0.93333   3
 -20 -13  -7 0.65561 0.71651   3
 -20  -7  -7 3.30908 1.05236   3
 -20  -4  -7 26.4400 1.85027   3
 -24  20   7 21.3074 3.50299   5
 -21  20   7 -0.1552 4.12408   5
 -18  20   7 30.4477 3.85535   5
 -15  20   7 12.3524 3.43429   4
 -15  20   7 15.2105 2.92647   5
 -20   8  -7 15.0219 2.53592   5
  20  -8   7 21.2166 2.89661   5
 -12  20   7 26.6531 3.11610   5
   9 -20  -7 32.7926 3.71727   5
 -20  11  -7 33.5021 4.06684   5
  20 -11   7 48.3545 4.59688   5
  -9  20   7 37.6130 3.83927   5
 -20  14  -7 26.1592 3.52694   5
  20 -14   7 48.0559 4.91139   5
 -20  17  -7 2.70630 2.45922   5
  20 -17   7 10.3361 3.04285   5
 -20  20  -7 55.2927 5.39114   5
  20 -20   7 44.4056 4.62217   5
 -20  23  -7 42.1103 5.05749   5
 -20  23  -7 45.4608 5.85333   4
  20 -23   7 29.4863 4.06686   5
 -23   3   7 31.0828 2.08370   3
 -20  26  -7 36.3454 4.91876   4
 -20  26  -7 35.4457 4.02222   5
 -26   6   7 27.4775 1.70217   3
  20 -26   7 28.7909 3.84461   5
  -9 -20  -7 10.6971 1.42824   3
 -12 -20  -7 1.52196 0.90712   3
 -15 -20  -7 3.34472 0.93209   3
 -21 -14  -7 0.18976 0.89496   3
 -21 -11  -7 1.06250 0.73002   3
 -21  -8  -7 26.9248 1.81892   3
 -21  -5  -7 7.94873 1.27800   3
 -21  -2  -7 6.52256 1.06174   3
 -23  21   7 6.35524 2.88291   5
 -17  21   7 138.843 7.78237   4
 -17  21   7 121.056 6.98576   5
 -21   7  -7 51.1862 3.99312   5
 -14  21   7 50.2596 4.60107   5
  21  -7   7 49.6804 4.21333   5
 -21  10  -7 16.7331 2.75550   5
  11 -21  -7 14.3839 2.70546   5
  21 -10   7 9.25910 2.53560   5
 -11  21   7 11.8624 2.50731   5
 -21  13  -7 5.04406 2.37998   5
  21 -13   7 4.65161 2.60330   5
 -21  16  -7 28.3596 3.70103   5
  21 -16   7 21.0043 3.57021   5
 -21  19  -7 17.6596 3.26338   5
  21 -19   7 15.2751 3.45975   5
 -21  22  -7 3.59051 2.75323   5
  21 -22   7 5.82196 3.03451   5
 -22   1   7 6.80571 1.07547   3
 -21  25  -7 10.6131 3.07967   5
  21 -25   7 7.83687 3.05698   5
 -25   4   7 6.72802 0.99933   3
 -28   7   7 0.56783 0.74256   3
 -22 -12  -7 0.56058 0.43386   3
 -22  -9  -7 1.62650 0.76932   3
 -22  -6  -7 3.73895 0.99906   3
 -22  -3  -7 12.6032 1.19456   3
  25 -22  -7 9.43875 3.37799   5
 -25  22   7 9.80736 2.88938   5
 -22   0  -7 14.0386 1.20030   3
 -22  22   7 11.4303 3.17245   5
 -19  22   7 8.54394 3.62119   5
 -16  22   7 4.59356 3.22762   4
 -16  22   7 3.63151 2.44066   5
  13 -22  -7 31.0470 3.66802   5
 -22   9  -7 29.5631 3.26159   5
  22  -9   7 25.8926 3.24115   5
 -13  22   7 18.3212 3.15855   5
 -22  12  -7 1.83089 2.27881   5
  22 -12   7 2.52488 2.55889   5
 -22  15  -7 51.6977 5.10217   5
  22 -15   7 50.1622 5.45086   5
 -22  18  -7 16.3073 3.26081   5
  22 -18   7 27.0488 4.00265   5
 -22  21  -7 5.21216 2.83906   5
 -21  -1   7 4.22545 1.13052   3
  22 -21   7 1.98291 2.86114   5
 -22  24  -7 5.58818 3.33916   5
  22 -24   7 4.38800 3.31367   5
 -24   2   7 2.98228 0.91986   3
 -27   5   7 17.6812 1.47511   3
 -30   8   7 1.61561 0.71517   3
 -23 -10  -7 0.39036 0.46773   3
 -23  -7  -7 2.66354 0.83031   3
 -23  -4  -7 1.85968 0.93292   3
 -23  -1  -7 27.9151 1.78559   3
  24 -23  -7 28.0301 4.11396   5
 -24  23   7 23.3110 3.72370   5
 -23   2  -7 7.82915 1.04663   3
 -21  23   7 6.54157 2.87247   5
 -18  23   7 49.9025 5.08349   5
  15 -23  -7 21.4716 3.47529   5
 -15  23   7 28.4849 4.22003   4
 -15  23   7 25.3931 3.51445   5
  12 -23  -7 10.6818 2.84467   5
 -23  11  -7 18.5189 2.99020   5
 -12  23   7 35.5944 4.05512   5
  23 -11   7 30.5226 3.72521   5
 -23  14  -7 35.3039 3.87600   5
  23 -14   7 34.0584 3.99421   5
 -23  17  -7 11.7733 3.69426   5
  23 -17   7 13.4124 4.27104   5
 -23  20  -7 32.5385 4.10831   5
  23 -20   7 39.8048 4.55913   5
 -20  -3   7 39.0119 2.89020   3
 -23   0   7 12.3949 1.19911   3
 -26   3   7 2.25954 0.84988   3
 -29   6   7 2.52005 0.78081   3
 -24  -5  -7 1.71857 0.86763   3
 -24  -2  -7 5.68171 1.00798   3
  23 -24  -7 22.6164 3.99978   5
 -24   1  -7 24.5436 1.70262   3
 -23  24   7 24.6682 3.73233   5
  20 -24  -7 17.5053 3.69288   5
 -24   4  -7 24.4840 1.66876   3
 -20  24   7 21.9354 3.73130   5
  17 -24  -7 3.58617 2.71308   5
 -17  24   7 3.98585 3.28695   4
 -17  24   7 1.70120 2.57142   5
 -24  10  -7 23.3105 3.07089   5
  14 -24  -7 19.4714 3.20326   5
  24 -10   7 36.4838 4.30409   5
 -14  24   7 27.1996 3.46718   5
 -24  13  -7 22.6138 3.45244   5
  24 -13   7 26.2568 5.43095   5
 -24  16  -7 91.6281 6.34827   5
  24 -16   7 73.2429 6.12875   5
 -16  -8   7 71.0417 2.92750   3
 -24  19  -7 27.4522 3.87605   5
 -19  -5   7 29.4663 1.94458   3
  24 -19   7 32.3252 4.19563   5
 -24  22  -7 4.85789 3.06791   5
  24 -22   7 6.62421 3.85350   5
 -22  -2   7 3.11186 0.95317   3
 -25   1   7 1.47335 0.85004   3
 -28   4   7 16.9865 1.63263   3
 -31   7   7 5.80008 0.77487   3
 -25  -9  -7 1.16135 0.48283   3
 -25  -6  -7 0.85026 0.58520   3
 -25  -3  -7 2.79324 0.88528   3
 -25   0  -7 22.2966 1.65307   3
 -25   3  -7 7.95495 1.02615   3
  22 -25  -7 7.54662 3.09063   5
 -22  25   7 12.5369 3.09353   5
  19 -25  -7 14.0413 3.42596   5
 -25   6  -7 15.3434 1.21070   3
 -19  25   7 11.1977 3.10350   5
  16 -25  -7 6.98396 2.86876   5
 -16  25   7 8.59862 2.90589   5
  -9 -16   7 8.23312 1.15213   3
 -16  25   7 5.27441 3.38652   4
 -25  12  -7 14.8461 2.85083   5
 -12 -13   7 14.1084 1.25176   3
  25 -12   7 11.4558 2.94928   5
 -25  15  -7 18.4128 3.22578   5
  25 -15   7 21.5881 3.70069   5
 -15 -10   7 20.7681 1.74442   3
 -25  18  -7 4.99651 2.84937   5
  25 -18   7 9.52682 3.03710   5
 -25  21  -7 1.48541 2.66218   5
 -21  -4   7 11.0297 1.14557   3
  25 -21   7 7.96194 3.30911   5
 -24  -1   7 1.65851 0.87657   3
 -27   2   7 6.70944 0.93227   3
 -30   5   7 1.28013 0.68733   3
 -26  -7  -7 0.49427 0.32536   3
 -26  -4  -7 1.43243 0.62391   3
 -26  -1  -7 9.75941 1.04499   3
 -26   2  -7 6.51577 0.99384   3
 -15  26   7 9.54169 3.41058   4
 -11 -15   7 5.62889 1.04237   3
 -26  14  -7 2.64463 2.34693   5
 -14 -12   7 5.22735 1.05187   3
  26 -14   7 -0.6779 2.54837   5
 -26  17  -7 8.53072 2.94549   5
 -17  -9   7 0.06901 0.91785   3
  26 -17   7 -2.6219 2.75161   5
 -26  20  -7 33.3461 4.02877   5
  26 -20   7 27.7848 4.06162   5
 -20  -6   7 32.8557 1.90986   3
 -23  -3   7 1.11838 0.87883   3
 -26   0   7 2.11109 0.83072   3
 -29   3   7 1.14846 0.70359   3
 -32   6   7 3.54371 0.66365   3
 -27  -5  -7 0.19502 0.36581   3
 -27  -2  -7 -0.2577 0.63933   3
 -27   1  -7 7.78674 0.98232   3
 -27   4  -7 0.88627 0.82021   3
 -17  27   7 25.8099 4.06160   4
 -10 -17   7 20.9376 1.70186   3
 -13 -14   7 14.4900 1.24159   3
 -27  16  -7 5.33739 2.63544   5
  27 -16   7 0.94134 2.62065   5
 -16 -11   7 1.65745 0.93679   3
 -19  -8   7 4.76407 1.35298   3
 -22  -5   7 16.9747 1.50692   3
 -25  -2   7 5.92172 0.92182   3
 -28   1   7 0.57935 0.70394   3
 -31   4   7 -0.0795 0.56815   3
 -28  -3  -7 0.61838 0.43896   3
 -28   0  -7 -0.6548 0.66361   3
 -28   3  -7 2.39286 0.85428   3
 -28   6  -7 4.31484 0.88430   3
 -12 -16   7 22.8719 1.75016   3
 -16  28   7 22.9086 3.87557   4
 -15 -13   7 -0.0265 0.90109   3
 -18 -10   7 12.8080 1.21040   3
 -21  -7   7 2.23127 0.91233   3
 -24  -4   7 16.8357 1.45451   3
 -27  -1   7 0.89845 0.67695   3
 -30   2   7 2.68388 0.61423   3
 -29  -1  -7 0.75892 0.51517   3
 -29   2  -7 0.83753 0.71015   3
 -29   5  -7 0.61301 0.77354   3
 -11 -18   7 7.30029 1.06136   3
 -14 -15   7 1.89686 0.97250   3
 -15  29   7 4.95398 2.83323   4
 -17 -12   7 1.31461 0.92791   3
 -20  -9   7 5.95027 0.98065   3
 -26  -3   7 0.78423 0.65930   3
 -29   0   7 1.69008 0.55538   3
 -32   3   7 0.06741 0.41607   3
 -30   1  -7 0.96760 0.57204   3
 -30   4  -7 2.95797 0.75315   3
 -13 -17   7 2.53428 1.26293   3
 -14  30   7 1.26808 2.67921   4
 -16 -14   7 -0.2355 0.87705   3
 -19 -11   7 8.92958 1.09617   3
 -22  -8   7 0.72444 0.77538   3
 -25  -5   7 0.83790 0.66650   3
 -28  -2   7 1.99458 0.51534   3
 -31   1   7 0.11425 0.36249   3
 -31   3  -7 0.12314 0.69532   3
 -12 -19   7 5.47961 0.97417   3
 -15 -16   7 2.19022 0.93770   3
 -18 -13   7 6.76154 1.01869   3
 -21 -10   7 0.48789 0.80023   3
 -24  -7   7 2.13166 0.66225   3
 -27  -4   7 0.25843 0.44233   3
 -30  -1   7 0.22385 0.31659   3
 -14 -18   7 2.68105 1.22551   3
 -17 -15   7 1.53171 0.88383   3
 -20 -12   7 0.77060 0.78863   3
 -23  -9   7 0.87655 0.59653   3
 -29  -3   7 0.29755 0.54615   3
 -16 -17   7 4.97725 0.90787   3
 -19 -14   7 4.86465 0.82784   3
 -22 -11   7 -0.0373 0.54811   3
 -25  -8   7 0.26363 0.35646   3
 -15 -19   7 -0.6467 0.71621   3
 -18 -16   7 0.09472 0.71813   3
 -21 -13   7 2.33131 0.52589   3
 -24 -10   7 0.22985 0.32318   3
 -17 -18   7 3.78730 0.70033   3
 -20 -15   7 0.97822 0.53887   3
  -1   1  -8 252.147 29.2941   1
   1   0  -8 241.627 29.6598   1
   0  -1  -8 248.326 29.9604   1
   0   1   8 247.959 28.8475   1
   1  -1   8 267.456 30.4251   1
  -1   0   8 209.483 28.4139   1
   0   2  -8 134.454 24.3265   1
   2  -2  -8 182.780 26.7795   1
   2   0   8 172.007 23.8404   1
   0  -2   8 165.436 26.1557   1
  -2   2   8 206.011 28.3876   1
  -1  -2  -8 2533.00 119.250   1
   3  -1  -8 2477.85 122.748   1
  -2   3  -8 2573.95 116.424   1
   2  -3   8 2077.53 102.860   1
   1   2   8 2117.96 102.156   1
  -3   1   8 2059.59 106.542   1
   4  -3  -8 1474.95 84.8639   1
  -1   4  -8 1506.75 91.3060   1
  -3  -1  -8 1472.40 81.0139   1
   1  -4   8 879.212 68.2491   1
   3   1   8 848.105 55.9602   1
  -4   3   8 809.988 61.2544   1
   2   1  -8 2211.42 107.685   1
   1  -3  -8 1911.47 146.720   1
  -3   2  -8 2322.57 102.155   1
  -2  -1   8 2614.12 122.005   1
  -1   3   8 2632.48 122.826   1
   3  -2   8 2535.61 110.872   1
   5  -2  -8 2383.02 117.050   1
  -2  -3  -8 2062.03 123.153   1
  -3   5  -8 2356.62 120.696   1
   2   3   8 1549.06 92.0626   1
   3  -5   8 1468.61 94.0975   1
  -5   2   8 1424.67 87.4998   1
  -2   6  -8 2437.95 164.759   1
  -4  -2  -8 2620.75 129.409   1
   6  -4  -8 2488.67 122.154   1
   2  -6   8 2678.11 148.255   1
  -6   4   8 2563.98 128.434   1
   4   2   8 2608.18 125.002   1
  -6   4   8 2368.29 75.2492   5
   1   3  -8 795.536 64.0291   1
  -4   1  -8 858.405 51.9977   1
   3  -4  -8 848.701 65.1509   1
  -3   4   8 1515.59 88.1734   1
  -1  -3   8 1495.93 92.9546   1
   4  -1   8 1448.52 78.1122   1
   0  -4  -8 857.868 71.8361   1
   4   0  -8 854.875 62.0840   1
  -4   4  -8 860.452 59.2870   1
  -4   0   8 843.654 62.2522   1
   0   4   8 805.377 65.7382   1
   4  -4   8 859.629 59.0234   1
   7  -3  -8 1260.04 77.8982   1
  -4   7  -8 1204.02 36.9133   5
  -4   7  -8 1242.76 93.6468   1
   3   4   8 1076.85 82.8295   1
   4  -7   8 1122.28 90.5356   1
  -7   3   8 994.456 31.3885   5
   4  -7   8 1003.85 31.2813   5
  -7   3   8 1071.99 75.4139   1
   8  -5  -8 174.474 29.4000   1
  -3   8  -8 136.833 39.5861   1
  -3   8  -8 173.479 5.96650   5
  -8   5   8 325.396 45.8802   1
   3  -8   8 322.811 57.5191   1
   3  -8   8 394.588 11.7616   5
   5   3   8 287.983 46.9960   1
  -8   5   8 386.307 12.1150   5
   5   3   8 331.614 45.0993   1
  -5   0  -8 1255.58 70.4837   1
   5  -5  -8 1268.10 85.2402   1
   0   5  -8 1244.64 91.8667   1
   5   0   8 1230.06 67.4122   1
  -5   5   8 1279.72 37.7394   5
   0  -5   8 1264.93 95.8250   1
  -5   5   8 1228.87 82.6862   1
   2  -5  -8 1427.92 98.0060   1
  -5   3  -8 1576.72 78.5018   1
   3   2  -8 1500.95 90.8600   1
   5  -3   8 2184.94 111.860   1
  -3  -2   8 2342.56 122.231   1
  -2   5   8 2323.88 125.900   1
   6  -1  -8 2535.19 136.775   1
  -1  -5  -8 2456.64 145.303   1
  -5   6  -8 2437.86 128.316   1
  -5   6  -8 2771.07 76.3227   5
   1   5   8 1894.54 173.992   1
  -6   1   8 2195.15 113.070   1
   5  -6   8 2447.97 66.4290   5
   5  -6   8 2183.12 122.025   1
  -5   9  -8 14.1349 27.3058   1
  -5   9  -8 67.4775 3.20493   5
   9  -4  -8 53.3099 18.5938   1
  -9   4   8 184.191 9.95132   2
   5  -9   8 228.617 7.46566   5
   4   5   8 182.219 42.0070   1
   5  -9   8 136.566 43.8577   1
  -9   4   8 234.151 7.66371   5
   4   5   8 242.666 46.7386   1
  -9   4   8 168.182 34.1035   1
  -4  10  -8 63.2551 3.12215   5
  -4  10  -8 37.5452 30.5539   1
  10  -6  -8 82.3072 27.1795   1
   6   4   8 62.7304 27.4245   1
   4 -10   8 147.095 47.2538   1
   6   4   8 90.0343 32.5985   1
 -10   6   8 113.706 5.05438   5
   4 -10   8 119.675 4.65851   5
  -1   7  -8 449.411 61.4246   1
   7  -6  -8 548.022 54.7213   1
  -7   6   8 142.490 32.2350   1
   1  -7   8 221.615 43.5552   1
  -7   6   8 211.797 7.27409   5
   6   1   8 201.303 27.1952   1
   4  -6  -8 2644.41 144.278   1
   2   4  -8 2503.83 138.410   1
  -6   2  -8 2616.99 103.162   1
  -4   6   8 2624.71 140.334   1
  -2  -4   8 2449.07 141.536   1
   6  -2   8 2574.27 102.495   1
  -6   5  -8 2182.82 106.391   1
   1  -6  -8 2247.64 139.372   1
  -6   5  -8 2316.12 67.0050   5
  -1   6   8 2560.13 143.180   1
  -5  -1   8 2375.17 126.426   1
   6  -5   8 2415.66 117.572   1
  -6   8  -8 1168.75 92.9840   1
  -6   8  -8 1302.44 37.2852   5
   8  -2  -8 1162.52 82.9277   1
  -8   2   8 1808.20 52.8609   5
   6  -8   8 1855.62 52.4871   5
   2   6   8 1806.78 125.175   1
  -8   2   8 1774.53 97.3453   1
   2   6   8 1719.02 128.698   1
  -8   2   8 1620.66 55.7424   2
   6  -8   8 1631.36 116.901   1
  11  -5  -8 257.172 37.4475   1
  -6  11  -8 171.986 51.3766   1
  -6  11  -8 224.665 8.00372   5
   5   6   8 339.405 61.5290   1
 -11   5   8 306.733 40.9735   1
   6 -11   8 331.826 10.8825   5
 -11   5   8 323.418 11.0824   5
   5   6   8 292.550 61.2051   1
   6 -11   8 255.547 63.0535   1
  -5  12  -8 625.868 84.8220   1
  -5  12  -8 413.632 14.0019   5
   5 -12   8 363.878 12.2500   5
 -12   7   8 375.724 12.7790   5
   5 -12   8 411.166 85.4413   1
   7   5   8 362.465 68.0756   1
  -2   9  -8 850.804 91.5574   1
  -2   9  -8 782.297 24.9444   5
   9  -7  -8 865.005 74.8918   1
   2  -9   8 778.430 25.6866   5
   7   2   8 946.636 73.3312   1
   2  -9   8 889.121 98.1404   1
  -9   7   8 879.366 75.2682   1
   7   2   8 860.626 69.3274   1
  -9   7   8 811.900 26.0055   5
   6  -7  -8 166.818 39.6670   1
   1   6  -8 110.199 33.8231   1
  -7   1  -8 187.321 24.5265   1
   7  -1   8 484.302 40.1407   1
  -1  -6   8 474.073 64.5556   1
  -6   7   8 567.104 16.6666   5
  -6   7   8 493.572 56.8584   1
  -7   4  -8 983.089 31.7261   5
  -7   4  -8 1061.36 62.4053   1
   4   3  -8 1120.88 84.0551   1
   3  -7  -8 1146.72 96.1831   1
  -4  -3   8 1284.59 94.4544   1
   7  -4   8 1311.59 65.3732   1
  -3   7   8 1167.09 95.6837   1
   7   0  -8 0.77885 18.1935   1
  -7   7  -8 11.2780 16.9574   1
  -7   0   8 34.0259 2.28547   5
   0   7   8 11.5019 17.4062   1
  -7   0   8 37.2836 5.19414   2
  -7   0   8 32.6241 19.2503   1
  -7  10  -8 305.105 9.87108   5
  10  -3  -8 218.498 37.6082   1
 -10   3   8 336.073 50.5253   1
   3   7   8 319.543 64.9588   1
   7 -10   8 430.653 13.4797   5
 -10   3   8 427.512 13.4775   5
   3   7   8 364.585 60.8355   1
   7 -10   8 439.766 66.3021   1
  -7  13  -8 410.949 82.9695   1
  -7  13  -8 466.112 15.0918   5
 -13   6   8 409.693 13.9926   5
   7 -13   8 420.823 13.7824   5
   6   7   8 404.025 23.1133   2
   6   7   8 402.802 82.9443   1
  -6  14  -8 101.709 68.4214   1
 -14   8   8 145.858 31.6219   1
   6 -14   8 119.872 5.33255   5
 -14   8   8 114.451 5.78818   5
   8   6   8 125.112 11.5506   2
   8   6   8 109.833 58.9993   1
  11  -8  -8 107.142 31.0718   1
  -3  11  -8 97.4077 4.08618   5
  -3  11  -8 133.232 37.9024   1
   3 -11   8 53.2758 39.1564   1
   3 -11   8 41.1498 2.63478   5
   8   3   8 73.1960 29.2206   1
 -11   8   8 -1.6365 29.2084   1
 -11   8   8 39.6362 3.59630   5
   8   3   8 65.6946 32.1748   1
   8  -8  -8 2.74339 20.4452   1
   0   8  -8 40.6126 29.6110   1
  -8   8   8 -6.0548 20.9033   1
   8   0   8 36.8504 14.1476   1
  -8   8   8 2.87090 1.32068   5
   0  -8   8 5.18157 3.23832   2
   0  -8   8 3.30510 0.92807   5
   0  -8   8 4.88838 30.6849   1
  -8   8   8 4.85614 2.03423   2
   8   0   8 5.16156 13.5336   1
  -8   3  -8 376.433 12.1002   5
  -8   3  -8 371.522 21.4306   1
   3   5  -8 386.641 52.8015   1
   5  -8  -8 450.858 59.8365   1
   8  -3   8 160.590 13.6366   1
  -3  -5   8 157.971 9.05778   2
  -5   8   8 168.442 39.0540   1
  -3  -5   8 148.835 39.8192   1
  -8   6  -8 1701.72 87.5714   1
   6   2  -8 1638.24 106.044   1
  -8   6  -8 1750.44 51.1002   5
   8  -6   8 1086.63 69.5563   1
  -6  -2   8 1124.23 87.8059   1
  -6  -2   8 1122.38 37.8693   2
  -2   8   8 1092.65 96.4063   1
  -8   9  -8 92.6403 30.7361   1
  -8   9  -8 137.595 5.44669   5
   9  -1  -8 208.380 39.1010   1
   1   8   8 142.124 40.9895   1
   1   8   8 109.143 47.4554   1
  -9   1   8 153.733 5.66055   5
  -9   1   8 124.086 30.2617   1
  -8  12  -8 155.229 6.40607   5
  12  -4  -8 202.797 31.0539   1
   4   8   8 182.187 11.6348   2
 -12   4   8 200.556 7.50800   5
   4   8   8 200.525 61.9357   1
   4   8   8 155.279 55.2063   1
   8 -12   8 202.613 7.51535   5
  -8  15  -8 105.876 5.13120   5
   8 -15   8 5.11972 1.83893   5
 -15   7   8 3.53333 1.89233   5
  -7  16  -8 53.2805 3.59445   5
 -16   9   8 39.7178 3.88658   5
   7 -16   8 39.0656 3.38636   5
  -4  13  -8 831.426 24.8498   5
  -4  13  -8 673.407 110.099   1
 -13   9   8 557.220 68.1297   1
   9   4   8 466.639 22.2397   2
   4 -13   8 504.984 15.9924   5
   9   4   8 537.004 75.1565   1
 -13   9   8 506.522 16.7788   5
  -1  10  -8 292.379 62.4611   1
  -1  10  -8 242.450 8.33468   5
   9   1   8 298.673 41.6217   1
   9   1   8 270.053 44.7356   1
 -10   9   8 367.015 56.3225   1
   1 -10   8 346.192 11.2344   5
 -10   9   8 339.738 12.0523   4
   1 -10   8 419.230 77.9977   1
 -10   9   8 353.382 11.8367   5
  -9   2  -8 807.209 24.4987   5
   7  -9  -8 758.615 84.9564   1
   2   7  -8 847.990 89.0022   1
  -7   9   8 821.620 26.4453   5
  -2  -7   8 918.213 96.7811   1
  -7   9   8 908.010 87.6199   1
  -2  -7   8 854.200 30.1620   2
  -9   5  -8 154.584 20.6244   1
  -9   5  -8 217.439 7.02856   5
   5   4  -8 173.313 41.9232   1
  -5  -4   8 92.7707 34.5864   1
  -4   9   8 38.5165 30.0678   1
  -4   9   8 66.9736 3.32927   5
   8   1  -8 86.8942 24.3514   1
  -9   8  -8 136.617 30.1687   1
  -9   8  -8 147.925 5.49299   5
  -1   9   8 75.3619 36.3161   1
  -1   9   8 63.1266 40.4875   1
  -8  -1   8 131.769 55.1914   1
  -8  -1   8 132.650 4.86813   5
  -9  11  -8 216.648 52.2751   1
  -9  11  -8 222.120 8.07206   5
  11  -2  -8 201.941 40.0803   1
 -11   2   8 169.917 43.4563   1
   2   9   8 97.4852 44.1776   1
   2   9   8 244.541 59.2109   1
 -11   2   8 156.516 6.19504   5
   2   9   8 158.839 9.91606   2
  -9  14  -8 489.423 16.1295   5
   5   9   8 370.888 109.089   1
 -14   5   8 382.894 13.1408   5
   5   9   8 380.253 18.7779   2
   9 -14   8 374.131 13.0409   5
 -17   8   8 269.372 10.4095   5
  -8  18  -8 220.434 8.52905   5
 -18  10   8 185.817 8.27313   5
   8 -18   8 185.847 7.54666   5
  -5  15  -8 715.561 22.4361   5
 -15  10   8 984.167 98.4631   1
 -15  10   8 784.109 26.0482   5
   5 -15   8 793.451 25.2518   5
  -2  12  -8 204.666 7.11088   5
  -2  12  -8 189.317 60.7260   1
 -12  10   8 280.600 56.4404   1
  10   2   8 263.825 48.4218   1
   2 -12   8 273.086 9.20515   5
 -12  10   8 274.114 10.1510   5
  10   2   8 278.881 15.4901   2
   2 -12   8 317.842 71.5242   1
   1   9  -8 306.199 68.6636   1
 -10   1  -8 368.593 11.5479   5
  10  -1   8 266.109 8.56922   5
  10  -1   8 272.303 22.4360   1
  -9  10   8 193.411 44.9582   1
  -9  10   8 175.329 47.7968   1
  -1  -9   8 270.802 64.5813   1
  -1  -9   8 254.472 8.55602   5
  -9  10   8 264.041 9.34642   5
  10  -1   8 257.824 19.3123   1
   4   6  -8 35.9156 35.7482   1
  -4  -6   8 71.4380 36.0030   1
  -6  10   8 56.7032 3.31184   5
  -6  10   8 14.1089 33.1401   1
  -6  10   8 53.6931 31.1540   1
 -10   7  -8 392.002 41.5069   1
 -10   7  -8 398.074 12.4157   5
 -10   7  -8 331.873 37.5046   1
   7   3  -8 306.602 66.2079   1
  -3  10   8 248.710 61.9944   1
  -3  10   8 299.259 64.4327   1
  -3  10   8 302.151 9.71573   5
  -7  -3   8 243.912 54.3461   1
 -10  10  -8 458.054 15.4203   5
  10   0  -8 493.864 64.8268   1
 -10  10  -8 537.305 69.7615   1
   0  10   8 440.445 81.8892   1
   0  10   8 501.215 19.2280   2
 -10   0   8 461.160 15.3712   5
   0  10   8 540.520 81.8278   1
 -10  13  -8 280.781 75.1019   1
 -10  13  -8 256.138 9.48250   5
  10 -13   8 268.079 10.1932   5
   3  10   8 440.308 87.2987   1
   3  10   8 286.107 14.9809   2
 -10  16  -8 46.1524 3.78895   5
  10 -16   8 28.1626 3.39999   5
 -16   6   8 18.5823 2.65553   5
 -10  19  -8 25.1888 2.89139   5
  10 -19   8 10.3977 2.33441   5
 -19   9   8 5.84223 2.32871   5
  -9  20  -8 41.2622 3.75558   5
 -20  11   8 61.8267 4.98418   5
   9 -20   8 63.9809 4.41446   5
  -6  17  -8 12.0458 2.00750   5
 -17  11   8 3.79522 2.22030   5
   6 -17   8 5.92142 1.73480   5
  -3  14  -8 244.564 93.0788   1
  -3  14  -8 219.468 92.4703   1
  -3  14  -8 263.242 8.98452   5
 -14  11   8 256.388 63.3258   1
 -14  11   8 220.805 8.99743   5
  11   3   8 250.164 50.3987   1
   3 -14   8 226.386 7.99936   5
 -11   0  -8 1822.12 55.1347   5
   0  11  -8 1935.59 171.087   1
   0 -11   8 1744.55 53.9294   5
  11   0   8 1829.76 88.5109   1
  11   0   8 1749.98 53.7423   5
  11   0   8 1854.05 61.3279   2
 -11  11   8 1713.37 54.7225   5
   0 -11   8 2090.60 179.171   1
 -11  11   8 1786.65 55.2244   4
 -11  11   8 1938.45 147.189   1
 -11   3  -8 36.8770 2.47990   5
   3   8  -8 42.6646 39.3018   1
  -8  11   8 99.6319 36.2578   1
  -3  -8   8 80.5211 39.4290   1
  -8  11   8 95.6906 4.63628   5
  -8  11   8 63.7875 35.4707   1
   6   5  -8 304.490 58.3129   1
 -11   6  -8 305.617 10.3050   5
  -5  11   8 132.315 45.2609   1
  -5  11   8 228.486 7.81886   5
  -6  -5   8 250.100 58.8748   1
  -5  11   8 162.909 54.5485   1
 -11   9  -8 147.764 6.03356   5
 -11   9  -8 169.212 35.2693   1
  -9  -2   8 218.927 7.40480   5
  -2  11   8 141.675 55.0033   1
  -2  11   8 209.807 10.0863   2
  -2  11   8 221.510 7.33651   5
  -2  11   8 134.129 49.2559   1
 -11  12  -8 754.218 24.1034   5
 -11  12  -8 792.694 94.9164   1
   1  11   8 835.618 128.208   1
 -12   1   8 894.708 27.3041   5
   1  11   8 849.952 111.292   1
 -11  15  -8 34.9860 3.48057   5
 -15   4   8 74.1346 4.39215   5
  11 -15   8 72.0949 4.58119   5
 -11  18  -8 104.119 5.56696   5
  11 -18   8 100.688 5.68289   5
 -18   7   8 111.587 5.82432   5
 -11  21  -8 10.7316 2.39076   5
 -21  10   8 6.17947 2.49349   5
  11 -21   8 4.78435 2.13743   5
 -10  22  -8 36.2546 3.79196   5
 -22  12   8 29.1838 3.68261   5
  10 -22   8 24.2762 3.02551   5
  -7  19  -8 24.4485 2.62098   5
   7 -19   8 52.8424 3.90339   5
 -19  12   8 60.6678 4.93200   5
 -12  -4  -8 436.221 13.7131   6
  -4  16  -8 417.076 13.9900   5
   4 -16   8 441.439 14.2777   5
 -16  12   8 430.042 15.3583   5
  -1  13  -8 38.4723 60.9747   1
   1 -13   8 30.5630 2.42626   5
  12   1   8 16.3425 27.3262   1
 -13  12   8 28.9200 3.53164   5
 -12   2  -8 280.879 9.28076   5
   2  10  -8 201.163 64.7082   1
 -10  12   8 212.384 8.18132   5
 -10  12   8 176.547 59.8124   1
  -2 -10   8 198.130 7.31903   5
  12  -2   8 205.021 12.5881   2
  12  -2   8 219.802 7.45703   5
   5   7  -8 354.730 73.7276   1
 -12   5  -8 352.689 11.7140   5
  -7  12   8 397.306 12.8105   5
  -7  12   8 322.337 128.600   1
  -5  -7   8 330.713 76.4031   1
  -7  12   8 298.567 69.0604   1
 -12   8  -8 200.542 23.6865   1
 -12   8  -8 165.359 7.37165   4
 -12   8  -8 185.608 28.2621   1
 -12   8  -8 186.571 6.96126   5
  -4  12   8 166.063 60.3652   1
  -4  12   8 195.606 57.0728   1
  -4  12   8 160.750 6.20694   5
 -12  11  -8 863.209 85.7317   1
 -12  11  -8 837.267 26.5061   5
  -1  12   8 727.468 113.908   1
 -11  -1   8 777.621 23.8185   5
  -1  12   8 750.670 111.139   1
 -12  14  -8 270.169 10.0988   5
 -14   2   8 264.981 9.54848   5
  12 -14   8 257.385 9.94276   5
 -12  17  -8 65.7097 4.56543   5
  12 -17   8 39.1406 3.99401   5
 -17   5   8 40.5304 3.68263   5
 -12  20  -8 0.18625 1.93510   5
  12 -20   8 1.73087 2.14864   5
 -20   8   8 1.43500 2.04289   5
 -12  23  -8 88.9827 5.53498   5
 -23  11   8 80.1738 5.68715   5
  12 -23   8 71.7214 5.22866   5
 -13 -11  -8 44.3655 2.26941   3
  -8  21  -8 49.1104 4.05318   5
   8 -21   8 44.1944 3.88874   5
 -21  13   8 36.2005 4.10218   5
  -5  18  -8 2.30251 1.65268   5
 -18  13   8 -1.0133 2.11326   5
   5 -18   8 0.49238 1.59135   5
   2 -15   8 129.766 5.32499   5
 -15  13   8 132.512 6.53334   5
   1  12  -8 19.5225 68.6060   1
 -13   1  -8 29.4886 2.43095   5
 -12  13   8 47.5197 4.48293   4
 -12  13   8 58.9297 4.25049   5
  13  -1   8 61.1604 3.18475   5
 -12  13   8 234.554 94.9959   1
 -13   4  -8 513.240 16.4387   5
  13  -4   8 734.840 29.4420   2
  -9  13   8 928.873 117.889   1
  -9  13   8 798.063 24.7655   5
 -13   7  -8 398.116 13.2768   5
  13  -7   8 420.862 17.9993   2
  -6  13   8 518.004 86.7250   1
  -6  13   8 444.660 14.4316   5
  -6  13   8 398.100 90.9090   1
 -13  10  -8 260.325 9.42437   5
 -13  10  -8 284.510 47.2576   1
 -13  10  -8 248.078 10.0365   4
 -10  -3   8 239.008 8.23040   5
  -3  13   8 184.002 73.4911   1
  -3  13   8 246.608 8.37686   5
 -13  13  -8 -7.9136 54.4968   1
   0  13   8 168.011 76.8370   1
 -13  16  -8 272.808 10.4355   5
 -16   3   8 288.934 10.5801   5
  13 -16   8 295.085 11.1070   5
 -13  19  -8 278.138 10.7714   5
 -19   6   8 249.980 9.83198   5
  13 -19   8 243.599 9.98619   5
 -13  22  -8 41.5721 4.46340   5
 -22   9   8 34.0175 4.08305   5
  13 -22   8 22.9926 3.23253   5
 -13  25  -8 21.3130 3.09416   5
 -25  12   8 17.4560 3.11506   5
  13 -25   8 20.5346 3.21173   5
 -14 -12  -8 9.26380 1.20513   3
 -26  14   8 0.60878 2.28376   5
 -23  14   8 7.19223 2.74374   5
 -20  14   8 146.107 7.57632   5
 -17  14   8 93.8936 5.81435   5
 -14  14   8 67.1407 5.14657   4
 -14  14   8 64.0205 4.70938   5
 -14   3  -8 239.029 8.49321   5
  14  -3   8 268.016 15.0656   2
 -11  14   8 250.240 9.77154   5
  14  -3   8 249.999 9.02621   5
 -14   6  -8 102.701 4.80105   5
  -8  14   8 33.3675 3.30849   5
  -8  14   8 127.021 69.4690   1
  14  -6   8 35.8774 6.22626   2
 -14   9  -8 386.515 13.1847   5
  -5  14   8 492.163 15.6433   5
  -5  14   8 416.927 91.8236   1
  -5  14   8 427.914 100.123   1
 -14  12  -8 243.903 9.34986   5
 -14  12  -8 248.962 10.0907   4
  -2  14   8 174.190 84.9542   1
 -12  -2   8 266.077 8.95766   5
  -2  14   8 190.886 81.3140   1
 -14  15  -8 50.2731 4.21963   5
  14 -15   8 59.1549 4.55003   5
 -15   1   8 52.3802 3.59902   5
 -14  18  -8 41.5332 4.12147   5
 -18   4   8 62.6742 4.40810   5
  14 -18   8 52.5360 4.64807   5
 -14  21  -8 114.631 6.31441   5
  14 -21   8 99.5424 6.14481   5
 -21   7   8 99.9635 5.73594   5
 -14  24  -8 15.5822 3.25167   5
  14 -24   8 6.48347 3.17310   5
 -24  10   8 5.39992 2.47026   5
 -13 -14  -8 16.2902 1.39115   3
 -27  13   8 14.4282 3.17502   5
 -15 -13  -8 9.95826 1.23939   3
 -15 -10  -8 27.9843 1.93788   3
 -25  15   8 12.3818 3.14210   5
 -22  15   8 51.2968 5.04032   5
 -19  15   8 164.697 9.53841   5
 -16  15   8 66.4106 4.96485   5
 -15   2  -8 134.041 5.44594   5
 -13  15   8 119.772 6.45187   4
 -13  15   8 109.480 5.95901   5
  15  -2   8 108.197 4.87436   5
 -15   5  -8 787.906 24.7005   5
 -10  15   8 697.183 22.5716   5
 -15   8  -8 4.04630 1.71883   5
  -7  15   8 99.8604 4.98555   5
 -15  11  -8 70.4817 4.42590   5
  -4  15   8 39.7964 2.91975   5
 -15  14  -8 58.6784 4.38351   5
 -15  14  -8 60.1291 5.08653   4
 -15  17  -8 251.897 10.0533   5
 -17   2   8 265.496 9.95630   5
  15 -17   8 278.382 10.8244   5
 -15  20  -8 31.6439 3.61619   5
 -20   5   8 12.3815 2.53914   5
  15 -20   8 15.3271 3.03486   5
 -15  23  -8 50.9912 4.92875   5
  15 -23   8 15.4617 3.08928   5
 -23   8   8 19.5801 2.97631   5
 -15  26  -8 8.31361 2.74587   5
 -11 -15  -8 10.2946 1.22918   3
  15 -26   8 7.29398 2.59500   5
 -14 -15  -8 1.81332 1.01414   3
 -16 -14  -8 2.02828 0.97192   3
 -16 -11  -8 -0.1290 1.00602   3
 -27  16   8 1.80694 2.48071   5
 -16  -8  -8 62.6713 2.68356   3
 -24  16   8 68.0568 5.84244   5
 -21  16   8 116.805 7.00308   5
 -18  16   8 19.4602 3.16232   5
 -15  16   8 57.0222 5.04694   4
 -15  16   8 56.5770 4.65775   5
 -16   4  -8 446.532 14.7166   5
  16  -4   8 385.284 13.1440   5
 -12  16   8 393.121 13.8581   5
 -16   7  -8 40.0992 3.40931   5
  -9  16   8 48.2063 3.81935   5
 -16  10  -8 20.9907 2.89204   5
  -6  16   8 46.2420 3.40577   5
 -16  13  -8 305.415 11.3801   5
 -16  16  -8 145.140 7.83405   4
 -16  16  -8 147.214 7.11664   5
  16 -16   8 153.509 7.44518   5
 -16  19  -8 61.6780 5.03670   5
  16 -19   8 60.4975 5.14936   5
 -16  22  -8 1.34034 2.38870   5
  16 -22   8 3.80413 2.51076   5
  -9 -16  -8 60.3251 2.74788   3
 -16  25  -8 53.3048 5.24152   5
  16 -25   8 52.4950 5.18407   5
 -12 -16  -8 17.8003 1.41839   3
 -15 -16  -8 4.20149 1.07070   3
 -16  31  -8 6.13266 2.79594   4
 -17 -15  -8 2.16174 0.94829   3
 -17 -12  -8 10.6711 1.20561   3
 -17  -9  -8 5.87500 1.14163   3
 -26  17   8 6.14430 3.38198   5
 -17  -6  -8 13.2041 1.24396   3
 -23  17   8 17.2779 3.34210   5
 -20  17   8 120.586 7.00507   5
 -17  17   8 10.0958 2.66965   5
 -14  17   8 118.270 6.29634   5
 -14  17   8 114.416 6.62047   4
 -17   6  -8 6.21346 1.89221   5
 -11  17   8 12.4774 2.39558   5
  17  -6   8 12.6119 2.17339   5
 -17   9  -8 282.926 10.4897   5
  -8  17   8 346.932 12.2497   5
 -17  12  -8 37.8682 3.75320   5
   5 -17  -8 35.0208 4.04323   5
 -17  15  -8 281.898 10.7580   5
 -17  15  -8 256.054 11.2010   4
  17 -15   8 250.223 10.2784   5
 -17  18  -8 9.27942 2.57108   5
 -17  18  -8 5.46642 3.26842   4
  17 -18   8 4.50885 2.52127   5
 -17  21  -8 55.5781 5.19119   5
  17 -21   8 99.5485 6.51287   5
  -7 -17  -8 17.0931 1.38873   3
 -17  24  -8 16.1961 3.21554   5
  17 -24   8 8.94263 2.83722   5
 -24   7   8 12.0422 1.13356   3
 -17  27  -8 29.0682 3.94476   5
 -10 -17  -8 29.7048 2.04382   3
  17 -27   8 18.2135 3.22123   5
 -13 -17  -8 0.74366 1.47593   3
 -17  30  -8 1.16826 3.06067   4
 -16 -17  -8 8.62328 1.00206   3
 -18 -16  -8 -0.2211 0.64766   3
 -18 -13  -8 8.91724 1.09664   3
 -18 -10  -8 15.5812 1.35904   3
 -18  -7  -8 8.56945 1.14513   3
 -25  18   8 7.74968 2.98219   5
 -22  18   8 5.30144 2.77205   5
 -19  18   8 127.305 7.19701   5
 -16  18   8 37.8309 4.77325   4
 -16  18   8 30.0972 3.58293   5
 -18   5  -8 0.29581 1.53395   5
 -13  18   8 2.22604 2.08152   5
  18  -5   8 5.83525 1.89225   5
 -18   8  -8 197.087 8.11527   5
 -10  18   8 218.545 8.87044   5
  18  -8   8 223.781 8.99500   5
 -18  11  -8 109.282 5.84959   5
  -7  18   8 95.4179 4.88681   5
 -18  14  -8 62.1403 4.85979   5
  18 -14   8 33.5000 3.72774   5
 -18  17  -8 6.10978 2.55550   5
 -18  17  -8 9.38050 3.62319   4
  18 -17   8 2.58328 2.50082   5
 -18  20  -8 72.2105 6.49453   4
 -18  20  -8 69.6848 5.53676   5
  18 -20   8 29.7348 3.81575   5
 -18  23  -8 27.5092 4.73053   4
 -18  23  -8 30.4535 3.80343   5
  18 -23   8 29.0286 3.82780   5
  -8 -18  -8 10.0233 1.21941   3
 -18  26  -8 10.1732 3.88833   5
 -18  26  -8 4.60076 3.64519   4
  18 -26   8 18.1631 5.35655   5
 -26   8   8 15.2717 1.18632   3
 -18  29  -8 1.45462 3.05310   4
 -11 -18  -8 0.46399 1.01941   3
 -17 -18  -8 5.03314 0.69037   3
 -19 -14  -8 2.09332 1.15188   3
 -19 -11  -8 4.83609 0.99995   3
 -19  -8  -8 8.63156 1.33161   3
 -19  -5  -8 29.2438 1.91424   3
 -24  19   8 30.0925 3.98728   5
 -21  19   8 16.4433 3.29844   5
 -18  19   8 130.029 7.18293   5
 -15  19   8 158.501 7.61122   5
 -15  19   8 153.964 8.07029   4
 -19   7  -8 60.0437 4.25174   5
  19  -7   8 19.7251 2.74321   5
 -12  19   8 19.6666 2.88294   5
 -19  10  -8 12.5383 2.54536   5
  19 -10   8 26.8611 3.24847   5
  -9  19   8 24.3939 2.88796   5
 -19  13  -8 264.661 10.6069   5
  19 -13   8 257.528 10.5967   5
 -19  16  -8 62.5715 5.17636   5
  19 -16   8 48.6371 4.98462   5
 -19  19  -8 34.9067 3.94633   5
 -19  19  -8 38.1018 4.90194   4
  19 -19   8 33.0433 4.04431   5
 -19  22  -8 4.15453 2.78571   5
 -19  22  -8 5.22768 4.87484   4
  19 -22   8 3.99602 2.83311   5
 -19  25  -8 50.7945 5.23231   5
 -19  25  -8 60.3897 6.37016   4
  19 -25   8 52.4267 5.25590   5
 -25   6   8 51.5924 2.30025   3
 -19  28  -8 2.00484 3.11622   4
  -9 -19  -8 2.45026 1.02922   3
 -28   9   8 3.56370 1.35220   3
 -12 -19  -8 12.1626 1.20473   3
 -15 -19  -8 1.91249 0.82404   3
 -20 -15  -8 1.53338 0.56295   3
 -20 -12  -8 0.91448 0.78620   3
 -20  -9  -8 14.1069 1.26731   3
 -20  -6  -8 6.64121 1.11719   3
 -26  20   8 7.04880 2.85376   5
 -20  -3  -8 7.55574 1.24716   3
 -23  20   8 4.82222 2.70914   5
 -20  20   8 7.27514 2.92987   5
 -17  20   8 95.7656 6.12041   5
 -17  20   8 95.3374 6.64893   4
 -20   6  -8 161.889 6.93911   5
  20  -6   8 162.859 7.18365   5
 -14  20   8 174.741 8.38501   5
 -20   9  -8 72.6112 4.76557   5
 -11  20   8 40.0415 4.02759   5
  20  -9   8 44.0979 4.21545   5
   8 -20  -8 -2.9729 1.89024   5
 -20  12  -8 0.71760 2.03521   5
  -8  20   8 3.23381 3.12584   5
  20 -12   8 3.89252 2.36725   5
 -20  15  -8 15.8499 2.99842   5
  20 -15   8 23.9993 3.60312   5
 -20  18  -8 31.8894 3.78222   5
  20 -18   8 60.8456 5.58344   5
  20 -21   8 11.1169 5.07960   5
 -20  24  -8 6.38798 2.83080   5
 -20  24  -8 5.26171 3.73237   4
 -24   4   8 1.21027 0.89027   3
  20 -24   8 -0.0808 2.70936   5
 -20  27  -8 2.88674 3.43297   4
 -27   7   8 5.48751 0.91919   3
 -10 -20  -8 13.4320 1.21801   3
 -13 -20  -8 0.34977 0.82937   3
 -21 -13  -8 1.14916 0.46936   3
 -21 -10  -8 2.68679 0.80705   3
 -21  -7  -8 3.48651 1.01418   3
 -21  -4  -8 18.3158 1.70116   3
 -25  21   8 8.32333 2.94514   5
 -21  -1  -8 17.2314 1.64304   3
 -22  21   8 13.8631 3.21137   5
 -19  21   8 19.3733 3.39503   5
 -16  21   8 108.585 6.46084   5
 -16  21   8 114.320 7.07994   4
 -21   8  -8 46.2757 3.94842   5
  21  -8   8 49.2946 4.23728   5
 -13  21   8 48.0227 4.62796   5
  10 -21  -8 2.76631 2.20373   5
 -21  11  -8 11.5058 4.11055   5
 -10  21   8 5.95481 2.16519   5
  21 -11   8 5.64316 4.11045   5
 -21  14  -8 109.517 6.46710   5
  21 -14   8 121.244 7.05661   5
 -21  17  -8 101.648 6.38742   5
  21 -17   8 54.3151 5.38167   5
 -21  20  -8 13.7068 3.39378   5
  21 -20   8 6.47981 4.69463   5
 -21  23  -8 26.3712 3.85623   5
  21 -23   8 25.8156 4.01867   5
 -23   2   8 27.6555 1.81550   3
 -29   8   8 32.3026 1.70097   3
 -11 -21  -8 2.33482 1.02044   3
 -22 -11  -8 1.86564 0.57134   3
 -22  -8  -8 1.05433 0.84045   3
 -22  -5  -8 18.8892 1.67588   3
 -22  -2  -8 0.03157 0.89193   3
 -24  22   8 5.62444 2.85158   5
 -22   1  -8 16.4092 1.57716   3
 -21  22   8 15.4412 3.27087   5
 -18  22   8 2.53762 2.51379   5
 -15  22   8 63.4250 5.14952   5
 -15  22   8 60.1665 6.00312   4
  12 -22  -8 24.1912 3.33389   5
 -22  10  -8 25.9088 3.18686   5
  22 -10   8 45.3857 4.51320   5
 -12  22   8 34.7763 4.03579   5
 -22  13  -8 25.7947 3.38746   5
  22 -13   8 35.2449 4.06749   5
 -22  16  -8 3.38198 2.44599   5
  22 -16   8 3.83162 2.89481   5
 -22  19  -8 9.09418 3.06363   5
  22 -19   8 10.7202 3.11622   5
 -19  -3   8 6.74418 1.15657   3
 -22  22  -8 97.5302 6.62986   5
  22 -22   8 87.3171 6.53290   5
 -22   0   8 84.0430 3.26416   3
 -22  25  -8 12.2426 3.16050   5
 -25   3   8 8.93716 1.08057   3
  22 -25   8 15.5169 3.51724   5
 -28   6   8 4.81526 0.84598   3
 -23  -9  -8 1.81560 0.60358   3
 -23  -6  -8 2.05997 1.29298   3
 -23  -3  -8 5.72031 1.02844   3
  23 -23  -8 67.1293 8.28767   5
 -23   0  -8 75.4591 2.91008   3
 -23  23   8 70.3666 8.67261   5
 -23   3  -8 11.9926 1.15967   3
 -20  23   8 4.68937 2.83275   5
 -17  23   8 16.0923 3.85098   5
  14 -23  -8 9.80471 2.80111   5
 -23   9  -8 11.4410 2.57667   5
  23  -9   8 7.96323 2.46005   5
 -14  23   8 4.72141 2.45833   5
 -23  12  -8 74.0259 5.35910   5
  23 -12   8 73.4694 5.67317   5
 -23  15  -8 21.4994 3.33347   5
  23 -15   8 34.9697 4.14575   5
 -23  18  -8 33.8475 4.08968   5
 -18  -5   8 21.7599 1.78212   3
  23 -18   8 23.3313 3.90026   5
 -23  21  -8 27.9748 3.89432   5
  23 -21   8 25.7158 4.02373   5
 -21  -2   8 30.0153 1.90984   3
 -23  24  -8 12.5432 3.22795   5
 -24   1   8 11.0776 1.12795   3
  23 -24   8 8.39319 3.34467   5
 -27   4   8 1.05931 0.80500   3
 -30   7   8 7.18832 0.82784   3
 -24 -10  -8 -0.3605 0.48059   3
 -24  -7  -8 4.10305 0.69975   3
 -24  -4  -8 28.2915 1.77880   3
 -24  -1  -8 9.93115 1.11539   3
  22 -24  -8 0.28561 2.93414   5
 -24   2  -8 4.29181 0.95295   3
 -22  24   8 1.37368 2.70781   5
  19 -24  -8 26.3678 3.99196   5
 -19  24   8 28.9513 3.92596   5
  16 -24  -8 64.8865 5.70765   5
 -16  24   8 71.7960 5.57386   5
 -16  24   8 78.3158 6.55872   4
  13 -24  -8 30.0108 3.55436   5
 -24  11  -8 35.7334 4.04159   5
  24 -11   8 38.4038 4.65429   5
 -13  24   8 50.6964 4.48738   5
 -14 -10   8 18.0550 1.35726   3
  24 -14   8 16.1486 5.58881   5
 -24  17  -8 11.6295 3.01098   5
 -17  -7   8 13.5499 1.28579   3
  24 -17   8 11.5428 3.27178   5
 -24  20  -8 0.56439 2.75964   5
  24 -20   8 3.58411 3.15131   5
 -20  -4   8 4.21454 1.03269   3
 -24  23  -8 7.50115 2.77958   5
 -23  -1   8 5.85894 0.98839   3
  24 -23   8 3.63294 2.97740   5
 -26   2   8 3.93235 0.87161   3
 -29   5   8 3.31936 0.78100   3
 -25  -8  -8 0.18444 0.35063   3
 -25  -5  -8 0.95958 0.67789   3
 -25  -2  -8 17.7713 1.54841   3
 -25   1  -8 12.5507 1.17821   3
 -25   4  -8 16.1352 1.46213   3
  21 -25  -8 7.74707 3.14743   5
 -21  25   8 17.2811 3.44225   5
  18 -25  -8 5.42569 2.84049   5
 -18  25   8 6.55179 2.85192   5
  15 -25  -8 19.7480 3.25755   5
 -10 -15   8 27.6818 1.88556   3
 -15  25   8 35.5494 4.49245   4
 -15  25   8 31.5004 3.65204   5
 -25  13  -8 28.0708 3.42769   5
 -13 -12   8 17.7461 1.84476   3
  25 -13   8 17.1965 3.14405   5
 -25  16  -8 52.4616 5.28435   5
  25 -16   8 59.5088 5.94319   5
 -16  -9   8 54.8952 2.50324   3
 -25  19  -8 55.7590 5.52718   5
 -19  -6   8 45.5749 2.23641   3
  25 -19   8 40.2294 4.56600   5
 -25  22  -8 10.2789 3.07354   5
  25 -22   8 8.86506 3.27524   5
 -22  -3   8 9.95449 1.10855   3
 -25   0   8 12.7809 1.11824   3
 -28   3   8 8.08317 0.93505   3
 -31   6   8 3.82755 0.70443   3
 -26  -6  -8 1.82661 0.46413   3
 -26  -3  -8 1.48333 0.73477   3
 -26   0  -8 8.61571 1.05754   3
 -26   3  -8 4.02374 0.93396   3
 -26   6  -8 4.11977 0.91821   3
  20 -26  -8 5.75162 2.99486   5
 -20  26   8 5.81666 2.87735   5
  17 -26  -8 7.22614 2.88209   5
 -17  26   8 5.27744 2.82965   5
  -9 -17   8 5.82606 1.02393   3
 -17  26   8 7.08820 3.41606   4
 -12 -14   8 7.85421 1.09311   3
 -26  15  -8 7.55231 2.70197   5
 -15 -11   8 8.29297 1.09055   3
  26 -15   8 5.41487 2.95338   5
 -26  18  -8 21.7195 3.66146   5
 -18  -8   8 9.97223 1.14979   3
  26 -18   8 6.77584 3.57957   5
 -21  -5   8 22.6754 2.07068   3
 -24  -2   8 3.81519 0.90206   3
 -27   1   8 7.17409 0.91701   3
 -30   4   8 2.61259 1.04899   3
 -27  -4  -8 0.26856 0.49048   3
 -27  -1  -8 0.40305 0.74917   3
 -27   2  -8 14.5567 1.31612   3
 -27   5  -8 19.4064 1.53321   3
 -16  27   8 -0.0026 2.89005   4
 -11 -16   8 -0.8037 1.03106   3
 -27  14  -8 23.4678 3.46361   5
 -14 -13   8 15.8172 1.29740   3
  27 -14   8 14.6659 3.07018   5
 -27  17  -8 26.3468 3.61781   5
 -17 -10   8 27.3653 1.83141   3
  27 -17   8 25.8875 3.90149   5
 -20  -7   8 4.04818 0.96484   3
 -23  -4   8 2.05329 0.86848   3
 -26  -1   8 7.21352 0.96931   3
 -29   2   8 0.85408 0.64715   3
 -32   5   8 0.31902 0.55207   3
 -28  -2  -8 1.84537 0.58127   3
 -28   1  -8 0.31197 0.75735   3
 -28   4  -8 18.3393 1.47808   3
 -10 -18   8 15.6615 1.28234   3
 -15  28   8 7.18186 3.15140   4
 -13 -15   8 9.18635 1.10048   3
 -16 -12   8 16.0580 1.29341   3
 -19  -9   8 1.53168 0.92906   3
 -22  -6   8 4.85627 0.95130   3
 -25  -3   8 7.99071 0.93386   3
 -28   0   8 1.69999 0.65194   3
 -31   3   8 1.37574 0.54230   3
 -29  -3  -8 0.72092 0.32317   3
 -29   0  -8 3.68728 0.66587   3
 -29   3  -8 3.65941 0.79407   3
 -29   6  -8 -0.6338 0.73100   3
 -12 -17   8 9.67949 1.12529   3
 -15 -14   8 2.21749 0.92120   3
 -14  29   8 1.97340 2.67222   4
 -18 -11   8 -0.2323 0.86163   3
 -21  -8   8 29.3275 1.73509   3
 -24  -5   8 3.45060 0.80009   3
 -27  -2   8 0.26073 0.58304   3
 -30   1   8 0.93706 0.47777   3
 -30  -1  -8 0.67584 0.38462   3
 -30   2  -8 4.03901 0.71383   3
 -30   5  -8 0.69165 0.74217   3
 -14 -16   8 2.09949 1.26333   3
 -17 -13   8 2.08684 0.90310   3
 -20 -10   8 11.2081 1.51246   3
 -23  -7   8 3.69920 0.77690   3
 -26  -4   8 1.36005 0.60450   3
 -29  -1   8 1.15816 0.45514   3
 -31   1  -8 1.12719 0.45059   3
 -31   4  -8 1.83327 0.74075   3
 -13 -18   8 8.08329 1.01102   3
 -16 -15   8 3.57122 0.96145   3
 -19 -12   8 9.02281 1.03308   3
 -22  -9   8 0.65738 0.73698   3
 -25  -6   8 0.38163 0.53623   3
 -28  -3   8 0.47302 0.38542   3
 -32   3  -8 2.30960 0.53831   3
 -15 -17   8 3.91503 0.88658   3
 -18 -14   8 10.1293 1.04533   3
 -21 -11   8 0.00021 0.70708   3
 -24  -8   8 0.58853 1.00058   3
 -27  -5   8 0.46371 0.35399   3
 -14 -19   8 1.59640 0.83357   3
 -17 -16   8 7.52363 0.92391   3
 -20 -13   8 1.16268 0.69402   3
[truncated: 1,998,613 more chars]
